# Supplementary material for: Multiple Layers of Phospho-Regulation Coordinate Metabolism and the Cell Cycle in Budding Yeast
Source: Front Cell Dev Biol. 2019 Dec 17;7:338. doi: 10.3389/fcell.2019.00338 (PMC6927922; doi:10.3389/fcell.2019.00338)
Supplement: Supplementary file 2 [file Table_1.XLSX]

## Sheet: Replicate 1
Checked	Protein FDR Confidence: Combined	Master	Accession	Description	Exp. q-value: Combined	Sum PEP Score	Coverage [%]	# Peptides	# PSMs	# Unique Peptides	# Protein Groups	# AAs	MW [kDa]	calc. pI	Score Sequest HT: Sequest HT	# Peptides (by Search Engine): Sequest HT	# Razor Peptides	Abundance: F3: 126, Sample	Abundance: F3: 127N, Sample	Abundance: F3: 127C, Sample	Abundance: F3: 128N, Sample	Abundance: F3: 128C, Sample	Abundance: F3: 129N, Sample	Abundance: F3: 129C, Sample	Abundance: F3: 130N, Sample	Abundance: F3: 130C, Sample	Abundance: F3: 131, Sample	Modifications
FALSE	High	Master Protein	P20053	U4/U6 small nuclear ribonucleoprotein PRP4 OS=Saccharomyces cerevisiae (strain ATCC 204508 / S288c) GN=PRP4 PE=1 SV=1	0	26.347	18	8	13	7	1	465	52.4	5.55	35.13	8	0	69.6	75.2	64.9	85.4	91.5	84.3	78.9	82.3	68	85.9
FALSE	High	Master Protein	Q04869	Uncharacterized protein YMR315W OS=Saccharomyces cerevisiae (strain ATCC 204508 / S288c) GN=YMR315W PE=1 SV=1	0	26.224	20	6	13	6	1	349	38.2	6.62	36.02	6	0	380.8	375.7	369.3	328.9	367.9	345.2	366	335.8	364.3	388.6
FALSE	High	Master Protein	P47076	DNA-directed RNA polymerase III subunit RPC9 OS=Saccharomyces cerevisiae (strain ATCC 204508 / S288c) GN=RPC17 PE=1 SV=2	0	15.564	40	6	8	6	1	161	18.6	5.68	26.33	6	0	218.5	188.9	180.6	166.8	188.6	169	215.6	184	207.5	201.4
FALSE	High	Master Protein	P07277	Mevalonate kinase OS=Saccharomyces cerevisiae (strain ATCC 204508 / S288c) GN=ERG12 PE=1 SV=1	0	56.178	25	9	24	9	1	443	48.4	5.59	77.21	9	0	602.9	583.9	548.2	518.7	576	396.6	592.5	574.7	562.8	591.8
FALSE	High	Master Protein	P33399	La protein homolog OS=Saccharomyces cerevisiae (strain ATCC 204508 / S288c) GN=LHP1 PE=1 SV=2	0	45.53	40	11	29	11	1	275	32.1	8.54	88.1	11	0	1076.2	1055.2	964.1	1072.4	1088	1098.3	1090.3	996.3	1082.1	1171
FALSE	High	Master Protein	Q05506	Arginine--tRNA ligase, cytoplasmic OS=Saccharomyces cerevisiae (strain ATCC 204508 / S288c) GN=YDR341C PE=1 SV=1	0	203.132	56	37	111	36	1	607	69.5	6.79	300.92	37	1	4416	4261.6	3828.1	3624.8	3962.2	2940.2	4262.2	3638.9	3629.1	3679.2
FALSE	High	Master Protein	P07244	Bifunctional purine biosynthetic protein ADE5,7 OS=Saccharomyces cerevisiae (strain ATCC 204508 / S288c) GN=ADE5,7 PE=1 SV=1	0	244.486	49	31	187	31	1	802	86	5.27	617.04	31	0	5851.6	5714	5375	5514.7	5818	4974.7	5866.8	5644.5	5519.7	5992.5
FALSE	High	Master Protein	P26370	Transcriptional activator protein UGA3 OS=Saccharomyces cerevisiae (strain ATCC 204508 / S288c) GN=UGA3 PE=1 SV=1	0.001	8.268	6	3	4	3	1	528	61.2	6.71	11.41	3	0	156.4	133.8	140.4	160	177.8	147.4	153.9	151.3	174.2	172.1
FALSE	High	Master Protein	P37302	Aminopeptidase Y OS=Saccharomyces cerevisiae (strain ATCC 204508 / S288c) GN=APE3 PE=1 SV=1	0	68.427	24	10	45	10	1	537	60.1	5.31	131.46	10	0	1266.1	1453.3	1220.4	1630.3	1609	1364.1	1317.5	1509.4	1119.9	1586.7
FALSE	High	Master Protein	Q08438	Phosphopantothenoylcysteine decarboxylase subunit VHS3 OS=Saccharomyces cerevisiae (strain ATCC 204508 / S288c) GN=VHS3 PE=1 SV=1	0	59.297	19	10	20	9	1	674	73.6	4.69	79.62	10	0	221	254.6	211.6	264.1	247.7	209	223.5	206	223.3	225.7
FALSE	High	Master Protein	P25358	Elongation of fatty acids protein 2 OS=Saccharomyces cerevisiae (strain ATCC 204508 / S288c) GN=ELO2 PE=1 SV=1	0	10.294	7	2	6	2	1	347	40	9.51	13.36	2	0	77.3	68.9	65.4	84.1	95.8	75.3	88.8	95.2	102.3	133.4
FALSE	High	Master Protein	P48412	Nonsense-mediated mRNA decay protein 3 OS=Saccharomyces cerevisiae (strain ATCC 204508 / S288c) GN=UPF3 PE=1 SV=1	0	15.9	14	4	5	4	1	387	44.9	9.88	16.07	4	0	121.6	130.7	127.1	125	125.1	112.8	147.7	145.1	138.4	135.1
FALSE	High	Master Protein	P48360	Probable NADPH:adrenodoxin oxidoreductase, mitochondrial OS=Saccharomyces cerevisiae (strain ATCC 204508 / S288c) GN=ARH1 PE=1 SV=1	0	29.772	21	10	16	10	1	493	56.2	8.92	41.56	10	0	642.2	613.7	634.4	600.3	648.1	575.6	700.1	646.7	637.1	662.2
FALSE	High	Master Protein	P53981	Uncharacterized phosphatase YNL010W OS=Saccharomyces cerevisiae (strain ATCC 204508 / S288c) GN=YNL010W PE=1 SV=1	0	42.211	37	9	30	9	1	241	27.5	5.45	61.08	9	0	1607.5	1534.6	1516.8	1473.9	1587.2	1332.2	1604.8	1550.3	1533.8	1569.9
FALSE	High	Master Protein	Q02486	ARS-binding factor 2, mitochondrial OS=Saccharomyces cerevisiae (strain ATCC 204508 / S288c) GN=ABF2 PE=1 SV=1	0	55.537	50	12	39	12	1	183	21.5	9.69	94.33	12	0	2289.7	2228.4	2110.3	2297.8	2311.3	2276.4	2796.4	2433.9	2679.3	2612.7
FALSE	High	Master Protein	P54783	D-arabinono-1,4-lactone oxidase OS=Saccharomyces cerevisiae (strain ATCC 204508 / S288c) GN=ALO1 PE=1 SV=1	0	116.421	48	22	61	22	1	526	59.5	6.8	200.01	22	0	2778.1	2683	2534.1	2289.6	2559.6	1969.8	2650.6	2439.1	2434.9	2224.7
FALSE	High	Master Protein	P40019	Histone H2A.Z-specific chaperone CHZ1 OS=Saccharomyces cerevisiae (strain ATCC 204508 / S288c) GN=CHZ1 PE=1 SV=2	0	22.262	29	5	11	5	1	153	17.5	4.56	36.02	5	0	314.7	421.9	324.4	369.8	282.7	373.3	331.2	310.6	290.1	378.4
FALSE	High	Master Protein	P25353	Ectonucleotide pyrophosphatase/phosphodiesterase 1 OS=Saccharomyces cerevisiae (strain ATCC 204508 / S288c) GN=NPP1 PE=1 SV=2	0	20.644	6	4	7	4	1	742	84.7	4.65	19.93	4	0	213.4	200.2	202.5	165.4	190.4	159.9	190.2	163.9	192	179.8
FALSE	High	Master Protein	Q12223	DNA repair protein RAD59 OS=Saccharomyces cerevisiae (strain ATCC 204508 / S288c) GN=RAD59 PE=1 SV=1	0	15.577	23	4	5	4	1	238	26.6	8.63	16.35	4	0	92.5	80.8	74	64.9	71.6	75.9	91	79.2	85.7	77.5
FALSE	High	Master Protein	P38731	Siderophore iron transporter ARN1 OS=Saccharomyces cerevisiae (strain ATCC 204508 / S288c) GN=ARN1 PE=1 SV=1	0.001	8.3	3	2	4	2	1	627	70.9	8.24	11.34	2	0	44.3	49.1	35.9	20.8	39.2	26.3	29.6	18.1	32.3	22.8
FALSE	High	Master Protein	P47001	Cell wall mannoprotein CIS3 OS=Saccharomyces cerevisiae (strain ATCC 204508 / S288c) GN=CIS3 PE=1 SV=1	0	9.527	8	2	5	1	1	227	23.2	4.68	9.47	2	0	39.6	36.6	38.9	42.8	75.3	120.7	161.1	236.6	209.4	245.4
FALSE	High	Master Protein	P32497	Eukaryotic translation initiation factor 3 subunit C OS=Saccharomyces cerevisiae (strain ATCC 204508 / S288c) GN=NIP1 PE=1 SV=2	0	126.262	34	28	72	28	1	812	93.1	5	206.99	28	0	2738.2	2672.8	2313.6	2418.4	2659.5	2199.8	2589	2563.3	2409.3	2707
FALSE	High	Master Protein	P53264	Cardiolipin-specific deacylase 1, mitochondrial OS=Saccharomyces cerevisiae (strain ATCC 204508 / S288c) GN=CLD1 PE=2 SV=1	0.006	4.173	2	1	1	1	1	445	52	9.48	3.5	1	0	7	10.9	9.3	10.6	7.3	5.2	9.8	8.7	7.1	8.7
FALSE	High	Master Protein	P36123	SIT4-associating protein SAP190 OS=Saccharomyces cerevisiae (strain ATCC 204508 / S288c) GN=SAP190 PE=1 SV=2	0	64.154	20	15	24	15	1	1033	117	4.37	74.34	15	0	857.5	868.7	846.7	777.2	891.3	701.8	895.3	828.7	833.5	862.7
FALSE	High	Master Protein	P22470	Protein SAN1 OS=Saccharomyces cerevisiae (strain ATCC 204508 / S288c) GN=SAN1 PE=1 SV=1	0	49.593	31	10	17	10	1	610	65.6	5.21	64.68	10	0	95.4	89.9	101.9	119	101	102.5	113.3	92.7	92.6	105.7
FALSE	High	Master Protein	Q04439	Myosin-5 OS=Saccharomyces cerevisiae (strain ATCC 204508 / S288c) GN=MYO5 PE=1 SV=1	0	138.78	25	27	65	22	1	1219	136.8	9.29	186.99	27	0	853.1	925.6	720.7	845.1	799.8	779.7	897.4	819.8	819.9	843.3
FALSE	High	Master Protein	Q08906	Facilitator of iron transport 2 OS=Saccharomyces cerevisiae (strain ATCC 204508 / S288c) GN=FIT2 PE=2 SV=1	0.002	5.499	18	2	2	2	1	153	15.3	8.4	4.91	2	0	15.5	23.9	21.8	23.5	32.8	25.9	31.1	42.3	27.2	28.4
FALSE	High	Master Protein	Q12449	Hsp90 co-chaperone AHA1 OS=Saccharomyces cerevisiae (strain ATCC 204508 / S288c) GN=AHA1 PE=1 SV=1	0	81.913	47	18	49	18	1	350	39.4	7.47	153.46	18	0	2148.3	1981.9	1845.5	1954.1	1961.8	1596	2397	2096.2	1939.5	1917
FALSE	High	Master Protein	P54070	Mannosyltransferase KTR6 OS=Saccharomyces cerevisiae (strain ATCC 204508 / S288c) GN=KTR6 PE=1 SV=1	0	29.133	18	8	12	8	1	446	52.1	5.5	33.47	8	0	195.6	200	186.1	200.2	232.5	154.4	211	207	208.3	238.3
FALSE	High	Master Protein	Q12117	Protein MRH1 OS=Saccharomyces cerevisiae (strain ATCC 204508 / S288c) GN=MRH1 PE=1 SV=1	0	30.69	20	5	14	3	1	320	36.2	9.19	41.7	5	0	357	294.9	269.5	323.9	342.9	244.5	329.9	286.7	332.9	307.7
FALSE	High	Master Protein	P40464	Mitochondrial FAD carrier protein FLX1 OS=Saccharomyces cerevisiae (strain ATCC 204508 / S288c) GN=FLX1 PE=3 SV=1	0.008	3.728	3	1	1	1	1	311	34.4	9.89	1.65	1	0
FALSE	High	Master Protein	P35718	DNA-directed RNA polymerase III subunit RPC8 OS=Saccharomyces cerevisiae (strain ATCC 204508 / S288c) GN=RPC25 PE=1 SV=1	0.001	7.353	12	3	3	3	1	212	24.3	4.78	7.4	3	0	19.4	18.2	19.1	16.5	12.7	16.1	19.8	9.2	19.3	18.1
FALSE	High	Master Protein	P29055	Transcription initiation factor IIB OS=Saccharomyces cerevisiae (strain ATCC 204508 / S288c) GN=SUA7 PE=1 SV=1	0	34.809	21	5	16	5	1	345	38.2	8.6	48.56	5	0	288.3	297.4	293.2	326.9	322.6	249.7	329	299.9	307.8	316.5
FALSE	High	Master Protein	P40033	37S ribosomal protein RSM18, mitochondrial OS=Saccharomyces cerevisiae (strain ATCC 204508 / S288c) GN=RSM18 PE=1 SV=2	0	13.29	30	4	6	4	1	138	15.8	10.78	16.27	4	0	246.6	241.8	217.1	219.6	238.1	174.8	257	212	241.2	250.7
FALSE	High	Master Protein	Q04409	Putative glucokinase-2 OS=Saccharomyces cerevisiae (strain ATCC 204508 / S288c) GN=EMI2 PE=1 SV=1	0	83.874	41	19	40	17	1	500	55.9	6.27	102.24	19	0	985	1119.9	938.7	1218.3	1192.6	990.9	1130	983	1046.6	1180.8
FALSE	High	Master Protein	P18409	Mitochondrial distribution and morphology protein 10 OS=Saccharomyces cerevisiae (strain ATCC 204508 / S288c) GN=MDM10 PE=1 SV=5	0	33.618	24	9	15	9	1	493	56.2	7.3	55.47	9	0	227.8	218.9	219	234.3	250.6	220.5	246.7	219.5	229.3	253.3
FALSE	High	Master Protein	P23615	Transcription elongation factor SPT6 OS=Saccharomyces cerevisiae (strain ATCC 204508 / S288c) GN=SPT6 PE=1 SV=1	0	185.634	31	42	84	42	1	1451	168.2	5.01	251.21	42	0	2598.3	2579.6	2370.5	2489.3	2629.7	2136	2689.9	2315.8	2553.3	2711
FALSE	High	Master Protein	Q12284	FAD-linked sulfhydryl oxidase ERV2 OS=Saccharomyces cerevisiae (strain ATCC 204508 / S288c) GN=ERV2 PE=1 SV=1	0	11.054	17	3	6	3	1	196	22.1	7.43	13.8	3	0	77.1	75.8	71.3	68.6	87	71.2	82.3	77.5	86.7	88.6
FALSE	High	Master Protein	P38889	Transcription factor SKN7 OS=Saccharomyces cerevisiae (strain ATCC 204508 / S288c) GN=SKN7 PE=1 SV=1	0	24.997	15	6	8	6	1	622	69.2	7.05	27.66	6	0	54.8	63.7	52.6	57	64.6	53.3	57	61.6	58.1	50.4
FALSE	High	Master Protein	P38255	Transcriptional regulatory protein RXT2 OS=Saccharomyces cerevisiae (strain ATCC 204508 / S288c) GN=RXT2 PE=1 SV=2	0	30.042	21	7	14	7	1	430	48.6	4.91	47.88	7	0	181.1	171.9	143.3	143.1	158.6	138.8	175	146.9	184.3	169.1
FALSE	High	Master Protein	Q03860	Golgi apparatus membrane protein TVP15 OS=Saccharomyces cerevisiae (strain ATCC 204508 / S288c) GN=TVP15 PE=1 SV=1	0	15.218	14	1	8	1	1	143	15.9	4.56	28.3	1	0	42.6	42.5	37.6	39.9	50.1	23.1	37.8	38	38.1	41.1
FALSE	High	Master Protein	P14832	Peptidyl-prolyl cis-trans isomerase OS=Saccharomyces cerevisiae (strain ATCC 204508 / S288c) GN=CPR1 PE=1 SV=3	0	81.309	51	12	80	10	1	162	17.4	7.44	263.44	12	2	2279.6	1935.8	1830.4	1918.6	2149.6	2728.5	2238.2	1880.7	2170.3	2396
FALSE	High	Master Protein	P48234	Ribosome biogenesis protein ENP2 OS=Saccharomyces cerevisiae (strain ATCC 204508 / S288c) GN=ENP2 PE=1 SV=2	0	40.413	15	9	14	9	1	707	81.7	6.6	39.91	9	0	170.1	160	166.3	187.3	174.7	162.3	190.6	168.8	189.1	196.1
FALSE	High	Master Protein	P38308	F-box protein COS111 OS=Saccharomyces cerevisiae (strain ATCC 204508 / S288c) GN=COS111 PE=4 SV=2	0.006	4.162	1	1	1	1	1	924	104.6	9.63	4.04	1	0	4.8	9	5.4	10.3	4	4.9	6.9	4.9	8.8	10.7
FALSE	High	Master Protein	P40344	Autophagy-related protein 3 OS=Saccharomyces cerevisiae (strain ATCC 204508 / S288c) GN=ATG3 PE=1 SV=1	0	16.421	13	4	6	4	1	310	35.9	4.68	18.89	4	0	230.2	227.5	177.5	219.5	230.4	206.2	227.9	198.1	201.3	236.9
FALSE	High	Master Protein	P53378	Tubulin gamma chain OS=Saccharomyces cerevisiae (strain ATCC 204508 / S288c) GN=TUB4 PE=1 SV=1	0.002	6.085	3	2	2	2	1	473	52.6	4.74	6.63	2	0	51.3	43.9	34.7	31.7	52.6	36.5	45.8	46.1	48.3	45.3
FALSE	High	Master Protein	P34241	Nucleolar pre-ribosomal-associated protein 1 OS=Saccharomyces cerevisiae (strain ATCC 204508 / S288c) GN=URB1 PE=1 SV=2	0	56.059	11	19	22	19	1	1764	203.2	7.31	59.91	19	0	246.2	242.9	219.1	242.4	242.3	209.5	241.2	203	235.9	238
FALSE	High	Master Protein	P25365	Putative guanine nucleotide-exchange factor SED4 OS=Saccharomyces cerevisiae (strain ATCC 204508 / S288c) GN=SED4 PE=1 SV=1	0	38.879	12	12	15	12	1	1065	114	4.73	42.61	12	0	484.7	491.9	470.8	463.5	451.1	411.8	495.7	432.5	426.5	454.2
FALSE	High	Master Protein	P46943	Translation factor GUF1, mitochondrial OS=Saccharomyces cerevisiae (strain ATCC 204508 / S288c) GN=GUF1 PE=1 SV=2	0	32.164	16	8	15	8	1	645	73.1	9.16	40.73	8	0	168.7	177.4	168.7	150.1	167.5	152.5	186.7	162.8	168.1	160
FALSE	High	Master Protein	P09457	ATP synthase subunit 5, mitochondrial OS=Saccharomyces cerevisiae (strain ATCC 204508 / S288c) GN=ATP5 PE=1 SV=1	0	87.073	69	14	62	14	1	212	22.8	9.57	172.42	14	0	2985.7	2878	2793.8	2769	3050.3	2720	3174.9	3048.5	2873.9	2852.6
FALSE	High	Master Protein	P36080	Ribosomal RNA-processing protein 14 OS=Saccharomyces cerevisiae (strain ATCC 204508 / S288c) GN=RRP14 PE=1 SV=1	0	12.619	13	5	6	5	1	434	50.5	9.57	12.85	5	0	268.2	271.4	241.5	302.9	311	268	359.8	320.2	326.6	384.6
FALSE	High	Master Protein	P31377	Syntaxin-8 OS=Saccharomyces cerevisiae (strain ATCC 204508 / S288c) GN=SYN8 PE=1 SV=2	0.001	6.919	10	3	4	3	1	255	29	4.82	8.71	3	0	44.3	57.7	45.6	48.7	47.6	43.9	42.7	40.3	48.9	57.4
FALSE	High	Master Protein	P32460	Protein DCG1 OS=Saccharomyces cerevisiae (strain ATCC 204508 / S288c) GN=DCG1 PE=2 SV=1	0	22.493	25	5	11	5	1	244	27.3	6.07	30.97	5	0	114.8	95.3	92.9	93.1	102.6	80.9	107.7	83.7	98.5	92.6
FALSE	High	Master Protein	Q07915	Ribosome biogenesis protein RLP24 OS=Saccharomyces cerevisiae (strain ATCC 204508 / S288c) GN=RLP24 PE=1 SV=1	0	15.72	20	5	8	5	1	199	24	9.57	26.19	5	0	204.9	292	216	275.8	284.3	201.1	247	285.8	225.7	298.9
FALSE	High	Master Protein	P19657	Plasma membrane ATPase 2 OS=Saccharomyces cerevisiae (strain ATCC 204508 / S288c) GN=PMA2 PE=1 SV=3	0	176.402	28	23	122	3	1	947	102.1	5.03	371.94	23	0	99	93.7	82.8	79.9	87.1	57.2	94.7	73.3	82.5	74.7
FALSE	High	Master Protein	P15274	AMP deaminase OS=Saccharomyces cerevisiae (strain ATCC 204508 / S288c) GN=AMD1 PE=1 SV=2	0	110.274	32	23	54	23	1	810	93.2	6.61	150.04	23	0	1915.5	1812.2	1660.2	1568.1	1658.4	1371	1784.3	1540.2	1656.7	1632.8
FALSE	High	Master Protein	Q03212	Protein EAR1 OS=Saccharomyces cerevisiae (strain ATCC 204508 / S288c) GN=EAR1 PE=1 SV=1	0.001	7.699	3	1	2	1	1	550	62.5	4.81	6.5	1	0	9.6	9.3	8.7	11	7.3	6.6	11.8	8.5	9.2	10.3
FALSE	High	Master Protein	P38922	Protein HRB1 OS=Saccharomyces cerevisiae (strain ATCC 204508 / S288c) GN=HRB1 PE=1 SV=2	0	67.051	31	13	33	13	1	454	52.1	7.59	98.74	13	0	1234.8	1174	1118.5	1068.1	1165.9	1024.7	1187.2	1180.2	1164.3	1204.8
FALSE	High	Master Protein	P47103	Peptidyl-prolyl cis-trans isomerase CYP7 OS=Saccharomyces cerevisiae (strain ATCC 204508 / S288c) GN=CPR7 PE=1 SV=1	0	27.468	20	9	15	9	1	393	45.1	5.43	43.01	9	0	523.7	593.2	508.6	636.3	649.8	542.7	594.9	641.8	554.2	660.5
FALSE	High	Master Protein	Q04052	Transcriptional activator ARO80 OS=Saccharomyces cerevisiae (strain ATCC 204508 / S288c) GN=ARO80 PE=1 SV=1	0.001	7.995	6	3	3	3	1	950	108.1	6.25	6.89	3	0	10.6	10.7	5.7	11.7	10.2	7.9	6.9	8.9	5.7	13.5
FALSE	High	Master Protein	P38692	Serine/threonine-protein kinase KIC1 OS=Saccharomyces cerevisiae (strain ATCC 204508 / S288c) GN=KIC1 PE=1 SV=1	0	65.517	21	15	22	15	1	1080	117	8.02	77.54	15	0	359.1	352.7	360	340.2	362.4	292.1	378.6	342.5	349.5	378.1
FALSE	High	Master Protein	P53971	FKBP12-associated protein 1 OS=Saccharomyces cerevisiae (strain ATCC 204508 / S288c) GN=FAP1 PE=1 SV=1	0	19.615	9	6	8	6	1	965	108.4	7.88	24.41	6	0	104.9	105.3	95	81.5	103.6	65.2	90.3	84.1	99	79.3
FALSE	High	Master Protein	Q04792	Glutamate decarboxylase OS=Saccharomyces cerevisiae (strain ATCC 204508 / S288c) GN=GAD1 PE=1 SV=1	0	52.835	22	11	24	11	1	585	65.9	6.62	77.7	11	0	1188.8	1162.5	1068.4	995.9	1062	883.1	1180.9	974.3	1042.7	939.3
FALSE	High	Master Protein	P35177	Transcriptional activator SPT7 OS=Saccharomyces cerevisiae (strain ATCC 204508 / S288c) GN=SPT7 PE=1 SV=1	0	38.158	11	13	16	13	1	1332	152.5	4.87	40.06	13	0	347.4	412.1	379.3	395.3	320.9	364.2	417.2	335.5	389.3	411.7
FALSE	High	Master Protein	P26755	Replication factor A protein 3 OS=Saccharomyces cerevisiae (strain ATCC 204508 / S288c) GN=RFA3 PE=1 SV=1	0	12.967	30	3	5	3	1	122	13.8	4.79	16.41	3	0	55.4	42.3	44.4	51.5	53.7	59.5	62.2	55	74.4	99.6
FALSE	High	Master Protein	P40858	54S ribosomal protein L49, mitochondrial OS=Saccharomyces cerevisiae (strain ATCC 204508 / S288c) GN=MRPL49 PE=1 SV=2	0	17.412	22	3	10	3	1	161	18.4	10.78	29.49	3	0	174.3	149.7	142.2	138.7	150.6	117	172	155.9	157.1	136.1
FALSE	High	Master Protein	P32381	Actin-related protein 2 OS=Saccharomyces cerevisiae (strain ATCC 204508 / S288c) GN=ARP2 PE=1 SV=1	0	116.74	43	16	65	16	1	391	44	5.78	193.71	16	0	2253.6	2276.9	2169.3	2508.3	2438.3	2171.4	2527.7	2293.2	2354.6	2567.5
FALSE	High	Master Protein	P40549	Alpha-1,3-mannosyltransferase MNT3 OS=Saccharomyces cerevisiae (strain ATCC 204508 / S288c) GN=MNT3 PE=1 SV=1	0	26.727	14	7	12	7	1	630	72.4	5.58	32.83	7	0	223	234.3	208.1	189.6	252.3	190.2	254.7	219.5	218.3	234.7
FALSE	High	Master Protein	Q05854	Uncharacterized transcriptional regulatory protein YLR278C OS=Saccharomyces cerevisiae (strain ATCC 204508 / S288c) GN=YLR278C PE=1 SV=1	0	26.498	8	6	8	6	1	1341	151.2	8.29	23.47	6	0	29.7	26.4	30.8	28.1	28.2	32.9	31.4	29.9	28	43.2
FALSE	High	Master Protein	P38826	Origin recognition complex subunit 6 OS=Saccharomyces cerevisiae (strain ATCC 204508 / S288c) GN=ORC6 PE=1 SV=2	0.008	3.784	3	1	1	1	1	435	50.3	7.94	2.74	1	0
FALSE	High	Master Protein	P32579	Threonylcarbamoyl-AMP synthase OS=Saccharomyces cerevisiae (strain ATCC 204508 / S288c) GN=SUA5 PE=1 SV=1	0	12.671	11	5	7	5	1	426	46.5	7.24	16.13	5	0	123.7	126.1	109.9	100.2	120.6	109.2	117.6	111.8	109.5	107.1
FALSE	High	Master Protein	Q06412	Rho1 guanine nucleotide exchange factor TUS1 OS=Saccharomyces cerevisiae (strain ATCC 204508 / S288c) GN=TUS1 PE=1 SV=1	0.006	4.149	1	1	1	1	1	1307	149	6.86	4.11	1	0	8.7	8	10.8	7.9	10.6	9.3	11.1	12.5	7.9	11.5
FALSE	High	Master Protein	P38329	Vacuolar cation-chloride cotransporter 1 OS=Saccharomyces cerevisiae (strain ATCC 204508 / S288c) GN=VHC1 PE=1 SV=1	0	18.585	7	4	6	4	1	1120	123.9	8.54	18.87	4	0	154.5	136.2	120.8	121.6	151.6	94.6	132.6	132.4	117.5	131.7
FALSE	High	Master Protein	P02557	Tubulin beta chain OS=Saccharomyces cerevisiae (strain ATCC 204508 / S288c) GN=TUB2 PE=1 SV=2	0	86.107	37	13	49	13	1	457	50.9	4.75	115.19	13	0	1810.8	1818.4	1721.7	1809.3	1873.1	1669.8	2136.8	2102.5	2176.1	2441.2
FALSE	High	Master Protein	P53157	Mitochondrial pyruvate carrier 1 OS=Saccharomyces cerevisiae (strain ATCC 204508 / S288c) GN=MPC1 PE=1 SV=1	0.001	6.977	14	2	5	2	1	130	15	9.44	12.69	2	0	91.1	88.2	87.7	77.4	78	56.9	101.5	69.7	73.3	85.4
FALSE	High	Master Protein	P40335	Carboxypeptidase Y-deficient protein 8 OS=Saccharomyces cerevisiae (strain ATCC 204508 / S288c) GN=PEP8 PE=1 SV=2	0	52.8	41	12	25	12	1	379	42.5	8.29	78.89	12	0	336.4	411.9	343.1	381.9	403.9	340.2	444.8	372	395.3	398.1
FALSE	High	Master Protein	Q12241	Syntaxin VAM3 OS=Saccharomyces cerevisiae (strain ATCC 204508 / S288c) GN=VAM3 PE=1 SV=1	0	18.438	22	5	7	5	1	283	32.5	7.05	18.56	5	0	58.9	60.5	56.4	58	55.3	53.6	58.5	49.6	50.9	54.3
FALSE	High	Master Protein	Q3E747	Uncharacterized protein YLR363W-A OS=Saccharomyces cerevisiae (strain ATCC 204508 / S288c) GN=YLR363W-A PE=1 SV=1	0.008	3.872	12	1	1	1	1	85	9.7	11.11	2.64	1	0	9.9	8	5.4	7.5	6.5	5.5	7.3	5.4	11.4	8.2
FALSE	High	Master Protein	P07251	ATP synthase subunit alpha, mitochondrial OS=Saccharomyces cerevisiae (strain ATCC 204508 / S288c) GN=ATP1 PE=1 SV=5	0	196.145	65	34	192	34	1	545	58.6	9.04	555.55	34	0	6037.4	6241.5	5744.1	5689.1	6015.4	5776.3	7150.4	6542.2	6076.4	5967.6
FALSE	High	Master Protein	P53266	Cytochrome oxidase assembly protein SHY1 OS=Saccharomyces cerevisiae (strain ATCC 204508 / S288c) GN=SHY1 PE=1 SV=1	0	52.742	30	11	23	11	1	389	45	9.77	66.45	11	0	392.1	454.9	367	420.5	434.4	363.5	407.2	394.9	379.9	442.6
FALSE	High	Master Protein	P40453	Ubiquitin carboxyl-terminal hydrolase 7 OS=Saccharomyces cerevisiae (strain ATCC 204508 / S288c) GN=UBP7 PE=1 SV=1	0	16.278	7	6	6	6	1	1071	123.1	7.91	15.08	6	0	240	204.6	212.5	212.6	222.7	184.9	232	195	214.1	217.6
FALSE	High	Master Protein	P23594	Serine/threonine-protein phosphatase PP2A-1 catalytic subunit OS=Saccharomyces cerevisiae (strain ATCC 204508 / S288c) GN=PPH21 PE=1 SV=1	0	44.619	29	7	21	1	1	369	41.9	4.79	69.79	7	0	91.9	82.4	89.7	88.6	101.3	87.4	97.8	93.2	104	100.4
FALSE	High	Master Protein	Q07963	E3 ubiquitin-protein ligase UBR2 OS=Saccharomyces cerevisiae (strain ATCC 204508 / S288c) GN=UBR2 PE=1 SV=1	0	23.613	4	7	8	6	1	1872	216.6	6.34	23.6	7	0	95.9	91.2	93.1	97.3	92.8	92.5	114.9	108.1	113.5	125.9
FALSE	High	Master Protein	P38861	60S ribosomal export protein NMD3 OS=Saccharomyces cerevisiae (strain ATCC 204508 / S288c) GN=NMD3 PE=1 SV=3	0	58.052	26	11	21	11	1	518	59.1	5.47	65.07	11	0	543.1	542.9	479.5	405.7	473	384.2	497.4	435	464.3	437.9
FALSE	High	Master Protein	P33893	Glutamyl-tRNA(Gln) amidotransferase subunit B, mitochondrial OS=Saccharomyces cerevisiae (strain ATCC 204508 / S288c) GN=PET112 PE=1 SV=3	0	27.605	16	7	10	7	1	541	61.8	7.68	24.65	7	0	190.7	166	158.8	124.9	161.8	124.6	181.2	143.6	176.4	162.6
FALSE	High	Master Protein	P15992	Heat shock protein 26 OS=Saccharomyces cerevisiae (strain ATCC 204508 / S288c) GN=HSP26 PE=1 SV=3	0	94.803	64	15	111	15	1	214	23.9	5.53	383.31	15	0	3976.9	4118	3766.6	3998.5	4454.1	4635.8	4985	4404.9	4537.2	4458
FALSE	High	Master Protein	P53326	Uncharacterized protein YGR266W OS=Saccharomyces cerevisiae (strain ATCC 204508 / S288c) GN=YGR266W PE=1 SV=1	0	41.792	15	12	21	12	1	701	81.1	6.87	57.6	12	0	461.4	371.1	377.9	407.4	397.9	345.2	442.2	377.2	382.7	427.3
FALSE	High	Master Protein	P53010	PAB-dependent poly(A)-specific ribonuclease subunit PAN2 OS=Saccharomyces cerevisiae (strain ATCC 204508 / S288c) GN=PAN2 PE=1 SV=1	0	48.024	16	14	21	14	1	1115	127	6.7	61.99	14	0	387.9	431.7	392.7	418.8	441.6	352.7	446.8	448.4	445.3	512.3
FALSE	High	Master Protein	P38081	Uncharacterized glycosyl hydrolase YBR056W OS=Saccharomyces cerevisiae (strain ATCC 204508 / S288c) GN=YBR056W PE=1 SV=1	0	79.403	35	17	43	17	1	501	57.8	6.46	113.42	17	0	1293.2	1178.4	1187.1	1223.2	1238.1	1072.9	1399	1250.8	1264.5	1262.4
FALSE	High	Master Protein	Q08920	Nuclear cap-binding protein subunit 2 OS=Saccharomyces cerevisiae (strain ATCC 204508 / S288c) GN=CBC2 PE=1 SV=1	0	17.091	39	6	7	6	1	208	23.8	5.16	14.89	6	0	343.6	314.3	302.9	343	336.5	290.6	365.2	334.1	334.6	324.6
FALSE	High	Master Protein	P39933	Transcription factor IIIA OS=Saccharomyces cerevisiae (strain ATCC 204508 / S288c) GN=PZF1 PE=1 SV=1	0	8.894	9	2	2	2	1	429	50	8.54	9.58	2	0	11.5	12	16.9	12.9	15.6	10	19.3	17.9	16.6	16.5
FALSE	High	Master Protein	P53314	2',3'-cyclic-nucleotide 3'-phosphodiesterase OS=Saccharomyces cerevisiae (strain ATCC 204508 / S288c) GN=CPD1 PE=1 SV=1	0	38.297	23	5	15	5	1	239	26.7	7.47	54.81	5	0	76.7	78.5	73.6	82.9	78.8	73.3	90.2	97.8	99.9	106.4
FALSE	High	Master Protein	P52488	Ubiquitin-activating enzyme E1-like OS=Saccharomyces cerevisiae (strain ATCC 204508 / S288c) GN=UBA2 PE=1 SV=1	0	68.01	32	15	31	14	1	636	71.2	5.14	84.53	15	0	501.4	491	468.4	478.9	530.3	410.8	529.4	491	464.6	504.8
FALSE	High	Master Protein	Q99177	Pre-mRNA-splicing factor BRR1 OS=Saccharomyces cerevisiae (strain ATCC 204508 / S288c) GN=BRR1 PE=1 SV=1	0.005	4.35	4	1	1	1	1	341	39.8	6.61	4.13	1	0
FALSE	High	Master Protein	P35197	ADP-ribosylation factor GTPase-activating protein GCS1 OS=Saccharomyces cerevisiae (strain ATCC 204508 / S288c) GN=GCS1 PE=1 SV=1	0	85.735	62	18	42	17	1	352	39.3	5.92	146.08	18	1	506.1	461.7	462.9	520.9	592.5	548.5	639.6	597.7	634.1	677.6
FALSE	High	Master Protein	P53277	Pre-mRNA-splicing factor SYF2 OS=Saccharomyces cerevisiae (strain ATCC 204508 / S288c) GN=SYF2 PE=1 SV=1	0	11.787	14	4	8	4	1	215	24.8	9.33	15.98	4	0	172.7	175.8	182.6	180	164.2	174.4	225.3	147.8	185.1	172.4
FALSE	High	Master Protein	P47149	Kinetochore-associated protein NNF1 OS=Saccharomyces cerevisiae (strain ATCC 204508 / S288c) GN=NNF1 PE=1 SV=3	0.01	3.538	5	1	1	1	1	201	23.6	4.86	2.23	1	0	28.9	31.4	28.8	41	36.6	30.8	32.3	21.1	30.5	38
FALSE	High	Master Protein	Q08822	Probable electron transfer flavoprotein-ubiquinone oxidoreductase, mitochondrial OS=Saccharomyces cerevisiae (strain ATCC 204508 / S288c) GN=CIR2 PE=1 SV=1	0	111.204	37	22	52	22	1	631	69.6	7.83	146.81	22	0	1745	1717.3	1697.1	1872.5	1769	1592.7	1810.5	1700.9	1666.3	1788.8
FALSE	High	Master Protein	Q12072	ISWI one complex protein 2 OS=Saccharomyces cerevisiae (strain ATCC 204508 / S288c) GN=IOC2 PE=1 SV=1	0	16.261	7	5	8	5	1	812	93.4	5.76	20.3	5	0	177.9	194.2	155.3	193	204.1	172.7	182.7	196.4	203.7	237
FALSE	High	Master Protein	Q04347	Bud site selection protein 22 OS=Saccharomyces cerevisiae (strain ATCC 204508 / S288c) GN=BUD22 PE=1 SV=1	0	18.646	10	4	7	4	1	519	60	8.79	24.54	4	0	157.9	178.4	143.2	150.1	168	144.4	175.2	175	179.8	153.8
FALSE	High	Master Protein	Q08245	Protein ZEO1 OS=Saccharomyces cerevisiae (strain ATCC 204508 / S288c) GN=ZEO1 PE=1 SV=3	0	103.52	75	16	59	16	1	113	12.6	5.43	188.85	16	0	2130.6	2173.7	2045.7	2548.4	2380.3	3272.2	2364.9	2304.8	2305.7	3736.6
FALSE	High	Master Protein	P47140	Altered inheritance rate of mitochondria protein 25 OS=Saccharomyces cerevisiae (strain ATCC 204508 / S288c) GN=AIM25 PE=3 SV=1	0	22.795	19	5	9	5	1	327	37.5	8.65	28.87	5	0	135.7	133.1	131.8	102.5	127.9	126.1	141.1	114.9	123.6	128.8
FALSE	High	Master Protein	P38710	Inositol monophosphatase 1 OS=Saccharomyces cerevisiae (strain ATCC 204508 / S288c) GN=INM1 PE=1 SV=1	0	23.365	23	7	11	7	1	295	32.8	5.3	31.14	7	0	155.5	147.6	140.3	150.3	182.2	133.3	167	157.9	154.1	163.7
FALSE	High	Master Protein	P38142	Probable metabolite transport protein YBR241C OS=Saccharomyces cerevisiae (strain ATCC 204508 / S288c) GN=YBR241C PE=1 SV=1	0	12.568	10	4	9	4	1	488	53.5	7.2	31.66	4	0	211	197.8	188.1	178	222.1	135.3	208.2	190.2	175.6	186.3
FALSE	High	Master Protein	P40168	Uncharacterized protein YNL195C OS=Saccharomyces cerevisiae (strain ATCC 204508 / S288c) GN=YNL195C PE=4 SV=2	0	41.835	48	8	20	8	1	261	28.3	6.46	62.31	8	0	233.5	226.9	242.6	253.6	242.9	205.5	214.7	216	191.3	214.6
FALSE	High	Master Protein	P21269	CCA tRNA nucleotidyltransferase, mitochondrial OS=Saccharomyces cerevisiae (strain ATCC 204508 / S288c) GN=CCA1 PE=1 SV=1	0	26.756	18	8	10	8	1	546	62.4	8.21	30.4	8	0	251.2	274.5	252.6	238	275.3	232.1	292.3	245.5	256.7	248.7
FALSE	High	Master Protein	P06174	Uroporphyrinogen-III synthase OS=Saccharomyces cerevisiae (strain ATCC 204508 / S288c) GN=HEM4 PE=1 SV=2	0	27.817	30	6	12	6	1	275	30.9	8.21	36.26	6	0	506.8	489.1	481.3	386.7	495.2	405.3	487.8	460.1	469.9	465.9
FALSE	High	Master Protein	P38821	Aspartyl aminopeptidase 4 OS=Saccharomyces cerevisiae (strain ATCC 204508 / S288c) GN=APE4 PE=1 SV=1	0	48.905	25	9	28	9	1	490	54.1	7.02	90.46	9	0	619.2	579.1	560.9	558.8	578.4	477.5	567.9	494.6	564.4	575.1
FALSE	High	Master Protein	P0CX49	60S ribosomal protein L18-A OS=Saccharomyces cerevisiae (strain ATCC 204508 / S288c) GN=RPL18A PE=1 SV=1	0	45.42	55	14	51	14	1	186	20.6	11.71	107.39	14	0	2703.1	2883.6	2771.6	2940.1	2983	2967.8	3271.2	2981	2994.9	3338.3
FALSE	High	Master Protein	P47032	Protein PRY1 OS=Saccharomyces cerevisiae (strain ATCC 204508 / S288c) GN=PRY1 PE=1 SV=1	0.007	3.971	3	1	3	1	1	299	30.6	4.63	9.7	1	0	73.4	59	77.4	103.4	84.3	118.3	83.6	108	116.3	142
FALSE	High	Master Protein	P46674	Nuclear mRNA export protein SAC3 OS=Saccharomyces cerevisiae (strain ATCC 204508 / S288c) GN=SAC3 PE=1 SV=2	0	25.983	8	7	8	7	1	1301	149.5	8.87	27.56	7	0	68	82.1	68.7	70.1	73	74.2	109.6	76.4	108.2	85.5
FALSE	High	Master Protein	P48570	Homocitrate synthase, cytosolic isozyme OS=Saccharomyces cerevisiae (strain ATCC 204508 / S288c) GN=LYS20 PE=1 SV=1	0	148.49	54	22	99	5	1	428	47.1	7.27	309.84	22	0	909	889.6	845.2	855.3	867	678.1	925.9	869.7	756.9	793
FALSE	High	Master Protein	Q12234	GRIP domain-containing protein RUD3 OS=Saccharomyces cerevisiae (strain ATCC 204508 / S288c) GN=RUD3 PE=1 SV=1	0	42.62	25	10	17	10	1	484	56	4.91	57.63	10	0	425	450.8	454.8	445.1	469.3	460.7	451.3	393.9	466.9	505.2
FALSE	High	Master Protein	Q00402	Nuclear migration protein NUM1 OS=Saccharomyces cerevisiae (strain ATCC 204508 / S288c) GN=NUM1 PE=1 SV=2	0	182.235	31	52	81	52	1	2748	312.8	5.4	257.56	52	0	2187.2	2245.9	2035.3	1985.1	2202.6	1721.6	2176.5	2061.9	2047.9	2127.5
FALSE	High	Master Protein	P22434	3',5'-cyclic-nucleotide phosphodiesterase 1 OS=Saccharomyces cerevisiae (strain ATCC 204508 / S288c) GN=PDE1 PE=1 SV=2	0.001	8.08	9	3	3	3	1	369	42	6.13	7.71	3	0	13.7	13.4	16.7	15.9	18.6	12.2	25	18.7	18.2	15
FALSE	High	Master Protein	P38288	Protein TOS1 OS=Saccharomyces cerevisiae (strain ATCC 204508 / S288c) GN=TOS1 PE=1 SV=1	0	28.01	17	5	12	5	1	455	48	4.67	35.57	5	0	412.6	410.3	413.3	370.7	432.1	409.6	495.4	554.2	594.3	659.5
FALSE	High	Master Protein	P52960	Peroxisome proliferation transcriptional regulator OS=Saccharomyces cerevisiae (strain ATCC 204508 / S288c) GN=PIP2 PE=1 SV=1	0.005	4.439	2	2	2	1	1	996	114.6	7.56	5.03	2	0	13.4	5.2	8	17.4	10.2	21.4	14.9	13.4	9.3	17.8
FALSE	High	Master Protein	Q12306	Ubiquitin-like protein SMT3 OS=Saccharomyces cerevisiae (strain ATCC 204508 / S288c) GN=SMT3 PE=1 SV=1	0	21.927	47	4	16	4	1	101	11.6	5.02	56.62	4	0	540.4	490.9	457.2	478.4	557.7	430.7	564.6	554.5	564.9	580.3
FALSE	High	Master Protein	P04147	Polyadenylate-binding protein, cytoplasmic and nuclear OS=Saccharomyces cerevisiae (strain ATCC 204508 / S288c) GN=PAB1 PE=1 SV=4	0	216.853	63	33	153	33	1	577	64.3	5.97	481.21	33	0	4611.1	4528.3	4237.4	4633.5	4575.7	4253.9	4633.7	4363.5	4449.9	4840.5
FALSE	High	Master Protein	Q03390	Vacuolar protein-sorting-associated protein 60 OS=Saccharomyces cerevisiae (strain ATCC 204508 / S288c) GN=VPS60 PE=1 SV=2	0	16.825	22	3	4	3	1	229	25.8	4.58	16.1	3	0	86.7	84.2	75.2	84.8	85.3	75	81	58.4	84.1	81.1
FALSE	High	Master Protein	P40515	Mitochondria fission 1 protein OS=Saccharomyces cerevisiae (strain ATCC 204508 / S288c) GN=FIS1 PE=1 SV=1	0	32.354	47	7	19	7	1	155	17.7	9.1	63.86	7	0	532.2	484.4	489.7	478	491.9	400.4	517.5	456.9	491.3	471.2
FALSE	High	Master Protein	P87275	Altered inheritance of mitochondria protein 11 OS=Saccharomyces cerevisiae (strain ATCC 204508 / S288c) GN=AIM11 PE=1 SV=2	0	14.902	32	3	8	3	1	137	15.7	9.57	29	3	0	94.2	78.4	81.6	64.4	88.3	57.2	87.5	72.2	75.3	83.6
FALSE	High	Master Protein	Q07528	Autophagy-related protein 20 OS=Saccharomyces cerevisiae (strain ATCC 204508 / S288c) GN=ATG20 PE=1 SV=1	0	28.153	18	10	13	10	1	640	72.5	6.98	34.4	10	0	280.4	294.7	267.9	258.4	329.4	246.4	357.5	308.1	329.1	278.8
FALSE	High	Master Protein	P38928	Axial budding pattern protein 2 OS=Saccharomyces cerevisiae (strain ATCC 204508 / S288c) GN=AXL2 PE=1 SV=1	0	20.781	7	5	9	5	1	823	90.7	5.01	25.85	5	0	64.9	63.5	72.6	72.8	80.8	103.2	136.5	152.4	183.2	206.1
FALSE	High	Master Protein	P23292	Casein kinase I homolog 2 OS=Saccharomyces cerevisiae (strain ATCC 204508 / S288c) GN=YCK2 PE=1 SV=1	0	92.553	31	17	43	14	1	546	62	9.07	165.51	17	3	913	890.4	843	835.3	922.5	708.5	970.2	835.3	844.9	911.4
FALSE	High	Master Protein	P24783	ATP-dependent RNA helicase DBP2 OS=Saccharomyces cerevisiae (strain ATCC 204508 / S288c) GN=DBP2 PE=1 SV=1	0	102.982	45	21	49	20	1	546	61	8.78	145.06	21	0	1245.2	1230.1	1118.4	1202.3	1321.3	1041.7	1254.6	1198.6	1182.4	1229.1
FALSE	High	Master Protein	P38852	Protein LIN1 OS=Saccharomyces cerevisiae (strain ATCC 204508 / S288c) GN=LIN1 PE=1 SV=1	0	8.745	5	1	2	1	1	340	40.3	5.14	9.1	1	0
FALSE	High	Master Protein	P14922	General transcriptional corepressor CYC8 OS=Saccharomyces cerevisiae (strain ATCC 204508 / S288c) GN=CYC8 PE=1 SV=2	0	116.308	36	22	55	22	1	966	107.1	5	205.58	22	0	819.6	790.5	777.9	737.8	807.2	723.3	837	728.9	816	891.7
FALSE	High	Master Protein	Q01454	DNA polymerase alpha-binding protein OS=Saccharomyces cerevisiae (strain ATCC 204508 / S288c) GN=CTF4 PE=1 SV=2	0	67.964	21	15	26	15	1	927	104.4	5.24	86.35	15	0	389.2	420.7	339.8	343.4	446.1	382.5	492.2	480.7	488.4	510
FALSE	High	Master Protein	P23248	40S ribosomal protein S1-B OS=Saccharomyces cerevisiae (strain ATCC 204508 / S288c) GN=RPS1B PE=1 SV=3	0	98.189	62	18	94	5	1	255	28.8	10.02	274.45	18	0	639.5	577.6	586.5	481	582.8	458.2	625	538.4	620.7	517.9
FALSE	High	Master Protein	P09880	tRNA ligase OS=Saccharomyces cerevisiae (strain ATCC 204508 / S288c) GN=TRL1 PE=1 SV=1	0	96.201	33	26	41	26	1	827	95.3	7.83	110.26	26	0	1172.9	1119.6	1064.7	1085.1	1069.5	904.3	1153.3	982.2	1081.7	1033.6
FALSE	High	Master Protein	Q99325	Autophagy-related protein 40 OS=Saccharomyces cerevisiae (strain ATCC 204508 / S288c) GN=ATG40 PE=1 SV=1	0.001	7.95	10	2	3	2	1	256	29.7	4.94	7.34	2	0	46	56.5	47.2	54.6	61.8	46.2	53.9	46.5	46.4	46.8
FALSE	High	Master Protein	P38281	Actin patches distal protein 1 OS=Saccharomyces cerevisiae (strain ATCC 204508 / S288c) GN=APD1 PE=1 SV=1	0	41.459	35	11	20	11	1	316	35.7	7.18	56.85	11	0	526.2	533.3	491.9	673.2	653.3	636	603.2	569.3	594.8	682.5
FALSE	High	Master Protein	P36056	37S ribosomal protein S22, mitochondrial OS=Saccharomyces cerevisiae (strain ATCC 204508 / S288c) GN=RSM22 PE=1 SV=1	0	60.195	28	14	25	14	1	628	72.1	9.41	76.42	14	0	573.6	544.5	492.1	450.1	532.8	430.1	519.9	437.1	491	506.4
FALSE	High	Master Protein	Q06624	DNA damage tolerance protein RHC31 OS=Saccharomyces cerevisiae (strain ATCC 204508 / S288c) GN=AOS1 PE=1 SV=1	0	31.773	27	9	12	9	1	347	39.2	5.12	33.55	9	0	180.7	173.8	153	159.9	179.1	158.2	196.5	162.8	175.3	167.3
FALSE	High	Master Protein	P39722	Mitochondrial Rho GTPase 1 OS=Saccharomyces cerevisiae (strain ATCC 204508 / S288c) GN=GEM1 PE=1 SV=1	0	52.577	23	13	23	13	1	662	75.1	5.99	71.33	13	0	543.1	563.8	542.4	549.6	565.5	482	611.9	540.4	584.6	593.7
FALSE	High	Master Protein	P03874	Cytochrome B pre-mRNA-processing protein 2 OS=Saccharomyces cerevisiae (strain ATCC 204508 / S288c) GN=CBP2 PE=1 SV=2	0	40.108	20	11	16	11	1	630	73.8	9	42.02	11	0	487.8	468.9	394.9	361.8	417.4	329.1	420.7	377.4	398.1	402
FALSE	High	Master Protein	P11792	Serine/threonine-protein kinase SCH9 OS=Saccharomyces cerevisiae (strain ATCC 204508 / S288c) GN=SCH9 PE=1 SV=3	0	30.896	11	8	14	8	1	824	91.8	6.1	45.75	8	0	773.4	755	732.5	731.2	783.6	688.3	856	739.5	754.5	796.4
FALSE	High	Master Protein	P32895	Ribose-phosphate pyrophosphokinase 1 OS=Saccharomyces cerevisiae (strain ATCC 204508 / S288c) GN=PRS1 PE=1 SV=1	0	55.555	31	12	28	12	1	427	47	5.73	94.41	12	0	958.4	1149.1	918.7	1119.7	1005.7	922.3	1021	1087.6	941.1	1060.6
FALSE	High	Master Protein	P19807	Choline transport protein OS=Saccharomyces cerevisiae (strain ATCC 204508 / S288c) GN=HNM1 PE=1 SV=1	0.002	6.275	4	2	2	2	1	563	62	6.86	5.72	2	0	65.4	69	64.7	75.3	68.5	48.4	65.3	58.9	74.6	74.3
FALSE	High	Master Protein	P09798	Anaphase-promoting complex subunit CDC16 OS=Saccharomyces cerevisiae (strain ATCC 204508 / S288c) GN=CDC16 PE=1 SV=1	0	30.352	13	9	11	9	1	840	94.9	6.77	30.29	9	0	174.9	182.9	189.3	190.9	185.5	177.9	209.5	185.4	212.7	215.9
FALSE	High	Master Protein	P53829	Protein CAF40 OS=Saccharomyces cerevisiae (strain ATCC 204508 / S288c) GN=CAF40 PE=1 SV=1	0	17.995	15	6	7	6	1	373	41.1	7.12	19.62	6	0	39.7	36.4	26.3	31.4	36.8	37.6	66	40	48.3	31.6
FALSE	High	Master Protein	P53336	Putative methyltransferase YGR283C OS=Saccharomyces cerevisiae (strain ATCC 204508 / S288c) GN=YGR283C PE=1 SV=1	0	18.009	18	6	7	6	1	341	38.5	9.26	17.17	6	0	257.9	277.7	241.2	271.9	242.3	232.6	267	195.6	239.8	251.5
FALSE	High	Master Protein	P37296	V-type proton ATPase subunit a, Golgi isoform OS=Saccharomyces cerevisiae (strain ATCC 204508 / S288c) GN=STV1 PE=1 SV=2	0	51.035	16	17	29	17	1	890	101.6	5.38	70.16	17	0	819.1	830.4	760.5	780.9	781.7	678.4	860.1	716.4	783.3	824.8
FALSE	High	Master Protein	Q04432	Glutathione-independent glyoxalase HSP31 OS=Saccharomyces cerevisiae (strain ATCC 204508 / S288c) GN=HSP31 PE=1 SV=1	0	34.644	25	6	22	6	1	237	25.7	5.5	74.74	6	0	953.7	765.6	889.7	756.8	879.7	832.9	767	848	804.6	927.6
FALSE	High	Master Protein	P40413	T-complex protein 1 subunit epsilon OS=Saccharomyces cerevisiae (strain ATCC 204508 / S288c) GN=CCT5 PE=1 SV=3	0	112.001	46	26	66	26	1	562	61.9	5.53	166.65	26	0	3578.8	3386.6	3320.9	3293.7	3543.8	3010.1	3817.4	3411.7	3622.1	3484.3
FALSE	High	Master Protein	P21243	Proteasome subunit alpha type-1 OS=Saccharomyces cerevisiae (strain ATCC 204508 / S288c) GN=SCL1 PE=1 SV=1	0	114.109	62	15	55	15	1	252	28	6.24	172.32	15	0	2073.2	2212.6	2099.3	2158	2037.8	1987.6	2106.2	2007.6	2100.8	2199.2
FALSE	High	Master Protein	Q03494	Transposon Ty2-DR2 Gag-Pol polyprotein OS=Saccharomyces cerevisiae (strain ATCC 204508 / S288c) GN=TY2B-DR2 PE=3 SV=2	0	150.792	21	34	76	1	1	1770	202	8.21	232.65	34	0
FALSE	High	Master Protein	Q05874	Protein N-methyltransferase NNT1 OS=Saccharomyces cerevisiae (strain ATCC 204508 / S288c) GN=NNT1 PE=1 SV=1	0.002	5.594	7	2	3	2	1	261	29.6	5.12	8.2	2	0	44	57.8	64.1	43	76.2	53.4	82.7	81.6	92.9	45.7
FALSE	High	Master Protein	P38789	Ribosome biogenesis protein SSF1 OS=Saccharomyces cerevisiae (strain ATCC 204508 / S288c) GN=SSF1 PE=1 SV=1	0	21.691	17	7	9	2	1	453	51.7	9.26	13.9	7	0
FALSE	High	Master Protein	P12687	54S ribosomal protein L2, mitochondrial OS=Saccharomyces cerevisiae (strain ATCC 204508 / S288c) GN=MRP7 PE=1 SV=1	0	43.8	35	12	25	12	1	371	43.2	9.82	75.72	12	0	545.6	571.3	531.4	510.7	527.5	475.9	527.4	479.4	507.5	488.7
FALSE	High	Master Protein	P53319	6-phosphogluconate dehydrogenase, decarboxylating 2 OS=Saccharomyces cerevisiae (strain ATCC 204508 / S288c) GN=GND2 PE=1 SV=1	0	68.016	30	15	31	10	1	492	53.9	7.3	78.49	15	0	355.3	340.7	336.2	366.7	367.4	344.4	352.9	268.3	351.2	353.5
FALSE	High	Master Protein	P00127	Cytochrome b-c1 complex subunit 6 OS=Saccharomyces cerevisiae (strain ATCC 204508 / S288c) GN=QCR6 PE=1 SV=2	0	23.441	32	3	8	3	1	147	17.2	4.09	29.75	3	0	115.1	111	117.5	115.9	109.6	118.8	98.1	81.6	119.2	119.3
FALSE	High	Master Protein	Q12154	ATPase GET3 OS=Saccharomyces cerevisiae (strain ATCC 204508 / S288c) GN=GET3 PE=1 SV=1	0	60.308	42	13	41	13	1	354	39.3	5	98.64	13	0	2608.2	2508.6	2526.1	2511.9	2555.9	2288.3	2844.5	2534.9	2668.9	2662.2
FALSE	High	Master Protein	P43599	Uncharacterized protein YFR018C OS=Saccharomyces cerevisiae (strain ATCC 204508 / S288c) GN=YFR018C PE=1 SV=1	0	15.064	11	4	6	4	1	363	41	5.27	16.63	4	0	196.6	332.3	229.6	296	304.8	269.3	259.8	311	209.2	307.4
FALSE	High	Master Protein	Q08206	Uncharacterized protein YOL036W OS=Saccharomyces cerevisiae (strain ATCC 204508 / S288c) GN=YOL036W PE=1 SV=1	0.008	3.696	1	1	2	1	1	761	84.3	9.19	4.93	1	0
FALSE	High	Master Protein	P36152	Fe-S cluster assembly protein DRE2 OS=Saccharomyces cerevisiae (strain ATCC 204508 / S288c) GN=DRE2 PE=1 SV=1	0	19.494	20	5	8	5	1	348	38.5	5.31	25.85	5	0	435.9	441.6	392	364.9	429.3	341.1	435	409.6	380.3	387.8
FALSE	High	Master Protein	P00572	Thymidylate kinase OS=Saccharomyces cerevisiae (strain ATCC 204508 / S288c) GN=CDC8 PE=1 SV=2	0	15.814	21	5	7	5	1	216	24.7	5.74	15	5	0	55.8	65.4	59.3	59.2	58.6	56.1	62.3	57.2	71.4	71.2
FALSE	High	Master Protein	Q02908	Elongator complex protein 3 OS=Saccharomyces cerevisiae (strain ATCC 204508 / S288c) GN=ELP3 PE=1 SV=1	0	63.558	33	17	28	16	1	557	63.6	9	70.97	17	1	727.4	719.3	691.8	704.5	766.4	618.9	803.6	740.8	724.4	777.8
FALSE	High	Master Protein	P39965	Probable proline--tRNA ligase, mitochondrial OS=Saccharomyces cerevisiae (strain ATCC 204508 / S288c) GN=AIM10 PE=1 SV=1	0	61.209	30	15	25	15	1	576	65.8	7.42	76.87	15	0	474.8	452.4	433.4	418.1	468.2	364.3	493	471.3	441	448.4
FALSE	High	Master Protein	Q99316	Protein disulfide isomerase MPD2 OS=Saccharomyces cerevisiae (strain ATCC 204508 / S288c) GN=MPD2 PE=1 SV=1	0	25.171	32	10	14	10	1	277	32.4	6.55	34.45	10	0	469.1	459.1	400.9	392	430.3	368.7	473.1	437.9	468.1	427.3
FALSE	High	Master Protein	P38624	Proteasome subunit beta type-1 OS=Saccharomyces cerevisiae (strain ATCC 204508 / S288c) GN=PRE3 PE=1 SV=2	0	41.986	51	10	30	10	1	215	23.5	5.9	86.99	10	0	1141.6	1048.6	1029	1055.3	1066	1064.5	1111.3	1045.8	1066.5	1169.4
FALSE	High	Master Protein	Q02804	ADP-ribosylation factor-like protein 3 OS=Saccharomyces cerevisiae (strain ATCC 204508 / S288c) GN=ARL3 PE=1 SV=1	0	17.742	24	4	6	4	1	198	22.8	6.37	17.91	4	0	131.5	144.6	114.5	115.6	129.8	110	135.6	131.1	126.7	125.3
FALSE	High	Master Protein	P48582	Vacuolar-sorting protein BRO1 OS=Saccharomyces cerevisiae (strain ATCC 204508 / S288c) GN=BRO1 PE=1 SV=2	0	128.464	36	29	70	27	1	844	97.2	5.4	206.74	29	2	2333.4	2288	2136	2172.5	2354.4	1880.6	2367	2197.1	2222.5	2261.9
FALSE	High	Master Protein	Q03071	Elongin-C OS=Saccharomyces cerevisiae (strain ATCC 204508 / S288c) GN=ELC1 PE=1 SV=1	0	10.284	25	3	6	2	1	99	11.3	4.45	15.36	3	0	106.3	148	143.6	158.2	161.4	149.5	133.1	155.1	130.6	159.5
FALSE	High	Master Protein	P46984	EKC/KEOPS complex subunit GON7 OS=Saccharomyces cerevisiae (strain ATCC 204508 / S288c) GN=GON7 PE=1 SV=1	0.002	5.489	15	2	2	2	1	123	13.6	4.88	4.9	2	0	22.3	21.4	28.7	32.4	28	39.6	29.7	27.3	26.4	39.9
FALSE	High	Master Protein	Q06625	Glycogen debranching enzyme OS=Saccharomyces cerevisiae (strain ATCC 204508 / S288c) GN=GDB1 PE=1 SV=1	0	173.285	33	38	85	38	1	1536	174.9	5.77	276.27	38	0	2627.8	2521.9	2407.8	2339.5	2443.3	1985.1	2561.2	2089.2	2333.2	2165.2
FALSE	High	Master Protein	P28708	Serine/threonine-protein kinase PRR1 OS=Saccharomyces cerevisiae (strain ATCC 204508 / S288c) GN=PRR1 PE=1 SV=1	0	35.737	22	10	17	9	1	518	58.9	5.96	50.37	10	0	75.7	71.2	73.1	69.2	79.6	73	98.4	73	85.5	95.9
FALSE	High	Master Protein	P40086	Cytochrome c oxidase assembly protein COX15 OS=Saccharomyces cerevisiae (strain ATCC 204508 / S288c) GN=COX15 PE=3 SV=1	0	40.647	25	11	20	11	1	486	54.6	10.17	47.77	11	0	523.8	527.5	478.9	483.3	558.4	451.1	584.2	656.3	459.6	565.6
FALSE	High	Master Protein	P48589	40S ribosomal protein S12 OS=Saccharomyces cerevisiae (strain ATCC 204508 / S288c) GN=RPS12 PE=1 SV=1	0	38.689	38	6	37	6	1	143	15.5	4.73	97.09	6	0	2090.2	1969.4	1812.1	1914.5	2207.8	1882.7	2650.4	2483.8	2107.1	2125.5
FALSE	High	Master Protein	P54784	Origin recognition complex subunit 1 OS=Saccharomyces cerevisiae (strain ATCC 204508 / S288c) GN=ORC1 PE=1 SV=1	0	16.706	5	5	5	5	1	914	104.3	5.68	14.82	5	0	31.4	44.2	35.6	51.3	38.6	37	38.1	38.1	35.8	46.7
FALSE	High	Master Protein	P53115	Putative DNA helicase INO80 OS=Saccharomyces cerevisiae (strain ATCC 204508 / S288c) GN=INO80 PE=1 SV=1	0	104.815	20	25	40	25	1	1489	171.3	5.74	124.95	25	0	972.5	928	814.4	849.1	926	758.4	988.9	826.4	908	967.8
FALSE	High	Master Protein	P18562	Uracil phosphoribosyltransferase OS=Saccharomyces cerevisiae (strain ATCC 204508 / S288c) GN=FUR1 PE=1 SV=2	0	52.433	57	12	33	12	1	216	24.6	5.74	73.47	12	0	1461.9	1406.2	1401.1	1444.7	1487.1	1468.3	1607.8	1507.5	1485	1531
FALSE	High	Master Protein	P38878	Protein lunapark OS=Saccharomyces cerevisiae (strain ATCC 204508 / S288c) GN=LNP1 PE=1 SV=1	0	32.144	34	8	10	8	1	278	32	8.87	29.32	8	0	122.4	159.6	141.4	132	145.7	146.2	146.5	129.9	120.8	136.5
FALSE	High	Master Protein	Q03919	NEDD8-like protein RUB1 OS=Saccharomyces cerevisiae (strain ATCC 204508 / S288c) GN=RUB1 PE=1 SV=1	0	9.823	48	5	17	5	1	77	8.7	6.29	31.9	5	0	405.3	386.6	381.8	422.6	384.7	392	424.9	392.3	384.6	475.7
FALSE	High	Master Protein	Q12108	Restriction of telomere capping protein 5 OS=Saccharomyces cerevisiae (strain ATCC 204508 / S288c) GN=RTC5 PE=1 SV=1	0	32.805	18	8	15	8	1	567	64.3	6.28	46.61	8	0	236.6	234.8	213.4	214.4	246.5	222.3	252.1	234.4	222.8	240.6
FALSE	High	Master Protein	Q02206	Chromatin structure-remodeling complex subunit RSC4 OS=Saccharomyces cerevisiae (strain ATCC 204508 / S288c) GN=RSC4 PE=1 SV=2	0	48.875	25	12	19	12	1	625	72.2	5.27	62.05	12	0	337.8	320.2	327.3	315	355.2	284.7	348.7	312	343.8	349.4
FALSE	High	Master Protein	P08524	Farnesyl pyrophosphate synthase OS=Saccharomyces cerevisiae (strain ATCC 204508 / S288c) GN=ERG20 PE=1 SV=2	0	89.092	43	17	58	17	1	352	40.5	5.47	171.2	17	0	3211.8	3256.3	3012.9	3005	3115.9	2680.4	3346	3151.7	3066.1	3239
FALSE	High	Master Protein	Q06696	Vacuolar protein-sorting-associated protein 36 OS=Saccharomyces cerevisiae (strain ATCC 204508 / S288c) GN=VPS36 PE=1 SV=1	0.001	7.948	6	2	2	2	1	566	64	6.37	7.84	2	0	4.7	5.7	6.2	6.3	5.8	5.2	6.2	6.6	4	9.4
FALSE	High	Master Protein	P53885	Signal transduction protein MDG1 OS=Saccharomyces cerevisiae (strain ATCC 204508 / S288c) GN=MDG1 PE=1 SV=1	0	103.096	60	18	50	18	1	366	40.3	5.8	177.13	18	0	1111.2	1138.6	1048.7	1041.4	1137.8	1132.8	1132.5	1011.5	1064.9	1099.2
FALSE	High	Master Protein	P39073	Meiotic mRNA stability protein kinase SSN3 OS=Saccharomyces cerevisiae (strain ATCC 204508 / S288c) GN=SSN3 PE=1 SV=3	0	14.492	10	4	5	4	1	555	62.8	9.57	18.42	4	0	4.1	8.6	2.9	7.1	4.4	7.9	7.9	6.8	6.1	4.9
FALSE	High	Master Protein	P07256	Cytochrome b-c1 complex subunit 1, mitochondrial OS=Saccharomyces cerevisiae (strain ATCC 204508 / S288c) GN=COR1 PE=1 SV=1	0	160.697	50	23	114	23	1	457	50.2	7.3	344.81	23	0	4626.6	4918.6	4491	5134.2	5333.7	4998.1	5322.6	5268.9	4501.5	5267.3
FALSE	High	Master Protein	P53960	Putative alanyl-tRNA editing protein alaX OS=Saccharomyces cerevisiae (strain ATCC 204508 / S288c) GN=YNL040W PE=1 SV=1	0	23.844	14	7	12	6	1	456	50.9	6.55	36.34	7	0	349.1	316.7	283	218.4	288	229	309.6	263.6	268.9	253.2
FALSE	High	Master Protein	P24384	Pre-mRNA-splicing factor ATP-dependent RNA helicase PRP22 OS=Saccharomyces cerevisiae (strain ATCC 204508 / S288c) GN=PRP22 PE=1 SV=1	0	14.226	4	5	5	5	1	1145	129.9	7.78	14.2	5	0	110.7	108.3	100.7	125.9	126.8	101.5	119.8	103.6	109.7	137
FALSE	High	Master Protein	P38742	Nitrogen permease regulator 3 OS=Saccharomyces cerevisiae (strain ATCC 204508 / S288c) GN=NPR3 PE=1 SV=1	0	21.122	6	6	8	5	1	1146	129.9	6.38	22.6	6	0	116.4	139.8	116.6	109.7	108.9	103.7	103.9	90.5	121.5	109.2
FALSE	High	Master Protein	Q12031	Mitochondrial 2-methylisocitrate lyase OS=Saccharomyces cerevisiae (strain ATCC 204508 / S288c) GN=ICL2 PE=1 SV=1	0	113.494	44	25	70	25	1	575	64.9	7.56	185.69	25	0	2387.3	2304.6	2204.2	2226.8	2358.7	1948.7	2437.4	2072.9	2141.7	2146.8
FALSE	High	Master Protein	Q02793	Antiviral protein SKI8 OS=Saccharomyces cerevisiae (strain ATCC 204508 / S288c) GN=SKI8 PE=1 SV=1	0	11.61	6	3	5	3	1	397	44.2	5.57	9.3	3	0	270.4	258.4	216.1	269.3	274	230.5	288.8	262.4	253.3	263.1
FALSE	High	Master Protein	P32462	Delta(14)-sterol reductase OS=Saccharomyces cerevisiae (strain ATCC 204508 / S288c) GN=ERG24 PE=1 SV=1	0.001	7.362	4	2	3	2	1	438	50.6	8.85	10.2	2	0	89.6	91.3	67.3	69.6	88.3	50.7	84.1	75.6	70.3	80.4
FALSE	High	Master Protein	P47057	Sorting nexin-4 OS=Saccharomyces cerevisiae (strain ATCC 204508 / S288c) GN=SNX4 PE=1 SV=1	0	62.508	45	17	27	17	1	423	49	6.49	76.95	17	0	615.2	575.1	573.2	562.4	625.8	509.6	645.3	588.6	610.4	616.7
FALSE	High	Master Protein	P32558	FACT complex subunit SPT16 OS=Saccharomyces cerevisiae (strain ATCC 204508 / S288c) GN=SPT16 PE=1 SV=1	0	161.086	36	34	84	33	1	1035	118.6	5.1	244.34	34	0	2248.3	2267.3	2031.6	2162.3	2421.8	1897.7	2643.5	2580	2350.5	2453.8
FALSE	High	Master Protein	P25586	KRR1 small subunit processome component OS=Saccharomyces cerevisiae (strain ATCC 204508 / S288c) GN=KRR1 PE=1 SV=1	0	36.492	29	9	21	9	1	316	37.1	9.39	57	9	0	837.7	824.3	785.2	759.4	828.7	719.7	875.4	673	828.8	774.4
FALSE	High	Master Protein	P22135	Protein ATP12, mitochondrial OS=Saccharomyces cerevisiae (strain ATCC 204508 / S288c) GN=ATP12 PE=1 SV=2	0	38.754	29	9	21	9	1	325	36.5	8.75	51.88	9	0	659	645.7	618	564	603.8	607.2	696.8	558.9	583.1	566.8
FALSE	High	Master Protein	Q03761	Transcription initiation factor TFIID subunit 12 OS=Saccharomyces cerevisiae (strain ATCC 204508 / S288c) GN=TAF12 PE=1 SV=1	0	83.105	40	16	38	16	1	539	61	9.55	138.94	16	0	438.2	386	416	423.4	428.8	411.4	491.2	435.7	463.2	492
FALSE	High	Master Protein	P25346	Probable metabolite transport protein GIT1 OS=Saccharomyces cerevisiae (strain ATCC 204508 / S288c) GN=GIT1 PE=1 SV=1	0	10.426	6	3	3	3	1	518	57.3	8.51	7.83	3	0	25.6	35.7	34.9	30.4	32.6	30.4	45.3	40.9	42.9	53.6
FALSE	High	Master Protein	P32074	Coatomer subunit gamma OS=Saccharomyces cerevisiae (strain ATCC 204508 / S288c) GN=SEC21 PE=1 SV=2	0	169.789	42	34	80	34	1	935	104.8	5.12	238.16	34	0	2062.3	2102.7	1929	2066.5	2217.6	1840.1	2326.4	2176.4	2039.9	2291.8
FALSE	High	Master Protein	P40073	High osmolarity signaling protein SHO1 OS=Saccharomyces cerevisiae (strain ATCC 204508 / S288c) GN=SHO1 PE=1 SV=1	0	18.872	13	3	6	3	1	367	41.1	5.69	22.65	3	0	90.8	87.1	64.7	70.7	97.5	64.6	100.2	114.2	115.5	109.6
FALSE	High	Master Protein	Q04201	CUE domain-containing protein CUE4 OS=Saccharomyces cerevisiae (strain ATCC 204508 / S288c) GN=CUE4 PE=1 SV=1	0.006	4.155	24	1	2	1	1	117	12.9	7.52	6.84	1	0	9.9	5.8	5.2	7.3	11.7	6.9	18.9	24	9.6	17.7
FALSE	High	Master Protein	P33298	26S protease regulatory subunit 6B homolog OS=Saccharomyces cerevisiae (strain ATCC 204508 / S288c) GN=RPT3 PE=1 SV=2	0	91.537	47	20	47	19	1	428	47.9	5.53	112.6	20	1	1633.9	1637.4	1516.1	1685	1646.3	1477.2	1771.5	1623.3	1608	1682.2
FALSE	High	Master Protein	P43587	Type 1 phosphatases regulator YPI1 OS=Saccharomyces cerevisiae (strain ATCC 204508 / S288c) GN=YPI1 PE=1 SV=1	0	19.118	27	4	10	4	1	155	18.2	6.14	27.61	4	0	333.3	332.6	288.2	259.2	310.3	257.8	341.9	330.6	318.6	337.9
FALSE	High	Master Protein	P38266	Altered inheritance of mitochondria protein 3 OS=Saccharomyces cerevisiae (strain ATCC 204508 / S288c) GN=AIM3 PE=1 SV=3	0	54.514	21	15	24	15	1	947	103.8	9.25	66.74	15	0	499.5	457.9	482.4	659.5	541.2	657.3	628.7	540.2	610.8	720.4
FALSE	High	Master Protein	Q06651	E3 ubiquitin-protein ligase PIB1 OS=Saccharomyces cerevisiae (strain ATCC 204508 / S288c) GN=PIB1 PE=1 SV=1	0	24.347	20	6	13	6	1	286	32.7	5.88	37.24	6	0	146	176.2	171.7	205.3	204.6	200.4	196.4	202	183	207.5
FALSE	High	Master Protein	P40562	ATP-dependent DNA helicase MPH1 OS=Saccharomyces cerevisiae (strain ATCC 204508 / S288c) GN=MPH1 PE=1 SV=1	0	14.6	5	4	4	4	1	993	114	7.31	11.15	4	0	7.1	13.5	11.1	11.1	14	7.8	11.9	11.7	11	14.2
FALSE	High	Master Protein	P32911	Eukaryotic translation initiation factor eIF-1 OS=Saccharomyces cerevisiae (strain ATCC 204508 / S288c) GN=SUI1 PE=1 SV=1	0	56.657	69	6	34	6	1	108	12.3	7.97	132.83	6	0	841.3	822.3	813.8	752.6	833.2	699.1	802.9	843.8	790.4	831.4
FALSE	High	Master Protein	P53148	Spindle pole body component SPC105 OS=Saccharomyces cerevisiae (strain ATCC 204508 / S288c) GN=SPC105 PE=1 SV=1	0.008	3.853	1	1	1	1	1	917	104.8	5.25	1.98	1	0
FALSE	High	Master Protein	P14907	Nucleoporin NSP1 OS=Saccharomyces cerevisiae (strain ATCC 204508 / S288c) GN=NSP1 PE=1 SV=1	0	87.369	35	17	40	17	1	823	86.5	6.3	130.07	17	0	1084.4	973.1	1012.5	938.3	1081.2	902.8	1073.9	1172.9	954.1	1065.3
FALSE	High	Master Protein	P25374	Cysteine desulfurase, mitochondrial OS=Saccharomyces cerevisiae (strain ATCC 204508 / S288c) GN=NFS1 PE=1 SV=2	0	56.566	25	12	31	12	1	497	54.4	8.19	79.09	12	0	732.5	758.1	701.8	718.7	732.4	738.3	809.2	743.4	751.5	732.6
FALSE	High	Master Protein	P05374	Phosphatidylethanolamine N-methyltransferase OS=Saccharomyces cerevisiae (strain ATCC 204508 / S288c) GN=CHO2 PE=1 SV=1	0	68.249	17	16	47	14	1	869	101.1	8.35	142.65	16	1	929.4	878.9	822.2	776.6	838.8	699.8	898.7	777.8	903.2	935
FALSE	High	Master Protein	P47988	TY1 enhancer activator OS=Saccharomyces cerevisiae (strain ATCC 204508 / S288c) GN=TEA1 PE=1 SV=2	0	17.349	10	5	7	5	1	759	86.8	6.44	25.73	5	0	18.5	15.9	16.1	16.7	13.8	14.2	17	16.5	17.3	12.9
FALSE	High	Master Protein	Q00873	Cytochrome c1 heme lyase OS=Saccharomyces cerevisiae (strain ATCC 204508 / S288c) GN=CYT2 PE=3 SV=1	0	29.02	44	10	11	10	1	224	26.1	7.09	29.78	10	0	359.3	416.7	353.7	400.1	421.1	352.3	384.7	383.5	362.3	379.9
FALSE	High	Master Protein	P22108	Diadenosine 5',5'''-P1,P4-tetraphosphate phosphorylase 2 OS=Saccharomyces cerevisiae (strain ATCC 204508 / S288c) GN=APA2 PE=1 SV=1	0	16.415	21	5	8	5	1	325	36.8	5.54	23.74	5	0	271.6	300.7	278.7	267.1	275.8	237.5	285.5	248.4	267.1	288.6
FALSE	High	Master Protein	P10663	37S ribosomal protein MRP2, mitochondrial OS=Saccharomyces cerevisiae (strain ATCC 204508 / S288c) GN=MRP2 PE=1 SV=1	0.008	3.766	14	2	3	2	1	115	13.5	11.03	7.28	2	0	66.4	55.4	54.9	53.8	64.9	62.6	67.2	60.8	69.1	59.9
FALSE	High	Master Protein	Q06178	Nicotinamide/nicotinic acid mononucleotide adenylyltransferase 1 OS=Saccharomyces cerevisiae (strain ATCC 204508 / S288c) GN=NMA1 PE=1 SV=1	0	43.525	31	10	19	9	1	401	45.8	6.9	56.43	10	1	452.8	434.7	427	482.9	497.7	530.1	488.4	485	470.1	616.9
FALSE	High	Master Protein	P38736	Golgi SNAP receptor complex member 1 OS=Saccharomyces cerevisiae (strain ATCC 204508 / S288c) GN=GOS1 PE=1 SV=1	0	48.683	59	11	26	11	1	223	25.4	9.44	88.91	11	0	217.2	236.4	218.8	215	249.5	214.6	272.3	236	252.2	274.9
FALSE	High	Master Protein	P27692	Transcription elongation factor SPT5 OS=Saccharomyces cerevisiae (strain ATCC 204508 / S288c) GN=SPT5 PE=1 SV=1	0	211.438	49	42	97	42	1	1063	115.6	5.25	326.46	42	0	2187.6	2223.7	2053.3	2136.7	2155.3	1888.3	2344.9	1978.8	2075.1	2168.9
FALSE	High	Master Protein	P34243	DNA polymerase alpha-associated DNA helicase A OS=Saccharomyces cerevisiae (strain ATCC 204508 / S288c) GN=HCS1 PE=1 SV=1	0	33.291	18	11	11	11	1	683	78.2	7.55	30.29	11	0	331.2	337.3	290.2	281.7	312.5	271.1	311.9	271.3	309.2	300.1
FALSE	High	Master Protein	P22543	Phosphatidylinositol 3-kinase VPS34 OS=Saccharomyces cerevisiae (strain ATCC 204508 / S288c) GN=VPS34 PE=1 SV=1	0	8.899	5	5	6	5	1	875	100.9	7.8	11.97	5	0	38	49.9	40.4	44.1	46.4	36.5	44.9	40.4	41.1	47.6
FALSE	High	Master Protein	P40013	Protein BIM1 OS=Saccharomyces cerevisiae (strain ATCC 204508 / S288c) GN=BIM1 PE=1 SV=1	0	11.328	10	2	6	2	1	344	38.3	5.38	16.49	2	0	24.9	32.1	29.1	31.1	33.6	26.7	43.5	40.1	32.1	38.8
FALSE	High	Master Protein	P30657	Proteasome subunit beta type-7 OS=Saccharomyces cerevisiae (strain ATCC 204508 / S288c) GN=PRE4 PE=1 SV=1	0	36.12	32	6	21	6	1	266	29.4	5.99	75.91	6	0	1126.6	1040	992.2	1139.6	1118.5	978.3	1249.5	1094.5	1157.8	1272.1
FALSE	High	Master Protein	P18408	Phosphoadenosine phosphosulfate reductase OS=Saccharomyces cerevisiae (strain ATCC 204508 / S288c) GN=MET16 PE=1 SV=2	0	18.06	20	5	12	5	1	261	30.4	5.92	33.44	5	0	392	334.9	363.2	307.3	385.1	256.4	407.4	377.6	352.5	329.8
FALSE	High	Master Protein	P38702	Mitochondrial carrier protein LEU5 OS=Saccharomyces cerevisiae (strain ATCC 204508 / S288c) GN=LEU5 PE=3 SV=1	0	14.341	13	5	6	5	1	357	40.8	9.58	12.18	5	0	95	100.1	89.6	88.2	92.1	76.2	95	81.4	85	94.7
FALSE	High	Master Protein	P32857	Membrane protein PTM1 OS=Saccharomyces cerevisiae (strain ATCC 204508 / S288c) GN=PTM1 PE=1 SV=2	0	25.059	12	5	9	5	1	523	60	5.17	31.95	5	0	248.8	263.8	212.8	218.8	234.8	147.6	207.6	200.6	202	214.4
FALSE	High	Master Protein	P15565	tRNA (guanine(26)-N(2))-dimethyltransferase, mitochondrial OS=Saccharomyces cerevisiae (strain ATCC 204508 / S288c) GN=TRM1 PE=1 SV=1	0	55.497	30	14	26	14	1	570	64	9.09	85.11	14	0	597.3	577.9	511.8	501.9	593	427.6	600.6	501.1	543.5	567.8
FALSE	High	Master Protein	P53009	Protein kinase-like protein SCY1 OS=Saccharomyces cerevisiae (strain ATCC 204508 / S288c) GN=SCY1 PE=1 SV=1	0	27.977	9	7	12	7	1	804	90.9	8.15	35.26	7	0	156.9	153.8	134.6	150.4	158.9	144.5	184.2	163.7	175	159.6
FALSE	High	Master Protein	P49955	U2 snRNP component HSH155 OS=Saccharomyces cerevisiae (strain ATCC 204508 / S288c) GN=HSH155 PE=1 SV=1	0	20.315	7	6	8	6	1	971	110	7.27	22.98	6	0	18.6	20.2	18.4	14	20	15.2	22.9	24	20.5	24.3
FALSE	High	Master Protein	P38248	Cell wall protein ECM33 OS=Saccharomyces cerevisiae (strain ATCC 204508 / S288c) GN=ECM33 PE=1 SV=3	0	39.873	11	6	30	6	1	429	43.7	4.91	100.13	6	0	1740.6	1909.5	1724.6	1775.2	1833.2	1745.4	1850.5	1870.4	1862.2	2027.1
FALSE	High	Master Protein	P32797	Cell division control protein 13 OS=Saccharomyces cerevisiae (strain ATCC 204508 / S288c) GN=CDC13 PE=1 SV=2	0	11.319	5	4	4	4	1	924	104.8	6.58	7.28	4	0	39.4	48.9	46.9	51.9	57.6	55.5	67.1	63.7	59.1	72.8
FALSE	High	Master Protein	Q3E841	Uncharacterized protein YNR034W-A OS=Saccharomyces cerevisiae (strain ATCC 204508 / S288c) GN=YNR034W-A PE=1 SV=1	0	32.357	72	6	45	6	1	98	10.8	8.97	137.15	6	0	513.5	540.9	504.3	558.9	580.9	520.2	571.6	594.8	505.4	528.9
FALSE	High	Master Protein	P29509	Thioredoxin reductase 1 OS=Saccharomyces cerevisiae (strain ATCC 204508 / S288c) GN=TRR1 PE=1 SV=3	0	75.817	61	13	43	12	1	319	34.2	5.94	153.01	13	0	955.7	1044.1	933	978.4	1115.9	920.1	1303.7	1446.9	1052.9	1095.6
FALSE	High	Master Protein	P39967	Ubiquitin carboxyl-terminal hydrolase 9 OS=Saccharomyces cerevisiae (strain ATCC 204508 / S288c) GN=UBP9 PE=1 SV=1	0	17.287	11	5	7	5	1	754	86.2	7.4	21.83	5	0	69.1	67.5	70	76.9	76.2	73.3	74.1	59.4	73.3	74.8
FALSE	High	Master Protein	P53177	tRNA wybutosine-synthesizing protein 3 OS=Saccharomyces cerevisiae (strain ATCC 204508 / S288c) GN=TYW3 PE=1 SV=1	0	17.569	21	6	8	6	1	273	30.8	8	22.29	6	0	180.6	198.6	177.2	164.7	188.6	146.3	215.2	192.4	179.8	207.6
FALSE	High	Master Protein	P38169	Kynurenine 3-monooxygenase OS=Saccharomyces cerevisiae (strain ATCC 204508 / S288c) GN=BNA4 PE=1 SV=1	0	42.284	27	11	22	11	1	460	52.4	8.4	61.28	11	0	756.4	762.1	721.6	742	763.4	670.3	756	716.5	733.6	766.8
FALSE	High	Master Protein	Q03034	Ferulic acid decarboxylase 1 OS=Saccharomyces cerevisiae (strain ATCC 204508 / S288c) GN=FDC1 PE=1 SV=1	0	22.406	17	8	10	8	1	503	56.1	6.1	25.74	8	0	371.7	427.4	318	316	336.5	303.2	326.2	279.4	320.7	326.9
FALSE	High	Master Protein	P47035	Nucleolar protein NET1 OS=Saccharomyces cerevisiae (strain ATCC 204508 / S288c) GN=NET1 PE=1 SV=1	0	147.989	31	31	69	31	1	1189	128.5	7.8	216.18	31	0	1384.7	1416.9	1408.7	1481.4	1429.4	1442.5	1731	1553.8	1609.2	1849.2
FALSE	High	Master Protein	P43589	Pre-mRNA-splicing factor SAD1 OS=Saccharomyces cerevisiae (strain ATCC 204508 / S288c) GN=SAD1 PE=1 SV=1	0.001	7.685	8	3	3	3	1	448	52.1	7.14	8.32	3	0	90.3	97.2	85.7	84.8	102.1	85.8	109.2	95.4	101.5	99
FALSE	High	Master Protein	Q06703	Chitin deacetylase 2 OS=Saccharomyces cerevisiae (strain ATCC 204508 / S288c) GN=CDA2 PE=1 SV=1	0	21.869	25	6	8	6	1	312	35.7	5.38	24.02	6	0	145.2	144.7	149.1	145.7	169.1	160.6	154.8	177	188.3	227.7
FALSE	High	Master Protein	P48415	COPII coat assembly protein SEC16 OS=Saccharomyces cerevisiae (strain ATCC 204508 / S288c) GN=SEC16 PE=1 SV=2	0	161.976	25	39	59	39	1	2195	241.5	5.38	200.26	39	0	1039.7	1036.7	998.4	1052	1063.1	929.4	1113.4	1020.5	1054.3	1122.2
FALSE	High	Master Protein	Q07821	Iron-sulfur assembly protein 1 OS=Saccharomyces cerevisiae (strain ATCC 204508 / S288c) GN=ISA1 PE=1 SV=1	0	20.952	24	6	7	6	1	250	27.7	10.02	21.21	6	0	236.8	214.9	208.5	219	215.2	171	220.5	191.9	189.8	206
FALSE	High	Master Protein	P06242	Serine/threonine-protein kinase KIN28 OS=Saccharomyces cerevisiae (strain ATCC 204508 / S288c) GN=KIN28 PE=1 SV=1	0	21.265	27	7	8	7	1	306	35.2	6.87	19.93	7	0	147.3	126.8	108	107.1	129.1	88.1	143.9	126.1	114.8	122.1
FALSE	High	Master Protein	Q04338	t-SNARE VTI1 OS=Saccharomyces cerevisiae (strain ATCC 204508 / S288c) GN=VTI1 PE=1 SV=3	0	28.557	25	5	15	5	1	217	24.7	6.62	48.01	5	0	380.9	363.8	381.1	374.7	386.5	386.2	421.6	370.1	399.2	443.8
FALSE	High	Master Protein	P53854	Pre-mRNA-splicing factor CWC25 OS=Saccharomyces cerevisiae (strain ATCC 204508 / S288c) GN=CWC25 PE=1 SV=1	0.007	3.965	9	1	1	1	1	179	20.4	9.7	2.68	1	0	43.3	50.9	45.9	51.3	48	35	46.7	51.2	49.5	48.2
FALSE	High	Master Protein	P21306	ATP synthase subunit epsilon, mitochondrial OS=Saccharomyces cerevisiae (strain ATCC 204508 / S288c) GN=ATP15 PE=1 SV=2	0	23.241	56	3	23	3	1	62	6.7	9.77	81.82	3	0	1097	960.9	1098.2	1086	1083.1	1017.7	1201	1109.5	1048.1	1095.4
FALSE	High	Master Protein	P51998	54S ribosomal protein YmL6, mitochondrial OS=Saccharomyces cerevisiae (strain ATCC 204508 / S288c) GN=YML6 PE=1 SV=1	0	69.343	51	16	35	16	1	286	32	9.61	95.28	16	0	681.8	668.9	603.5	671.1	660.1	672.1	758.2	613.1	683.1	663.7
FALSE	High	Master Protein	P38782	Mediator of RNA polymerase II transcription subunit 6 OS=Saccharomyces cerevisiae (strain ATCC 204508 / S288c) GN=MED6 PE=1 SV=1	0	12.86	17	3	4	3	1	295	32.8	5.33	20.74	3	0	32.9	36.3	32.7	30.4	34.3	32	41.3	38.7	41.2	42.9
FALSE	High	Master Protein	P53622	Coatomer subunit alpha OS=Saccharomyces cerevisiae (strain ATCC 204508 / S288c) GN=COP1 PE=1 SV=2	0	158.66	30	32	84	32	1	1201	135.5	5.99	248.5	32	0	2189.4	2163.1	2003.4	2028.8	2150.7	1633.7	2175.9	2087.4	2133.4	2167.6
FALSE	High	Master Protein	P25656	Cell division control protein 50 OS=Saccharomyces cerevisiae (strain ATCC 204508 / S288c) GN=CDC50 PE=1 SV=1	0	16.037	13	6	7	6	1	391	45	7.72	16.3	6	0	123.8	131.7	132.1	145.7	137.2	109.9	127.6	112.5	125.6	125.6
FALSE	High	Master Protein	P21826	Malate synthase 2, glyoxysomal OS=Saccharomyces cerevisiae (strain ATCC 204508 / S288c) GN=DAL7 PE=1 SV=2	0	67.327	29	16	51	10	1	554	62.8	6.49	123.42	16	0	776	777.7	766.9	724.7	728.3	690.1	815.3	679.1	700.2	785.8
FALSE	High	Master Protein	P47104	Regulator of V-ATPase in vacuolar membrane protein 1 OS=Saccharomyces cerevisiae (strain ATCC 204508 / S288c) GN=RAV1 PE=1 SV=1	0	91.567	17	19	37	19	1	1357	154.8	8.22	111.12	19	0	1225.8	1186.1	1105.4	1113.4	1291.5	1018.5	1293.5	1194.8	1161.5	1245.5
FALSE	High	Master Protein	Q07844	Ribosome biogenesis ATPase RIX7 OS=Saccharomyces cerevisiae (strain ATCC 204508 / S288c) GN=RIX7 PE=1 SV=1	0	69.101	25	17	24	16	1	837	93	5.36	74.78	17	1	532.9	525	470.4	454.1	561.3	457.9	589.1	541.5	534.3	538.9
FALSE	High	Master Protein	P38321	Uncharacterized protein YBR225W OS=Saccharomyces cerevisiae (strain ATCC 204508 / S288c) GN=YBR225W PE=1 SV=1	0	61.739	18	15	25	15	1	900	101.2	8.18	73.61	15	0	1150.9	1084	1038.3	999.3	1119.3	876.2	1203.3	1064.7	1074.1	1117.4
FALSE	High	Master Protein	P40555	Probable 26S proteasome regulatory subunit p27 OS=Saccharomyces cerevisiae (strain ATCC 204508 / S288c) GN=NAS2 PE=1 SV=1	0	13.569	24	6	10	6	1	220	24.8	5.87	20.51	6	0	334	323.5	285	300.1	287	274.1	288.1	296.4	282.7	299.2
FALSE	High	Master Protein	P14843	Phospho-2-dehydro-3-deoxyheptonate aldolase, phenylalanine-inhibited OS=Saccharomyces cerevisiae (strain ATCC 204508 / S288c) GN=ARO3 PE=1 SV=1	0	75.904	31	11	44	10	1	370	41	7.39	136.15	11	0	1162.1	1109.2	1047.6	1006.5	1021.8	910.1	1105.8	1023.8	1123.8	1032.7
FALSE	High	Master Protein	P40091	Protein PEA2 OS=Saccharomyces cerevisiae (strain ATCC 204508 / S288c) GN=PEA2 PE=1 SV=1	0	13.275	12	4	6	4	1	420	48.1	5.59	18.4	4	0	47.6	46.8	44	50.6	59.3	51.6	61	61.3	61.8	62.8
FALSE	High	Master Protein	P38148	Dual specificity protein phosphatase PPS1 OS=Saccharomyces cerevisiae (strain ATCC 204508 / S288c) GN=PPS1 PE=3 SV=1	0	20.668	9	6	8	6	1	807	91.6	7.11	24.63	6	0	78.8	75	79.5	65.7	85.3	61.4	89.2	87.4	81.7	85.1
FALSE	High	Master Protein	Q02516	Transcriptional activator HAP5 OS=Saccharomyces cerevisiae (strain ATCC 204508 / S288c) GN=HAP5 PE=1 SV=1	0	21.577	37	6	11	6	1	242	27.7	4.59	22	6	0	166.5	139	133	160.6	157.4	136.9	164	158.3	142.1	170
FALSE	High	Master Protein	P40502	Altered inheritance of mitochondria protein 19, mitochondrial OS=Saccharomyces cerevisiae (strain ATCC 204508 / S288c) GN=AIM19 PE=1 SV=1	0	23.384	38	6	15	6	1	157	16.9	9.99	39.72	6	0	508.9	535.7	450.7	457.5	493.5	402.8	509.8	441.2	492.5	489.7
FALSE	High	Master Protein	Q12221	mRNA-binding protein PUF2 OS=Saccharomyces cerevisiae (strain ATCC 204508 / S288c) GN=PUF2 PE=1 SV=1	0	49.107	19	12	17	12	1	1075	119.4	8.78	52.37	12	0	540.8	538.3	502.3	518.4	473.5	418.6	481.1	366.9	445.1	471.8
FALSE	High	Master Protein	P25441	DNA-directed RNA polymerase III subunit RPC4 OS=Saccharomyces cerevisiae (strain ATCC 204508 / S288c) GN=RPC53 PE=1 SV=2	0	40.139	27	10	18	10	1	422	46.6	8.63	49.91	10	0	652	625.4	592.8	577.9	560.1	514	580.4	539.1	542.4	593.5
FALSE	High	Master Protein	P00549	Pyruvate kinase 1 OS=Saccharomyces cerevisiae (strain ATCC 204508 / S288c) GN=CDC19 PE=1 SV=2	0	244.347	71	37	391	35	1	500	54.5	7.68	1218.6	37	2	11288.7	11299.5	10438.3	10944	11515.5	9705.6	12086.1	11024.4	11266.3	11202
FALSE	High	Master Protein	P25384	Transposon Ty2-C Gag-Pol polyprotein OS=Saccharomyces cerevisiae (strain ATCC 204508 / S288c) GN=TY2B-C PE=3 SV=2	0	163.357	22	35	81	1	1	1770	202	8.16	250.01	35	16	1017.9	834.7	848.1	829.2	807.6	716.8	954.4	678	786.6	806.5	Acetyl [N-Term]
FALSE	High	Master Protein	P38969	Pentamidine resistance factor, mitochondrial OS=Saccharomyces cerevisiae (strain ATCC 204508 / S288c) GN=PNT1 PE=1 SV=2	0	23.526	20	7	8	7	1	423	48.9	9.47	26.39	7	0	64.7	63.5	55.8	53.3	74.1	57.8	66.8	65.1	65.6	69.6
FALSE	High	Master Protein	P25298	mRNA 3'-end-processing protein RNA14 OS=Saccharomyces cerevisiae (strain ATCC 204508 / S288c) GN=RNA14 PE=1 SV=2	0	43.191	21	13	14	13	1	677	79.9	5.77	34.53	13	0	185	194.4	173.3	200.3	203.7	161.1	206.5	164	186	191.7
FALSE	High	Master Protein	P13185	Serine/threonine protein kinase KIN1 OS=Saccharomyces cerevisiae (strain ATCC 204508 / S288c) GN=KIN1 PE=1 SV=3	0	106.085	28	25	43	25	1	1064	120	8.72	122.67	25	0	1101.8	1072.8	1031.4	1132.8	1048.8	997.7	1171.5	1033.7	1084.3	1226.2
FALSE	High	Master Protein	Q04217	Probable ATP-dependent RNA helicase DHR1 OS=Saccharomyces cerevisiae (strain ATCC 204508 / S288c) GN=ECM16 PE=1 SV=1	0	37.37	10	12	16	12	1	1267	144.9	6.34	49.02	12	0	562.7	551.7	506.9	505.1	534.3	470.9	618.7	547.5	532.5	595.5
FALSE	High	Master Protein	P22141	Proteasome subunit beta type-4 OS=Saccharomyces cerevisiae (strain ATCC 204508 / S288c) GN=PRE1 PE=1 SV=2	0	29.105	35	7	20	7	1	198	22.5	6.23	59.16	7	0	597.3	549.5	565	555.1	553.1	529	614.7	578.5	588	574.3
FALSE	High	Master Protein	P32481	Eukaryotic translation initiation factor 2 subunit gamma OS=Saccharomyces cerevisiae (strain ATCC 204508 / S288c) GN=GCD11 PE=1 SV=1	0	134.318	47	21	70	21	1	527	57.8	6.8	204.6	21	0	1829.5	1795.3	1648.4	1766.5	1928.3	1617.1	1989.5	1865.5	1799.7	1867.8
FALSE	High	Master Protein	P34164	SNF1 protein kinase subunit beta-2 OS=Saccharomyces cerevisiae (strain ATCC 204508 / S288c) GN=SIP2 PE=1 SV=3	0	44.553	29	11	24	10	1	415	46.4	5.67	57.76	11	1	538.3	555.9	529.8	559.6	559.4	463.5	648.6	561.2	584	565.3
FALSE	High	Master Protein	Q12159	RNA annealing protein YRA1 OS=Saccharomyces cerevisiae (strain ATCC 204508 / S288c) GN=YRA1 PE=1 SV=2	0	50.295	45	11	38	11	1	226	24.9	11.33	93.49	11	0	1366.4	1326.5	1288.7	1256.1	1303.9	1328.7	1452.2	1271	1311.2	1360.1
FALSE	High	Master Protein	P08465	Homoserine O-acetyltransferase OS=Saccharomyces cerevisiae (strain ATCC 204508 / S288c) GN=MET2 PE=1 SV=2	0	37.566	23	10	20	10	1	486	53.6	5.64	55.57	10	0	784.7	724.2	665.7	641.4	637.7	549.8	768.4	491.7	612.1	566.2
FALSE	High	Master Protein	P47771	Aldehyde dehydrogenase [NAD(P)+] 1 OS=Saccharomyces cerevisiae (strain ATCC 204508 / S288c) GN=ALD2 PE=1 SV=2	0	149.001	54	23	81	9	1	506	55.2	5.6	282.21	23	15	3112.4	2837.3	2844.9	2608.4	2994	2502	3118.9	2893.4	2902.6	2962.1
FALSE	High	Master Protein	P40491	ATP synthase assembly factor FMC1, mitochondrial OS=Saccharomyces cerevisiae (strain ATCC 204508 / S288c) GN=FMC1 PE=1 SV=1	0	17.65	31	8	9	7	1	155	18.4	9.67	15.05	8	0	275	284.2	290.5	326.5	318.6	375	346	298.2	339.3	375.4
FALSE	High	Master Protein	P05066	Deoxyribodipyrimidine photo-lyase, mitochondrial OS=Saccharomyces cerevisiae (strain ATCC 204508 / S288c) GN=PHR1 PE=1 SV=1	0	16.42	9	5	6	5	1	565	66.2	9.14	16.71	5	0
FALSE	High	Master Protein	P38359	Sulfate permease 1 OS=Saccharomyces cerevisiae (strain ATCC 204508 / S288c) GN=SUL1 PE=1 SV=2	0	20.151	8	5	8	5	1	859	95.9	6.8	19.24	5	0	86.4	79.3	60.1	51.9	62	61.8	87.6	63	71.4	80.9
FALSE	High	Master Protein	P52490	Ubiquitin-conjugating enzyme E2 13 OS=Saccharomyces cerevisiae (strain ATCC 204508 / S288c) GN=UBC13 PE=1 SV=1	0	15.932	29	4	8	4	1	153	17.5	5.41	22.79	4	0	310.9	347	314.6	373.4	384.8	353.7	354.3	409.7	351.8	425.9
FALSE	High	Master Protein	P36131	DASH complex subunit SPC34 OS=Saccharomyces cerevisiae (strain ATCC 204508 / S288c) GN=SPC34 PE=1 SV=1	0.002	5.934	8	2	3	2	1	295	34.1	8.29	6.48	2	0	59.5	65.7	57.6	62	64.5	57.1	68	57.6	67	73.9
FALSE	High	Master Protein	P38121	DNA polymerase alpha subunit B OS=Saccharomyces cerevisiae (strain ATCC 204508 / S288c) GN=POL12 PE=1 SV=1	0	32.608	17	8	10	8	1	705	78.7	7.03	33.11	8	0	85.3	81.4	87.2	82.8	110.9	100.2	108.6	110.2	123.7	131.7
FALSE	High	Master Protein	P32327	Pyruvate carboxylase 2 OS=Saccharomyces cerevisiae (strain ATCC 204508 / S288c) GN=PYC2 PE=1 SV=2	0	287.361	39	46	188	12	1	1180	130.1	6.51	525.57	46	0	945.2	936.9	815.9	887.2	896.7	766.7	970.7	987.7	865	880.5
FALSE	High	Master Protein	Q03306	Serine/threonine-protein kinase PKH3 OS=Saccharomyces cerevisiae (strain ATCC 204508 / S288c) GN=PKH3 PE=1 SV=1	0	35.515	12	8	11	8	1	898	100.4	9.51	27.17	8	0	172.7	162.2	176.8	180.3	181.4	169.4	197.5	158	175.5	177.6
FALSE	High	Master Protein	Q07950	Sterol esterase 2 OS=Saccharomyces cerevisiae (strain ATCC 204508 / S288c) GN=YEH2 PE=1 SV=1	0.001	8.26	7	2	4	2	1	538	62.4	8.41	14.79	2	0	14.3	15.3	15.5	11.3	15.2	10.8	13.9	13.3	18.1	13.3
FALSE	High	Master Protein	P17064	Purine-cytosine permease FCY2 OS=Saccharomyces cerevisiae (strain ATCC 204508 / S288c) GN=FCY2 PE=1 SV=2	0	22.344	9	4	7	4	1	533	58.2	5.21	27.97	4	0	572.5	603.7	498.5	514.8	534.1	435.2	466.3	396.7	438.9	403.3
FALSE	High	Master Protein	P14693	Sorting assembly machinery 35 kDa subunit OS=Saccharomyces cerevisiae (strain ATCC 204508 / S288c) GN=SAM35 PE=1 SV=2	0	13.038	15	4	7	4	1	329	37.4	7.15	22.64	4	0	111.4	106.6	105.4	96	110.3	92	96	92.2	105.4	109.5
FALSE	High	Master Protein	P06245	cAMP-dependent protein kinase type 2 OS=Saccharomyces cerevisiae (strain ATCC 204508 / S288c) GN=TPK2 PE=1 SV=2	0	38.008	32	11	20	9	1	380	44.2	7.2	55.31	11	2	708.7	672.6	553.9	548.3	657.2	462.7	666.7	585.7	576.2	602.5
FALSE	High	Master Protein	Q04600	Translation machinery-associated protein 64 OS=Saccharomyces cerevisiae (strain ATCC 204508 / S288c) GN=TMA64 PE=1 SV=1	0	45.508	24	12	19	12	1	565	64	8.94	56.51	12	0	365.1	293.1	258.6	244.8	298.3	214.6	315.4	238	293.1	305.8
FALSE	High	Master Protein	P36027	Cell wall integrity sensor MID2 OS=Saccharomyces cerevisiae (strain ATCC 204508 / S288c) GN=MID2 PE=1 SV=1	0.001	8.372	3	1	5	1	1	376	39.1	5.64	19.88	1	0	47.8	48.6	48.4	46.2	57.1	45	62.5	58.7	60.9	63.2
FALSE	High	Master Protein	P39524	Probable phospholipid-transporting ATPase DRS2 OS=Saccharomyces cerevisiae (strain ATCC 204508 / S288c) GN=DRS2 PE=1 SV=2	0	39.741	8	9	17	9	1	1355	153.7	5.48	48.7	9	0	410.7	367.4	354	406.8	381.2	385.7	423.9	340.7	419.9	451.7
FALSE	High	Master Protein	P07257	Cytochrome b-c1 complex subunit 2, mitochondrial OS=Saccharomyces cerevisiae (strain ATCC 204508 / S288c) GN=QCR2 PE=1 SV=1	0	182.464	72	27	157	27	1	368	40.5	7.96	482.97	27	0	6223.7	6359.3	6149.6	6000.6	6241.3	5837	6657.2	6172.1	5988.6	6194.4
FALSE	High	Master Protein	P53117	Regulator of rDNA transcription protein 6 OS=Saccharomyces cerevisiae (strain ATCC 204508 / S288c) GN=RRT6 PE=4 SV=1	0	10.079	7	2	4	2	1	311	34.7	7.02	11.21	2	0	54.7	49	47.4	35.8	43.6	25.9	43.3	45.2	40.1	42.7
FALSE	High	Master Protein	P53096	Probable histone deacetylase HOS2 OS=Saccharomyces cerevisiae (strain ATCC 204508 / S288c) GN=HOS2 PE=1 SV=1	0.007	4.075	4	1	1	1	1	452	51.4	5.17	4.12	1	0
FALSE	High	Master Protein	P53845	Protein transport protein YIF1 OS=Saccharomyces cerevisiae (strain ATCC 204508 / S288c) GN=YIF1 PE=1 SV=1	0.001	7.081	8	2	3	2	1	314	35.5	8.87	2.52	2	0	41.7	42.5	29.2	23.8	34.7	27.2	38.8	28.2	34.8	33.4
FALSE	High	Master Protein	P39719	Flavin carrier protein 2 OS=Saccharomyces cerevisiae (strain ATCC 204508 / S288c) GN=FLC2 PE=1 SV=2	0	54.298	20	12	26	12	1	783	87.4	7.94	70.35	12	0	549.5	537.6	527.7	473.7	570.1	478.7	652.7	608.6	639.7	722.2
FALSE	High	Master Protein	Q01519	Cytochrome c oxidase subunit 6B OS=Saccharomyces cerevisiae (strain ATCC 204508 / S288c) GN=COX12 PE=1 SV=2	0	15.904	35	3	14	3	1	83	9.8	5.39	40.23	3	0	584	600.4	673	687.3	694.8	678.4	651.8	715.9	716.5	811.9
FALSE	High	Master Protein	P22138	DNA-directed RNA polymerase I subunit RPA135 OS=Saccharomyces cerevisiae (strain ATCC 204508 / S288c) GN=RPA135 PE=1 SV=1	0	162.066	32	32	66	32	1	1203	135.7	7.65	191.85	32	0	2057.8	1937.4	1695.2	1988.3	2127	1622	2247.1	2012.6	1971.1	2196.7
FALSE	High	Master Protein	P03871	Partitioning protein REP1 OS=Saccharomyces cerevisiae (strain ATCC 204508 / S288c) GN=REP1 PE=1 SV=1	0	13.445	14	4	5	4	1	373	43.2	6.42	13.96	4	0	127.2	112	110.1	88.6	119	64.6	125	106.3	111.3	107.9
FALSE	High	Master Protein	P48567	tRNA pseudouridine synthase 4 OS=Saccharomyces cerevisiae (strain ATCC 204508 / S288c) GN=PUS4 PE=1 SV=1	0	51.386	37	15	22	15	1	403	45.2	6.58	62.44	15	0	447.3	487.7	427.5	472.7	506.9	429	503.6	458.9	431.1	509.5
FALSE	High	Master Protein	P0CX36	40S ribosomal protein S4-B OS=Saccharomyces cerevisiae (strain ATCC 204508 / S288c) GN=RPS4B PE=1 SV=1	0	103.308	61	20	84	20	1	261	29.4	10.08	214.74	20	0	6242.2	6350.5	6022	7352.4	7162.5	6581.2	7400.9	7357.3	6216.3	7207.1
FALSE	High	Master Protein	P11938	DNA-binding protein RAP1 OS=Saccharomyces cerevisiae (strain ATCC 204508 / S288c) GN=RAP1 PE=1 SV=2	0	79.285	29	15	36	15	1	827	92.4	4.98	134.62	15	0	647.2	661	630.8	620.4	666.6	589.8	706.5	645	672.7	715.1
FALSE	High	Master Protein	P36039	ER membrane protein complex subunit 3 OS=Saccharomyces cerevisiae (strain ATCC 204508 / S288c) GN=EMC3 PE=1 SV=3	0.002	5.693	13	2	4	2	1	253	28.3	5.57	13.84	2	0	233.8	273	215.8	235.8	142.7	210.8	225.4	158.4	223	206.3
FALSE	High	Master Protein	P53728	Peptidyl-prolyl cis-trans isomerase CYP8 OS=Saccharomyces cerevisiae (strain ATCC 204508 / S288c) GN=CPR8 PE=3 SV=1	0.001	8.434	8	2	2	2	1	308	34.9	7.02	7.25	2	0	45.7	59.2	56.3	45.8	49.6	38.4	55.3	60.3	59.4	63
FALSE	High	Master Protein	Q03690	Clustered mitochondria protein 1 OS=Saccharomyces cerevisiae (strain ATCC 204508 / S288c) GN=CLU1 PE=1 SV=1	0	213.28	40	43	106	43	1	1277	145.1	6.39	321.86	43	0	3323.7	3020	2728.5	2512.7	2643.8	2086.6	2876.1	2556.5	2645.4	2557.2
FALSE	High	Master Protein	Q12368	23 kDa U4/U6.U5 small nuclear ribonucleoprotein component OS=Saccharomyces cerevisiae (strain ATCC 204508 / S288c) GN=SNU23 PE=1 SV=1	0	10.659	20	3	5	3	1	194	22.7	8.47	14.8	3	0	37	24.9	33.5	34	36.4	40.7	42.6	34.6	39.8	39.7
FALSE	High	Master Protein	P53265	Uncharacterized protein YGR111W OS=Saccharomyces cerevisiae (strain ATCC 204508 / S288c) GN=YGR111W PE=1 SV=1	0	17.663	16	7	8	7	1	400	46.6	6.37	16.8	7	0	203.7	208.6	178.8	190.9	181.5	158.8	191	171.3	184.6	197.7
FALSE	High	Master Protein	P38856	Clathrin coat assembly protein AP180A OS=Saccharomyces cerevisiae (strain ATCC 204508 / S288c) GN=YAP1801 PE=1 SV=1	0.001	8.195	2	1	3	1	1	637	71.6	7.03	9.47	1	0	42.8	34.1	32.5	26.8	26.5	20.8	36.6	27.2	32.4	27.8
FALSE	High	Master Protein	P22204	Cell cycle protein kinase DBF2 OS=Saccharomyces cerevisiae (strain ATCC 204508 / S288c) GN=DBF2 PE=1 SV=3	0	33.491	16	9	14	5	1	572	66.1	8.73	35.97	9	3	534.7	489.8	468.7	389	447.2	353.8	451.1	373.5	425.4	410
FALSE	High	Master Protein	P48240	Exosome complex component MTR3 OS=Saccharomyces cerevisiae (strain ATCC 204508 / S288c) GN=MTR3 PE=1 SV=1	0	19.062	19	4	6	4	1	250	27.6	4.98	22.27	4	0	58.5	65.2	58.5	67.7	60.3	56.6	69.5	66	65	78
FALSE	High	Master Protein	Q12078	Iron transporter SMF3 OS=Saccharomyces cerevisiae (strain ATCC 204508 / S288c) GN=SMF3 PE=1 SV=1	0	21.194	12	5	7	5	1	473	51.7	8.13	19.29	5	0	156	158.5	146.2	178.3	197	181.6	161.1	157.5	139	196.3
FALSE	High	Master Protein	O13539	THO complex subunit THP2 OS=Saccharomyces cerevisiae (strain ATCC 204508 / S288c) GN=THP2 PE=1 SV=1	0	23.593	24	6	10	5	1	261	30.3	5.1	27.41	6	1	220.8	207.9	205.5	215.8	203	196.1	221.8	205.1	223.1	221.2
FALSE	High	Master Protein	P38778	Manganese transporter SMF2 OS=Saccharomyces cerevisiae (strain ATCC 204508 / S288c) GN=SMF2 PE=3 SV=1	0	9.936	5	2	6	2	1	549	59.7	5.99	22.3	2	0	31.3	26.7	30.8	37.3	28.6	25	34.6	39.1	29.6	36.4
FALSE	High	Master Protein	P25613	Accumulation of dyads protein 2 OS=Saccharomyces cerevisiae (strain ATCC 204508 / S288c) GN=ADY2 PE=1 SV=1	0	26.375	19	3	15	3	1	283	30.7	5.15	55.17	3	0	480	405.8	346	330.4	380.7	275.9	352.9	282.5	303.2	246
FALSE	High	Master Protein	P40212	60S ribosomal protein L13-B OS=Saccharomyces cerevisiae (strain ATCC 204508 / S288c) GN=RPL13B PE=1 SV=1	0	68.535	53	10	69	10	1	199	22.5	11.08	229.16	10	0	2295.9	2385.4	2250.7	2522.4	2688.4	2601.3	2728.7	3006.9	2349.1	2760.9
FALSE	High	Master Protein	P38764	26S proteasome regulatory subunit RPN1 OS=Saccharomyces cerevisiae (strain ATCC 204508 / S288c) GN=RPN1 PE=1 SV=3	0	188.498	42	36	99	36	1	993	109.4	4.63	328.1	36	0	4145	3983.8	3756.1	4021.7	4199.8	3341.1	4467	3940.1	4038.2	4305.6
FALSE	High	Master Protein	P52911	Glucan 1,3-beta-glucosidase 2 OS=Saccharomyces cerevisiae (strain ATCC 204508 / S288c) GN=EXG2 PE=1 SV=1	0	25.856	10	5	10	5	1	562	63.5	5.38	34	5	0	196.4	188.9	173.3	165	189.5	156	206.3	193.7	198.9	211.2
FALSE	High	Master Protein	P43638	MAP-homologous protein 1 OS=Saccharomyces cerevisiae (strain ATCC 204508 / S288c) GN=MHP1 PE=1 SV=1	0	118.332	22	25	53	25	1	1398	155.1	7.3	161.85	25	0	1494.2	1397.4	1307.5	1253.9	1404.3	1107	1440.5	1295.8	1308.4	1337.6
FALSE	High	Master Protein	Q99383	Nuclear polyadenylated RNA-binding protein 4 OS=Saccharomyces cerevisiae (strain ATCC 204508 / S288c) GN=HRP1 PE=1 SV=1	0	100.619	36	13	54	13	1	534	59.6	5.66	189.9	13	0	1349.3	1213.6	1274.2	1269.8	1350.5	1313.5	1420.4	1431.7	1383.9	1539.2
FALSE	High	Master Protein	Q06071	Biogenesis of lysosome-related organelles complex 1 subunit BLS1 OS=Saccharomyces cerevisiae (strain ATCC 204508 / S288c) GN=BLS1 PE=1 SV=1	0.001	6.792	20	2	2	2	1	122	14.5	7.97	5.99	2	0	20.5	16.3	16.2	19	17.9	21.6	22.3	17.1	19.6	18.5
FALSE	High	Master Protein	P0C0V8	40S ribosomal protein S21-A OS=Saccharomyces cerevisiae (strain ATCC 204508 / S288c) GN=RPS21A PE=1 SV=1	0	37.923	68	7	28	1	1	87	9.7	6.06	77.18	7	6	1466.4	1326.8	1271.6	1149.5	1237	1315.9	1278.4	1195.5	1201	1222.7
FALSE	High	Master Protein	P27514	Low-affinity phosphate transporter PHO91 OS=Saccharomyces cerevisiae (strain ATCC 204508 / S288c) GN=PHO91 PE=1 SV=2	0	34.084	8	7	16	7	1	894	99.4	8.02	58.87	7	0	507.4	498.3	440.9	434.4	482.6	358.8	459.1	412.6	440.6	426.8
FALSE	High	Master Protein	P53628	Transcription regulatory protein SNF12 OS=Saccharomyces cerevisiae (strain ATCC 204508 / S288c) GN=SNF12 PE=1 SV=1	0	38.916	24	10	14	10	1	566	63.8	5.69	45.69	10	0	196.1	196.8	182	172.6	201.6	172	194.4	198.7	187.5	193.4
FALSE	High	Master Protein	P19414	Aconitate hydratase, mitochondrial OS=Saccharomyces cerevisiae (strain ATCC 204508 / S288c) GN=ACO1 PE=1 SV=2	0	284.133	58	49	267	48	1	778	85.3	8.07	695.01	49	0	11701.9	11519.4	10959.5	11178.4	11162	11582.1	12327.8	10587	10941.3	10844.4
FALSE	High	Master Protein	P53090	Aromatic/aminoadipate aminotransferase 1 OS=Saccharomyces cerevisiae (strain ATCC 204508 / S288c) GN=ARO8 PE=1 SV=1	0	124.965	45	20	101	20	1	500	56.1	6.01	295.53	20	0	2868.5	3156.6	2843.5	3412.3	3531.6	3239.1	3266.6	3421.2	2962.4	3798.3
FALSE	High	Master Protein	P39929	Vacuolar-sorting protein SNF7 OS=Saccharomyces cerevisiae (strain ATCC 204508 / S288c) GN=SNF7 PE=1 SV=1	0	47.318	39	10	24	10	1	240	27	4.72	77.68	10	0	468.7	447.3	436.2	441.6	472.1	427.3	474.6	495.2	436	495.2
FALSE	High	Master Protein	P25337	Pre-mRNA-splicing factor BUD31 OS=Saccharomyces cerevisiae (strain ATCC 204508 / S288c) GN=BUD31 PE=1 SV=1	0	10.236	19	3	4	3	1	157	18.4	9.45	10.27	3	0	59.1	58.8	64	95.7	85.8	104.4	92.4	79.5	89.3	112.4
FALSE	High	Master Protein	P61830	Histone H3 OS=Saccharomyces cerevisiae (strain ATCC 204508 / S288c) GN=HHT1 PE=1 SV=2	0.003	4.98	12	2	5	2	1	136	15.3	11.43	6.73	2	0	415.7	587.6	418.8	645.2	648.3	554.1	527.4	605	464.1	770.1
FALSE	High	Master Protein	P42938	Probable ATP-dependent kinase TDA10 OS=Saccharomyces cerevisiae (strain ATCC 204508 / S288c) GN=TDA10 PE=1 SV=1	0	42.667	30	7	19	7	1	290	33.3	5.41	55.08	7	0	656.2	558.9	585	695.8	679.3	573	689.9	610	647.7	686.2
FALSE	High	Master Protein	P38067	Succinate-semialdehyde dehydrogenase [NADP(+)] OS=Saccharomyces cerevisiae (strain ATCC 204508 / S288c) GN=UGA2 PE=1 SV=2	0	55.118	35	13	26	13	1	497	54.2	6.65	74.69	13	0	1321.1	1492	1262.7	1356.9	1469.7	1196.5	1431	1348.1	1246.1	1309.7
FALSE	High	Master Protein	P35724	Manganese resistance protein MNR2 OS=Saccharomyces cerevisiae (strain ATCC 204508 / S288c) GN=MNR2 PE=1 SV=1	0	41.012	12	10	15	10	1	969	109.7	7.55	49.33	10	0	162.3	164.6	159.3	168.3	178.9	161.5	196.2	191.5	169.3	207.5
FALSE	High	Master Protein	P40518	Actin-related protein 2/3 complex subunit 5 OS=Saccharomyces cerevisiae (strain ATCC 204508 / S288c) GN=ARC15 PE=1 SV=1	0	57.531	77	9	33	9	1	154	17.1	5.31	90.08	9	0	1255.7	1084.1	1188.2	1094.1	1090.8	1346.8	1118.3	1016.8	1074.7	1241
FALSE	High	Master Protein	P53272	Uncharacterized protein YGR122W OS=Saccharomyces cerevisiae (strain ATCC 204508 / S288c) GN=YGR122W PE=4 SV=1	0.001	6.99	6	2	5	2	1	402	45.3	8.21	15.16	2	0	22.9	15.1	13.9	11.2	14.3	15.1	15.3	15.9	16.9	15.3
FALSE	High	Master Protein	P40456	EST/SMG-like protein 1 OS=Saccharomyces cerevisiae (strain ATCC 204508 / S288c) GN=ESL1 PE=1 SV=1	0	15.492	3	3	8	3	1	1118	128.7	5.97	22.9	3	0	43	47.5	43.2	45.7	45.4	32.1	40	35.8	40.8	42.4
FALSE	High	Master Protein	Q12498	Pheromone-regulated membrane protein 4 OS=Saccharomyces cerevisiae (strain ATCC 204508 / S288c) GN=PRM4 PE=1 SV=1	0	27.569	26	7	9	7	1	284	32	6.71	26.49	7	0	473.5	384.5	367.3	321.5	359	318.6	347.6	269.5	255.5	294.9
FALSE	High	Master Protein	Q99321	Diphosphoinositol polyphosphate phosphohydrolase DDP1 OS=Saccharomyces cerevisiae (strain ATCC 204508 / S288c) GN=DDP1 PE=1 SV=3	0	29.352	33	6	15	6	1	188	21.6	8.15	47.17	6	0	279.2	253.1	268.3	244.9	301.1	236.7	392	372.1	287.1	305.9
FALSE	High	Master Protein	P53327	Antiviral helicase SLH1 OS=Saccharomyces cerevisiae (strain ATCC 204508 / S288c) GN=SLH1 PE=1 SV=2	0	32.472	6	9	11	9	1	1967	224.7	6.61	30.91	9	0	151.5	189.7	178.7	159.4	198.4	258.4	197.9	162	248.5	199.7
FALSE	High	Master Protein	P08678	Adenylate cyclase OS=Saccharomyces cerevisiae (strain ATCC 204508 / S288c) GN=CYR1 PE=1 SV=2	0	101.077	15	27	39	27	1	2026	227.7	7.3	113.12	27	0	1315.1	1334.3	1269.2	1230.5	1266	1167.7	1404.9	1167	1298.1	1338.5
FALSE	High	Master Protein	P09232	Cerevisin OS=Saccharomyces cerevisiae (strain ATCC 204508 / S288c) GN=PRB1 PE=1 SV=1	0	113.873	33	18	97	18	1	635	69.6	6.39	248.26	18	0	4142.5	3800.3	3895.4	4445.2	4292.7	5437.3	5036.2	4445.2	4835.9	4888.9
FALSE	High	Master Protein	P21957	Transcriptional repressor OPI1 OS=Saccharomyces cerevisiae (strain ATCC 204508 / S288c) GN=OPI1 PE=1 SV=1	0	37.054	31	9	14	9	1	404	46	5.16	46.7	9	0	332.2	293.2	319.6	320.9	320.5	283.5	348.8	293.7	342.5	364.2
FALSE	High	Master Protein	Q04048	Pre-mRNA-splicing factor SYF1 OS=Saccharomyces cerevisiae (strain ATCC 204508 / S288c) GN=SYF1 PE=1 SV=1	0	12.836	5	5	5	4	1	859	100.2	5.26	11.3	5	0	25.9	30	25.5	27.9	28.5	25.9	28	25.7	24.5	23.9
FALSE	High	Master Protein	Q12186	Branchpoint-bridging protein OS=Saccharomyces cerevisiae (strain ATCC 204508 / S288c) GN=MSL5 PE=1 SV=1	0	16.97	9	4	6	4	1	476	53	9.69	19.55	4	0	112.6	106	125.3	131	123.6	108.1	123.7	101.3	122.8	136.4
FALSE	High	Master Protein	P39955	Protein SAP1 OS=Saccharomyces cerevisiae (strain ATCC 204508 / S288c) GN=SAP1 PE=1 SV=1	0	63.416	24	20	27	20	1	897	100.3	8.97	75.53	20	0	299	279	271.1	253	284.6	237.9	310.5	274.1	255.8	295
FALSE	High	Master Protein	Q03161	Glucose-6-phosphate 1-epimerase OS=Saccharomyces cerevisiae (strain ATCC 204508 / S288c) GN=YMR099C PE=1 SV=1	0	89.829	49	14	50	14	1	297	33.9	6.13	149.57	14	0	2129	2073.7	1860.7	1812.4	1986.6	1622.4	2041.1	1798.9	1933.8	1817.1
FALSE	High	Master Protein	P47037	Structural maintenance of chromosomes protein 3 OS=Saccharomyces cerevisiae (strain ATCC 204508 / S288c) GN=SMC3 PE=1 SV=1	0	69.586	18	20	26	20	1	1230	141.3	5.81	72.09	20	0	490.5	445.2	453.9	435.9	515.3	427.3	599.6	532.6	585.7	610.9
FALSE	High	Master Protein	P38628	Phosphoacetylglucosamine mutase OS=Saccharomyces cerevisiae (strain ATCC 204508 / S288c) GN=PCM1 PE=1 SV=2	0	101.589	37	19	49	19	1	557	62	5.91	150.92	19	0	1389.9	1515.1	1227.2	1278.5	1277.5	1023.8	1306	1220.7	1255.9	1308.7
FALSE	High	Master Protein	Q12055	Adenylate kinase isoenzyme 6 homolog FAP7 OS=Saccharomyces cerevisiae (strain ATCC 204508 / S288c) GN=FAP7 PE=1 SV=1	0	40.438	45	9	20	9	1	197	22.7	4.67	49.16	9	0	422.7	421.5	443.5	461.1	425.1	419.1	409.1	372.5	426.9	513.7
FALSE	High	Master Protein	P47169	Sulfite reductase [NADPH] subunit beta OS=Saccharomyces cerevisiae (strain ATCC 204508 / S288c) GN=MET5 PE=1 SV=1	0	366.87	52	63	254	62	1	1442	161.1	5.49	780.47	63	1	8576.8	8350.6	7828.4	8002.7	8325.8	6896.5	8775.3	7918.4	8021.3	8065.6
FALSE	High	Master Protein	P16664	Guanine nucleotide exchange factor subunit RGP1 OS=Saccharomyces cerevisiae (strain ATCC 204508 / S288c) GN=RGP1 PE=1 SV=2	0	54.099	26	13	18	13	1	663	75.3	5.85	62.02	13	0	225.5	248.6	228.1	224.2	249.3	205.2	273.1	252.7	232.4	238.7
FALSE	High	Master Protein	P11633	Non-histone chromosomal protein 6B OS=Saccharomyces cerevisiae (strain ATCC 204508 / S288c) GN=NHP6B PE=1 SV=3	0	10.346	20	2	8	2	1	99	11.5	9.89	21.62	2	0	122	118.6	120.1	107.6	115	106.7	113.8	95.3	113.4	124.4
FALSE	High	Master Protein	P42937	CDC25-like phosphatase YCH1 OS=Saccharomyces cerevisiae (strain ATCC 204508 / S288c) GN=YCH1 PE=1 SV=1	0	18.152	31	5	10	5	1	148	17.2	7.55	23.39	5	0	423.2	447.1	416.3	418.9	484.9	378.9	509.3	444	453.3	436.1
FALSE	High	Master Protein	P38687	Signal recognition particle subunit SRP68 OS=Saccharomyces cerevisiae (strain ATCC 204508 / S288c) GN=SRP68 PE=1 SV=1	0	81.4	33	16	39	16	1	599	69	8.75	123.48	16	0	699.6	691.3	605.7	608.8	716.4	509.8	719.8	631.1	675.1	689.3
FALSE	High	Master Protein	P27637	Bud site selection protein 14 OS=Saccharomyces cerevisiae (strain ATCC 204508 / S288c) GN=BUD14 PE=1 SV=4	0	42.538	15	10	21	10	1	709	78.9	4.51	55.71	10	0	400.1	367.9	401.5	382.6	406.9	395.3	437.9	418.3	439.9	439.4
FALSE	High	Master Protein	P32642	Monothiol glutaredoxin-4 OS=Saccharomyces cerevisiae (strain ATCC 204508 / S288c) GN=GRX4 PE=1 SV=1	0	36.138	39	8	20	6	1	244	27.5	4.65	57.77	8	2	609.9	603.5	581.9	549.2	611.1	515.3	607.1	570.5	583.5	583.4
FALSE	High	Master Protein	P22353	54S ribosomal protein L8, mitochondrial OS=Saccharomyces cerevisiae (strain ATCC 204508 / S288c) GN=MRPL8 PE=1 SV=4	0	39.685	45	9	13	9	1	238	26.9	9.8	45.02	9	0	178.7	204.7	185.6	202.6	203.6	155.5	189.4	175.6	157.9	165.6
FALSE	High	Master Protein	P01120	Ras-like protein 2 OS=Saccharomyces cerevisiae (strain ATCC 204508 / S288c) GN=RAS2 PE=1 SV=4	0	102.401	51	13	51	12	1	322	34.7	7.27	183.16	13	1	1596.7	1531.8	1443.9	1459.4	1547.6	1425.1	1691.9	1446.2	1590.4	1482.2
FALSE	High	Master Protein	P40084	RNA polymerase II subunit B1 CTD phosphatase RTR1 OS=Saccharomyces cerevisiae (strain ATCC 204508 / S288c) GN=RTR1 PE=1 SV=1	0	26.847	35	8	11	8	1	226	26.2	4.93	33.15	8	0	256.8	261	249.5	227.6	269.3	239.1	281.8	232.6	257.9	255.3
FALSE	High	Master Protein	P31374	Serine/threonine-protein kinase PSK1 OS=Saccharomyces cerevisiae (strain ATCC 204508 / S288c) GN=PSK1 PE=1 SV=2	0	56.449	13	15	21	15	1	1356	152.2	5.72	58.55	15	0	479.2	492.8	432.4	389.7	436.9	359.8	417.2	352.4	428.3	405.1
FALSE	High	Master Protein	P46989	Autophagy-related protein 27 OS=Saccharomyces cerevisiae (strain ATCC 204508 / S288c) GN=ATG27 PE=1 SV=2	0	34.522	25	7	14	7	1	271	30.2	5.77	43.58	7	0	500.3	512.3	493.8	482.4	547.4	456.1	514.3	471	487.4	498.3
FALSE	High	Master Protein	P41921	Glutathione reductase OS=Saccharomyces cerevisiae (strain ATCC 204508 / S288c) GN=GLR1 PE=1 SV=2	0	72.654	39	13	31	13	1	483	53.4	7.83	110.95	13	0	873	948.3	860.4	856.1	899.4	828.3	877.1	823	856.1	839.2
FALSE	High	Master Protein	P16603	NADPH--cytochrome P450 reductase OS=Saccharomyces cerevisiae (strain ATCC 204508 / S288c) GN=NCP1 PE=1 SV=3	0	155.597	46	24	73	24	1	691	76.7	5.19	261.18	24	0	1517.1	1683	1402.2	1509.2	1635.4	1335.9	1531.7	1366.5	1440.5	1537.2
FALSE	High	Master Protein	Q03218	Mitochondrial metal transporter 1 OS=Saccharomyces cerevisiae (strain ATCC 204508 / S288c) GN=MMT1 PE=1 SV=1	0.001	7.816	5	2	2	2	1	510	56.2	7.09	7.26	2	0	20.8	23.3	16.6	12.1	19.4	13.2	18.4	17.7	18.6	12.4
FALSE	High	Master Protein	P40504	Probable mannosyltransferase KTR7 OS=Saccharomyces cerevisiae (strain ATCC 204508 / S288c) GN=KTR7 PE=1 SV=1	0	9.99	5	3	4	3	1	517	61.4	5.33	12.5	3	0	114.2	136.3	105	131.6	121.7	112.2	112.7	87	120.7	119.5
FALSE	High	Master Protein	Q02875	SMY2 homolog 2 OS=Saccharomyces cerevisiae (strain ATCC 204508 / S288c) GN=SYH1 PE=1 SV=1	0	87.289	26	17	36	17	1	849	94.3	7.78	106.93	17	0	731.9	701.1	710.1	744	799.6	683.7	864.9	778.1	769.5	851.5
FALSE	High	Master Protein	Q04170	Uncharacterized protein YDR391C OS=Saccharomyces cerevisiae (strain ATCC 204508 / S288c) GN=YDR391C PE=1 SV=1	0	16.916	19	5	9	5	1	232	26.3	6.4	19.92	5	0	968.3	902.7	819.3	758.1	856.4	742.7	890.5	795.8	819.1	856.5
FALSE	High	Master Protein	P28319	Cell wall protein CWP1 OS=Saccharomyces cerevisiae (strain ATCC 204508 / S288c) GN=CWP1 PE=1 SV=2	0	24.232	25	5	9	5	1	239	24.3	4.67	26.86	5	0	122.5	112.4	119.7	120.4	137	111	118.7	129.8	178.4	259.2
FALSE	High	Master Protein	P53051	Oligo-1,6-glucosidase IMA1 OS=Saccharomyces cerevisiae (strain ATCC 204508 / S288c) GN=IMA1 PE=1 SV=1	0	26.408	15	8	12	4	1	589	68.5	5.47	31.08	8	0	37.1	39.3	31.6	33.5	38.9	30.7	37.5	33.6	39.1	35.4
FALSE	High	Master Protein	Q04471	Putative peptidase YMR114C OS=Saccharomyces cerevisiae (strain ATCC 204508 / S288c) GN=YMR114C PE=1 SV=1	0	36.326	27	9	13	9	1	368	42.9	7.72	45.86	9	0	270.8	248	217.6	203.4	249.6	209.7	265.3	260.2	257.4	250.4
FALSE	High	Master Protein	P29311	Protein BMH1 OS=Saccharomyces cerevisiae (strain ATCC 204508 / S288c) GN=BMH1 PE=1 SV=4	0	167.275	76	19	172	3	1	267	30.1	4.88	520.05	19	0	649.5	583.6	577.9	653.6	656.1	642.8	745.9	658	638.1	704.4
FALSE	High	Master Protein	P43591	ATP-dependent kinase YFH7 OS=Saccharomyces cerevisiae (strain ATCC 204508 / S288c) GN=YFH7 PE=1 SV=1	0	53.014	43	13	21	13	1	353	39.9	6.8	62.52	13	0	1100.9	1063.9	1101.8	1131.4	1083.7	969.2	1140.4	987.8	1046.5	1130.4
FALSE	High	Master Protein	P18480	SWI/SNF chromatin-remodeling complex subunit SNF5 OS=Saccharomyces cerevisiae (strain ATCC 204508 / S288c) GN=SNF5 PE=1 SV=3	0	37.412	11	7	13	7	1	905	102.5	8.28	48.14	7	0	127.2	122.5	114.7	116	123.8	123.8	144	130.7	129.9	125.6
FALSE	High	Master Protein	P40422	DNA-directed RNA polymerases I, II, and III subunit RPABC4 OS=Saccharomyces cerevisiae (strain ATCC 204508 / S288c) GN=RPC10 PE=1 SV=1	0	15.158	53	3	10	3	1	70	7.7	9.76	37.97	3	0	248	293.4	248.8	326.9	275.9	265.9	299.8	357.2	246	316.1
FALSE	High	Master Protein	Q04767	Golgi apparatus membrane protein TVP18 OS=Saccharomyces cerevisiae (strain ATCC 204508 / S288c) GN=TVP18 PE=1 SV=1	0	11.494	14	2	6	2	1	167	18.7	6.76	19.67	2	0	116.9	107.8	114	106.8	131	95.2	129.8	102.1	100.8	110.6
FALSE	High	Master Protein	P50109	Protein PSP2 OS=Saccharomyces cerevisiae (strain ATCC 204508 / S288c) GN=PSP2 PE=1 SV=2	0	111.468	52	23	57	23	1	593	65.5	8.73	174.67	23	0	1085.8	1052.1	1050.3	1077.5	1147.5	1044.9	1283.6	1161.9	1140	1166.8
FALSE	High	Master Protein	Q12100	Probable serine/threonine-protein kinase RTK1 OS=Saccharomyces cerevisiae (strain ATCC 204508 / S288c) GN=RTK1 PE=1 SV=1	0	38.227	15	9	19	9	1	620	69.6	8.28	62.18	9	0	129.8	162.9	119.3	132.9	137.5	117.2	147.1	140.7	120.9	130.1
FALSE	High	Master Protein	P40090	MAU2 chromatid cohesion factor homolog OS=Saccharomyces cerevisiae (strain ATCC 204508 / S288c) GN=SCC4 PE=1 SV=1	0.002	6.044	4	2	2	2	1	624	72.1	7.78	5.82	2	0	7.3	4.6	9	7.7	4.5	5.6	7.1	5.9	7.3	7.9
FALSE	High	Master Protein	P53584	Protein YTP1 OS=Saccharomyces cerevisiae (strain ATCC 204508 / S288c) GN=YTP1 PE=1 SV=1	0.008	3.851	2	1	1	1	1	459	51.6	6.7	3.2	1	0	70.8	80.8	65.1	76.9	70.8	55.9	72.6	63.7	63	70.7
FALSE	High	Master Protein	Q02783	Mitochondrial inner membrane magnesium transporter MFM1 OS=Saccharomyces cerevisiae (strain ATCC 204508 / S288c) GN=MFM1 PE=1 SV=1	0.002	5.262	5	2	2	2	1	413	47.1	8.73	4.14	2	0
FALSE	High	Master Protein	Q08220	Glutathione synthetase OS=Saccharomyces cerevisiae (strain ATCC 204508 / S288c) GN=GSH2 PE=1 SV=1	0	90.21	44	18	41	18	1	491	55.8	5.66	133.27	18	0	1414.1	1463.2	1272.8	1475.3	1530.3	1412.5	1527.4	1475	1372.4	1523
FALSE	High	Master Protein	Q04225	Ribosome assembly protein RRB1 OS=Saccharomyces cerevisiae (strain ATCC 204508 / S288c) GN=RRB1 PE=1 SV=1	0	85.611	40	16	39	16	1	511	57.2	4.63	139.27	16	0	530.7	668.7	539.4	582.2	631.6	541.9	563.1	603.4	513.6	595.9
FALSE	High	Master Protein	P53305	Mitochondrial 37S ribosomal protein S27 OS=Saccharomyces cerevisiae (strain ATCC 204508 / S288c) GN=RSM27 PE=1 SV=1	0	20.107	39	3	5	3	1	110	12.4	10.21	19.63	3	0	77.9	75.1	59.2	69.3	71.5	61.4	79.2	62.4	67.3	69.3
FALSE	High	Master Protein	P16522	Anaphase-promoting complex subunit CDC23 OS=Saccharomyces cerevisiae (strain ATCC 204508 / S288c) GN=CDC23 PE=1 SV=1	0	11.1	8	4	7	4	1	626	73.1	5.43	21.28	4	0	40.6	48.2	39.4	49.4	46.4	43.6	56.5	49.8	48.8	54.8
FALSE	High	Master Protein	Q12273	Transposon Ty1-OL Gag-Pol polyprotein OS=Saccharomyces cerevisiae (strain ATCC 204508 / S288c) GN=TY1B-OL PE=3 SV=1	0	293.934	31	47	264	1	1	1755	198.5	8.12	928.46	47	0	5.3	6.1	6.8	5.5	8.6	8	5.2	6.1	4.2	6	Acetyl [N-Term]
FALSE	High	Master Protein	P40052	Uncharacterized protein YER079W OS=Saccharomyces cerevisiae (strain ATCC 204508 / S288c) GN=YER079W PE=1 SV=1	0	31.943	36	6	12	6	1	210	23.2	9.22	36.63	6	0	86.6	94.9	84	88.4	88.4	116.4	109	85.1	114.8	84.2
FALSE	High	Master Protein	P53170	[Pyruvate dehydrogenase (acetyl-transferring)] kinase 2, mitochondrial OS=Saccharomyces cerevisiae (strain ATCC 204508 / S288c) GN=PKP2 PE=1 SV=3	0	44.976	26	11	22	11	1	491	57.3	8.02	69.45	11	0	613.6	565.6	538.7	482	550.9	441.8	565.3	540.8	546	548.8
FALSE	High	Master Protein	Q12114	Chitin biosynthesis protein CHS5 OS=Saccharomyces cerevisiae (strain ATCC 204508 / S288c) GN=CHS5 PE=1 SV=1	0	78.519	24	12	30	12	1	671	73.6	4.56	102.5	12	0	844.1	860.1	802.2	852.1	954.5	792.2	911.4	860	890.5	906.2
FALSE	High	Master Protein	P18900	Hexaprenyl pyrophosphate synthase, mitochondrial OS=Saccharomyces cerevisiae (strain ATCC 204508 / S288c) GN=COQ1 PE=1 SV=1	0	45.673	26	11	20	11	1	473	52.5	8.84	53.31	11	0	342.8	325.2	327.7	366	334.7	343.4	387.9	341.9	339.8	362.4
FALSE	High	Master Protein	Q3E846	Cytochrome c oxidase assembly factor 6 OS=Saccharomyces cerevisiae (strain ATCC 204508 / S288c) GN=COA6 PE=1 SV=1	0	22.541	42	5	12	5	1	104	12.4	8.91	29.92	5	0	743.7	708.1	690.4	607	692.6	551.1	672	609.8	667.6	627.5
FALSE	High	Master Protein	P38700	Adaptin medium chain homolog APM2 OS=Saccharomyces cerevisiae (strain ATCC 204508 / S288c) GN=APM2 PE=1 SV=1	0	11.086	6	3	3	3	1	605	69.9	6.84	10.2	3	0	61.4	67	59.4	65.5	90.6	87.9	72.9	84.6	74.9	85.6
FALSE	High	Master Protein	P33767	Dolichyl-diphosphooligosaccharide--protein glycosyltransferase subunit WBP1 OS=Saccharomyces cerevisiae (strain ATCC 204508 / S288c) GN=WBP1 PE=1 SV=1	0	60.797	27	11	29	11	1	430	49.4	5.9	85.42	11	0	848.6	829	680.3	670.4	804.4	714.3	831.5	740.5	763.5	808.9
FALSE	High	Master Protein	P56508	Protein SNA2 OS=Saccharomyces cerevisiae (strain ATCC 204508 / S288c) GN=SNA2 PE=1 SV=1	0.008	3.735	19	1	2	1	1	79	9.2	6.51	4.52	1	0	16.9	30.7	22.4	27.5	33.9	25.1	32.6	30	34.7	28.3
FALSE	High	Master Protein	P25366	Protein OCA4 OS=Saccharomyces cerevisiae (strain ATCC 204508 / S288c) GN=OCA4 PE=1 SV=1	0	12.118	11	4	6	4	1	362	41.6	8.48	16.31	4	0	110.7	95	101.6	93.1	102.1	77.7	105.8	98.3	95	95.2
FALSE	High	Master Protein	P53200	Protein-lysine N-methyltransferase EFM5 OS=Saccharomyces cerevisiae (strain ATCC 204508 / S288c) GN=EFM5 PE=1 SV=2	0	38.366	36	8	18	8	1	248	28.6	4.89	60.29	8	0	898.9	845.2	933.8	1050.2	857.9	962.5	984.9	852.4	984	1075
FALSE	High	Master Protein	P04161	Phosphoribosylglycinamide formyltransferase OS=Saccharomyces cerevisiae (strain ATCC 204508 / S288c) GN=ADE8 PE=1 SV=1	0	26.391	30	8	21	8	1	214	23.5	6.42	58.01	8	0	1062.1	1058.3	1061.7	1235.4	914.7	1232.4	1110.6	923.6	1107.8	1277
FALSE	High	Master Protein	P40482	Protein transport protein SEC24 OS=Saccharomyces cerevisiae (strain ATCC 204508 / S288c) GN=SEC24 PE=1 SV=1	0	160.191	34	31	82	30	1	926	103.6	6.23	253.91	31	2	3542.9	3328.9	2994.2	2986.1	3147.4	2409.7	3503.1	2982.6	3297.2	3072.3
FALSE	High	Master Protein	P53551	Histone H1 OS=Saccharomyces cerevisiae (strain ATCC 204508 / S288c) GN=HHO1 PE=1 SV=1	0	34.982	27	8	14	8	1	258	27.8	10.21	37.42	8	0	195.5	221.9	187.1	237.7	265.8	283.2	340.3	357.4	395.1	567.5
FALSE	High	Master Protein	Q04603	DNA polymerase epsilon subunit D OS=Saccharomyces cerevisiae (strain ATCC 204508 / S288c) GN=DPB4 PE=1 SV=1	0	28.059	44	8	11	8	1	196	22	5	34.7	8	0	278.2	254.3	251.9	243	290.7	259.9	303.4	275.6	267.8	283.2
FALSE	High	Master Protein	P12709	Glucose-6-phosphate isomerase OS=Saccharomyces cerevisiae (strain ATCC 204508 / S288c) GN=PGI1 PE=1 SV=3	0	162.774	49	22	147	22	1	554	61.3	6.46	445.11	22	0	5703.8	5420.3	4918.7	5114.5	5459	5144.8	6282.8	4978.7	5779.6	5323.9
FALSE	High	Master Protein	P42846	Protein KRI1 OS=Saccharomyces cerevisiae (strain ATCC 204508 / S288c) GN=KRI1 PE=1 SV=1	0	71.871	30	16	33	16	1	591	68.6	5.1	99.76	16	0	675	679.6	620.6	581.8	661	577.6	741.4	672.3	681.9	708.9
FALSE	High	Master Protein	Q06132	Suppressor of glycerol defect protein 1 OS=Saccharomyces cerevisiae (strain ATCC 204508 / S288c) GN=SGD1 PE=1 SV=1	0	38.697	14	10	14	10	1	899	102.8	5.99	43.19	10	0	205.4	209.7	186	213.7	240.3	170.5	239.2	249.7	229.9	238.3
FALSE	High	Master Protein	Q00684	Tyrosine-protein phosphatase CDC14 OS=Saccharomyces cerevisiae (strain ATCC 204508 / S288c) GN=CDC14 PE=1 SV=2	0	33.239	14	5	14	5	1	551	61.9	7.97	50.18	5	0	321.7	302.5	308.7	374.7	378.5	309.2	394.7	353.3	339.5	395.2
FALSE	High	Master Protein	P40215	External NADH-ubiquinone oxidoreductase 1, mitochondrial OS=Saccharomyces cerevisiae (strain ATCC 204508 / S288c) GN=NDE1 PE=1 SV=1	0	149.873	44	28	103	27	1	560	62.7	9.28	289.81	28	1	4863.9	4555.6	4298.8	4320.9	4591.9	3612.7	4984.8	4449.4	4552.8	4820.4
FALSE	High	Master Protein	P40354	Protein N-terminal amidase OS=Saccharomyces cerevisiae (strain ATCC 204508 / S288c) GN=NTA1 PE=1 SV=1	0	45.361	26	9	16	9	1	457	51.9	5.24	44.09	9	0	445.6	430.2	416.2	373.3	409.8	370.1	474.5	429.2	411.6	438.4
FALSE	High	Master Protein	Q05541	Non-structural maintenance of chromosome element 3 OS=Saccharomyces cerevisiae (strain ATCC 204508 / S288c) GN=NSE3 PE=1 SV=1	0.003	5.018	6	2	3	2	1	303	33.9	5.36	5.93	2	0	16.6	19.8	15.8	21.1	24.8	16.2	26.9	15.2	19.5	22.3
FALSE	High	Master Protein	Q06554	Uncharacterized ATP-dependent helicase IRC20 OS=Saccharomyces cerevisiae (strain ATCC 204508 / S288c) GN=IRC20 PE=1 SV=1	0.002	5.608	1	2	3	2	1	1556	180.2	6.54	4.92	2	0	14.9	14.4	13.1	13.9	15	10.8	15	8.5	10.8	15.5
FALSE	High	Master Protein	P32644	Putative ATP-dependent RNA helicase ECM32 OS=Saccharomyces cerevisiae (strain ATCC 204508 / S288c) GN=ECM32 PE=1 SV=1	0	17.533	6	6	6	6	1	1121	126.9	9.39	18.27	6	0	101.3	100.8	84.5	90.2	108.7	88	108.1	104.4	101.4	101.5
FALSE	High	Master Protein	Q02933	Ribonuclease T2-like OS=Saccharomyces cerevisiae (strain ATCC 204508 / S288c) GN=RNY1 PE=1 SV=1	0	49.354	29	10	18	10	1	434	50.1	8.05	54.73	10	0	262.6	226.5	238	200.4	229.9	173.5	202.9	215.5	213.5	231.7
FALSE	High	Master Protein	Q08954	Smr domain-containing protein YPL199C OS=Saccharomyces cerevisiae (strain ATCC 204508 / S288c) GN=YPL199C PE=1 SV=1	0	25.814	29	7	13	7	1	240	26.7	6.8	41.65	7	0	338.8	332.5	343.6	375.1	360	352.8	357.5	317.1	329	363.2
FALSE	High	Master Protein	Q04598	54S ribosomal protein L34, mitochondrial OS=Saccharomyces cerevisiae (strain ATCC 204508 / S288c) GN=YDR115W PE=1 SV=1	0	9.961	18	3	6	3	1	105	12	12.53	18.52	3	0	193.7	207.1	174.7	227.5	243.6	217.1	243	211.4	235.2	263.6
FALSE	High	Master Protein	P32447	Histone chaperone ASF1 OS=Saccharomyces cerevisiae (strain ATCC 204508 / S288c) GN=ASF1 PE=1 SV=1	0	24.52	21	6	10	6	1	279	31.6	3.99	29.96	6	0	93.6	102.4	94.5	116.1	111.4	118	128.5	105.5	139.3	129.6
FALSE	High	Master Protein	P37020	Anion/proton exchange transporter GEF1 OS=Saccharomyces cerevisiae (strain ATCC 204508 / S288c) GN=GEF1 PE=1 SV=2	0	11.809	6	4	4	4	1	779	87.5	7.11	12.28	4	0	37.8	26.7	26.4	24.2	30.3	19.8	24.6	13.4	30.4	29.8
FALSE	High	Master Protein	P37370	Verprolin OS=Saccharomyces cerevisiae (strain ATCC 204508 / S288c) GN=VRP1 PE=1 SV=2	0	74.811	31	16	32	16	1	817	82.5	9.89	104.11	16	0	837.4	842.6	756.9	749.8	767.6	787.6	783.3	678.8	795	787.1
FALSE	High	Master Protein	Q12451	Oxysterol-binding protein homolog 2 OS=Saccharomyces cerevisiae (strain ATCC 204508 / S288c) GN=OSH2 PE=1 SV=1	0	116.336	22	25	48	25	1	1283	145.7	6.83	141.1	25	0	1306.8	1298.8	1219.4	1292.4	1368.3	1086.2	1344.2	1268.4	1246.1	1245.7
FALSE	High	Master Protein	Q12406	Actin-related protein 7 OS=Saccharomyces cerevisiae (strain ATCC 204508 / S288c) GN=ARP7 PE=1 SV=1	0	60.177	33	13	25	13	1	477	53.8	5.48	89.87	13	0	452.4	419.2	411.6	412.4	465.1	360.6	558.9	521.1	468.4	525.5
FALSE	High	Master Protein	P27705	Regulatory protein MIG1 OS=Saccharomyces cerevisiae (strain ATCC 204508 / S288c) GN=MIG1 PE=1 SV=1	0	15.219	10	4	5	4	1	504	55.5	9.77	17.78	4	0	31.9	33.9	30.8	27.8	30.8	24	33.7	28.8	27.3	31.2
FALSE	High	Master Protein	Q08748	Uncharacterized protein YOR296W OS=Saccharomyces cerevisiae (strain ATCC 204508 / S288c) GN=YOR296W PE=1 SV=1	0.001	6.752	4	4	4	4	1	1289	147.3	8.63	4.63	4	0
FALSE	High	Master Protein	P25616	UPF0655 protein YCR015C OS=Saccharomyces cerevisiae (strain ATCC 204508 / S288c) GN=YCR015C PE=3 SV=2	0	31.221	25	9	17	8	1	317	36.3	7.36	36.39	9	0	258.5	229.2	228	282.7	250.6	195.6	273.8	244.3	268	303.2
FALSE	High	Master Protein	P38063	Ribose-phosphate pyrophosphokinase 4 OS=Saccharomyces cerevisiae (strain ATCC 204508 / S288c) GN=PRS4 PE=1 SV=3	0	35.707	30	8	17	7	1	326	35.7	6.39	44.75	8	1	918.4	820.8	756.3	766.6	750.6	646	818.2	605.2	831.4	747.1
FALSE	High	Master Protein	P46959	tRNA (adenine(58)-N(1))-methyltransferase catalytic subunit TRM61 OS=Saccharomyces cerevisiae (strain ATCC 204508 / S288c) GN=GCD14 PE=1 SV=1	0	29.226	23	9	12	9	1	383	43.9	7.59	30.98	9	0	347.7	405.2	326.5	400.6	440.6	356	384.3	326.9	330.2	421.9
FALSE	High	Master Protein	Q12133	Signal peptidase complex subunit SPC3 OS=Saccharomyces cerevisiae (strain ATCC 204508 / S288c) GN=SPC3 PE=1 SV=1	0	21.914	27	6	11	6	1	184	21.3	8.7	24.41	6	0	698.6	663.1	593.8	589.5	598.7	525.1	682	607	585.3	571.4
FALSE	High	Master Protein	P53320	Mitochondrial carrier protein MTM1 OS=Saccharomyces cerevisiae (strain ATCC 204508 / S288c) GN=MTM1 PE=1 SV=1	0.001	7.395	6	2	2	2	1	366	40.7	9.38	5.71	2	0	72.2	53.2	52.2	73.3	69	66.3	100.8	58.9	63.2	70.2
FALSE	High	Master Protein	P38326	SWR1-complex protein 5 OS=Saccharomyces cerevisiae (strain ATCC 204508 / S288c) GN=SWC5 PE=1 SV=1	0	11.836	15	3	5	3	1	303	34.3	5.11	14.83	3	0	39.8	48	34.8	37.9	41.7	34.2	37.7	24.6	38.6	36.6
FALSE	High	Master Protein	Q07938	S-methyl-5'-thioadenosine phosphorylase OS=Saccharomyces cerevisiae (strain ATCC 204508 / S288c) GN=MEU1 PE=1 SV=1	0	41.56	32	9	19	9	1	337	37.8	7.8	55.7	9	0	768.1	798	676.5	642	703.7	529.6	756.3	650	654.4	665.9
FALSE	High	Master Protein	P15873	Proliferating cell nuclear antigen OS=Saccharomyces cerevisiae (strain ATCC 204508 / S288c) GN=POL30 PE=1 SV=1	0	61.542	53	13	30	13	1	258	28.9	4.59	94.87	13	0	1012.1	961.4	945.2	851.3	1128.1	1006.2	1379.1	1404.4	1601.1	1616.9
FALSE	High	Master Protein	P40481	Histidine protein methyltransferase 1 OS=Saccharomyces cerevisiae (strain ATCC 204508 / S288c) GN=HPM1 PE=1 SV=1	0	24.602	14	5	9	5	1	377	42.5	4.68	28.63	5	0	269.6	276.7	275.7	221.7	265.6	218.1	331.3	253.5	320	225.9
FALSE	High	Master Protein	P38732	Protein-lysine N-methyltransferase EFM1 OS=Saccharomyces cerevisiae (strain ATCC 204508 / S288c) GN=EFM1 PE=1 SV=1	0	71.707	33	17	39	17	1	585	67.4	6.67	104.87	17	0	1187.1	1155.3	1073.4	1041.2	1197.5	908.7	1255.3	1014.3	1097.7	1100.7
FALSE	High	Master Protein	P38697	Inosine-5'-monophosphate dehydrogenase 2 OS=Saccharomyces cerevisiae (strain ATCC 204508 / S288c) GN=IMD2 PE=1 SV=1	0	93.238	34	14	67	4	1	523	56.5	8.48	198.14	14	0	144.5	150.7	135.7	141.2	144.3	127.2	163	146.8	141.5	155.9
FALSE	High	Master Protein	Q04533	Putative cystathionine gamma-synthase YML082W OS=Saccharomyces cerevisiae (strain ATCC 204508 / S288c) GN=YML082W PE=1 SV=1	0	16.642	11	7	8	6	1	649	74.3	5.35	18.96	7	0	177.9	169.1	163.4	155.1	179.8	163.4	201.6	172.4	171.8	156.6
FALSE	High	Master Protein	P53437	RNA polymerase I-specific transcription initiation factor RRN9 OS=Saccharomyces cerevisiae (strain ATCC 204508 / S288c) GN=RRN9 PE=1 SV=1	0.001	7.916	10	3	3	3	1	365	42.8	5.38	9.21	3	0	11.6	15.5	12.9	18.9	21	13.2	16.4	20.6	22.9	21
FALSE	High	Master Protein	P53241	Vitamin H transporter OS=Saccharomyces cerevisiae (strain ATCC 204508 / S288c) GN=VHT1 PE=1 SV=1	0.002	5.315	4	2	3	2	1	593	69	8.85	8.43	2	0	89	271.3	112.2	268.4	232.1	170.3	156.9	200.8	75.8	167.8
FALSE	High	Master Protein	P32570	Mediator of RNA polymerase II transcription subunit 22 OS=Saccharomyces cerevisiae (strain ATCC 204508 / S288c) GN=SRB6 PE=1 SV=1	0.008	3.78	11	1	2	1	1	121	13.9	4.68	6.13	1	0	37.8	33.4	27.4	29.9	44.1	32	42.7	27.2	28.6	32.4
FALSE	High	Master Protein	Q04031	Ribosomal RNA-processing protein 17 OS=Saccharomyces cerevisiae (strain ATCC 204508 / S288c) GN=RRP17 PE=1 SV=1	0	14.606	17	4	7	4	1	235	28	9.38	19.28	4	0	332.6	341.5	312.8	295.7	323.9	261.7	369.1	301.1	348.6	317
FALSE	High	Master Protein	P07866	Guanine nucleotide exchange factor LTE1 OS=Saccharomyces cerevisiae (strain ATCC 204508 / S288c) GN=LTE1 PE=1 SV=2	0	27.151	7	8	9	8	1	1435	163.1	6.47	27.38	8	0	30.7	32.7	26.9	14.1	25.6	22.9	31.8	28.3	27.1	26.8
FALSE	High	Master Protein	P53886	Anaphase-promoting complex subunit 1 OS=Saccharomyces cerevisiae (strain ATCC 204508 / S288c) GN=APC1 PE=1 SV=2	0	18.687	4	4	5	4	1	1748	196	5.97	17.93	4	0	65.4	54.9	56.4	71.1	70	45.4	69.6	64.4	71.6	91.6
FALSE	High	Master Protein	P40991	25S rRNA (cytosine(2870)-C(5))-methyltransferase OS=Saccharomyces cerevisiae (strain ATCC 204508 / S288c) GN=NOP2 PE=1 SV=1	0	128.554	48	25	66	25	1	618	69.8	5.05	198.27	25	0	1817.3	1824.8	1731.1	1837.7	1997.2	1664.7	2079.8	1950	1952.8	2160
FALSE	High	Master Protein	P53244	Arrestin-related trafficking adapter 5 OS=Saccharomyces cerevisiae (strain ATCC 204508 / S288c) GN=ART5 PE=1 SV=1	0.002	5.169	4	2	2	2	1	586	65.4	8.32	4.8	2	0
FALSE	High	Master Protein	P23642	Mannan polymerase I complex VAN1 subunit OS=Saccharomyces cerevisiae (strain ATCC 204508 / S288c) GN=VAN1 PE=1 SV=3	0	29.637	14	5	16	5	1	535	61.1	5.4	43.26	5	0	561.8	511.5	473.4	401.1	500.7	356.2	514.4	421.4	486.1	469.6
FALSE	High	Master Protein	P13587	Sodium transport ATPase 1 OS=Saccharomyces cerevisiae (strain ATCC 204508 / S288c) GN=ENA1 PE=1 SV=1	0	35.146	12	9	12	9	1	1091	120.3	5.57	35.47	9	0	100.9	97	86.4	90.1	108.6	78.8	112.9	91.9	119.9	133.2
FALSE	High	Master Protein	P47165	Xanthine phosphoribosyltransferase 1 OS=Saccharomyces cerevisiae (strain ATCC 204508 / S288c) GN=XPT1 PE=1 SV=1	0	22.38	27	6	10	6	1	209	23.7	6.23	31.85	6	0	213.8	331.5	221.5	340.1	280.4	254.9	265.2	335	214.9	291.5
FALSE	High	Master Protein	P38146	GTP-binding protein YPT10 OS=Saccharomyces cerevisiae (strain ATCC 204508 / S288c) GN=YPT10 PE=1 SV=2	0	20.385	30	6	8	6	1	199	21.8	7.3	18.23	6	0	172.2	166.9	157.6	167.4	189.5	155.6	197.8	185.8	184.7	158.9
FALSE	High	Master Protein	Q03723	Dolichyl-diphosphooligosaccharide--protein glycosyltransferase subunit OST6 OS=Saccharomyces cerevisiae (strain ATCC 204508 / S288c) GN=OST6 PE=1 SV=1	0.002	5.832	7	2	4	2	1	332	37.9	8.44	11.03	2	0	39.3	38.5	33.8	37.8	42.6	29.9	42.1	39.3	38	49.4
FALSE	High	Master Protein	P06779	DNA repair protein RAD7 OS=Saccharomyces cerevisiae (strain ATCC 204508 / S288c) GN=RAD7 PE=1 SV=3	0	33.963	17	8	12	8	1	565	63.7	5.47	38.78	8	0	451.2	445.4	452.9	474	459.1	439.1	514.1	431.2	478.2	550.3
FALSE	High	Master Protein	P47137	Uncharacterized oxidoreductase YJR096W OS=Saccharomyces cerevisiae (strain ATCC 204508 / S288c) GN=YJR096W PE=1 SV=1	0	62.071	49	13	36	13	1	282	32.3	6.93	97.46	13	0	1014.5	980.4	960.4	1014.8	1101.2	873.3	1148	1047.7	1028.4	1051.4
FALSE	High	Master Protein	P33297	26S protease regulatory subunit 6A OS=Saccharomyces cerevisiae (strain ATCC 204508 / S288c) GN=RPT5 PE=1 SV=3	0	164.324	65	24	86	24	1	434	48.2	5.06	283.6	24	0	3044.1	2926.8	2843.7	2619.8	2988.9	2489.9	2828.8	2876.9	2709.9	2927.1
FALSE	High	Master Protein	Q03532	ATP-dependent RNA helicase HAS1 OS=Saccharomyces cerevisiae (strain ATCC 204508 / S288c) GN=HAS1 PE=1 SV=1	0	81.617	38	19	38	19	1	505	56.7	9.33	109.26	19	0	1061.7	1039.7	980.7	1059.2	1084.3	935.5	1157.2	1116.2	1039	1119.3
FALSE	High	Master Protein	P05759	Ubiquitin-40S ribosomal protein S31 OS=Saccharomyces cerevisiae (strain ATCC 204508 / S288c) GN=RPS31 PE=1 SV=3	0	50.851	64	12	180	4	1	152	17.2	9.86	444.33	12	5	12727.7	11761.7	11341.8	13046.5	11208.7	12661.7	12212	10075.6	12263.3	13525.1
FALSE	High	Master Protein	P50105	Transcription initiation factor TFIID subunit 4 OS=Saccharomyces cerevisiae (strain ATCC 204508 / S288c) GN=TAF4 PE=1 SV=1	0	50.613	47	16	21	16	1	388	42.3	9.67	53.77	16	0	583.7	591.7	538.9	555.4	561.7	556.3	599.1	527.5	604.2	597.6
FALSE	High	Master Protein	Q12524	Peroxisomal coenzyme A diphosphatase 1, peroxisomal OS=Saccharomyces cerevisiae (strain ATCC 204508 / S288c) GN=PCD1 PE=1 SV=1	0	13.51	12	4	6	4	1	340	39.7	6.61	18.23	4	0	96.1	92.6	97	80.9	103.4	73.1	110.1	83	102.8	102.5
FALSE	High	Master Protein	P15454	Guanylate kinase OS=Saccharomyces cerevisiae (strain ATCC 204508 / S288c) GN=GUK1 PE=1 SV=2	0	64.401	53	10	32	10	1	187	20.6	7.18	109.97	10	0	1914.8	1882.6	1782.1	1598.6	1776.1	1625.3	1853.3	1687.9	1867.2	1865.6
FALSE	High	Master Protein	P17536	Tropomyosin-1 OS=Saccharomyces cerevisiae (strain ATCC 204508 / S288c) GN=TPM1 PE=1 SV=1	0	55.457	56	13	24	13	1	199	23.5	4.61	75.7	13	0	648.9	593.9	634.4	680	845.2	1300.5	601.5	781.9	712.7	1391.4
FALSE	High	Master Protein	P53878	Uncharacterized oxidoreductase YNL181W OS=Saccharomyces cerevisiae (strain ATCC 204508 / S288c) GN=YNL181W PE=1 SV=2	0	33.397	18	9	16	9	1	407	46.5	9.32	40.06	9	0	402.4	379.6	367.2	316.5	335.7	290.5	353.8	305.8	399.1	367.5
FALSE	High	Master Protein	Q02046	Methylenetetrahydrofolate dehydrogenase [NAD(+)] OS=Saccharomyces cerevisiae (strain ATCC 204508 / S288c) GN=MTD1 PE=1 SV=1	0	101.06	60	16	59	15	1	320	36.2	6.99	167.2	16	1	2039.4	2022.7	1919.7	1902.2	1953.4	2078.7	1935	1895.1	1854.2	1905.3
FALSE	High	Master Protein	P52910	Acetyl-coenzyme A synthetase 2 OS=Saccharomyces cerevisiae (strain ATCC 204508 / S288c) GN=ACS2 PE=1 SV=1	0	211.992	48	32	156	31	1	683	75.4	6.68	498.01	32	0	5842.4	5905.8	5667.3	6519.5	6232.9	5449.8	6308.8	6129	5633.6	6533.9
FALSE	High	Master Protein	P48836	V-type proton ATPase subunit G OS=Saccharomyces cerevisiae (strain ATCC 204508 / S288c) GN=VMA10 PE=1 SV=1	0	31.331	44	7	17	7	1	114	12.7	8.98	55.37	7	0	1469.3	1456.7	1110.7	1287.8	1227.9	1513.7	1676.8	1153.7	1695.1	1411.9
FALSE	High	Master Protein	P48439	Dolichyl-diphosphooligosaccharide--protein glycosyltransferase subunit 3 OS=Saccharomyces cerevisiae (strain ATCC 204508 / S288c) GN=OST3 PE=1 SV=1	0	24.754	15	5	11	5	1	350	39.5	8.48	34.56	5	0	387.5	352.9	334.4	399.4	401.5	355.7	404.9	390.2	390	419.6
FALSE	High	Master Protein	P0CX25	60S ribosomal protein L43-A OS=Saccharomyces cerevisiae (strain ATCC 204508 / S288c) GN=RPL43A PE=1 SV=1	0	27.682	58	6	52	6	1	92	10.1	10.42	123.67	6	0	498.2	516.2	465.7	689.2	585.7	683.8	633.4	578.1	609.5	738.9
FALSE	High	Master Protein	Q99216	Pre-rRNA-processing protein PNO1 OS=Saccharomyces cerevisiae (strain ATCC 204508 / S288c) GN=PNO1 PE=1 SV=1	0	34.851	24	8	16	8	1	274	30.3	9.07	49.46	8	0	493.8	467.4	440.6	493.1	494.7	465.4	594.2	502.8	487.9	600.9
FALSE	High	Master Protein	Q99288	Broad-range acid phosphatase DET1 OS=Saccharomyces cerevisiae (strain ATCC 204508 / S288c) GN=DET1 PE=1 SV=1	0	47.24	35	9	25	9	1	334	39.1	7.34	90.47	9	0	669	635.9	596.5	621.4	646.5	514.2	683.2	633.9	642.9	644.7
FALSE	High	Master Protein	Q12189	Ribose-5-phosphate isomerase OS=Saccharomyces cerevisiae (strain ATCC 204508 / S288c) GN=RKI1 PE=1 SV=1	0	80.552	61	14	44	14	1	258	28.2	5.92	128.88	14	0	1832.5	1712.7	1658.9	1757.9	1897.7	1569.1	1983.2	1744.1	1728.3	1895.2
FALSE	High	Master Protein	Q06440	Coronin-like protein OS=Saccharomyces cerevisiae (strain ATCC 204508 / S288c) GN=CRN1 PE=1 SV=1	0	78.878	33	20	32	20	1	651	72.5	5.88	97.56	20	0	982.5	945.7	875.5	888.7	1017.9	884	1005.5	924.1	900.8	988.5
FALSE	High	Master Protein	P53753	Endo-1,3(4)-beta-glucanase 1 OS=Saccharomyces cerevisiae (strain ATCC 204508 / S288c) GN=DSE4 PE=1 SV=1	0.005	4.329	1	2	3	2	1	1117	121	4.53	7.82	2	0	23.4	22.9	26.7	18.6	27	25.4	31.2	36.6	27.1	25.5
FALSE	High	Master Protein	P48164	40S ribosomal protein S7-B OS=Saccharomyces cerevisiae (strain ATCC 204508 / S288c) GN=RPS7B PE=1 SV=1	0	73.763	63	15	55	6	1	190	21.6	9.92	157.14	15	0	1599.7	1347.9	1345.5	1022.4	1314.4	953.5	1209.6	1194.8	1174.9	1152.8
FALSE	High	Master Protein	P39015	Suppressor protein STM1 OS=Saccharomyces cerevisiae (strain ATCC 204508 / S288c) GN=STM1 PE=1 SV=3	0	144.65	56	21	163	21	1	273	30	9.66	484.08	21	0	4311.3	4429.3	4268.2	5588.5	4990.8	5778.8	5750.2	4547.8	5436.6	5716.8
FALSE	High	Master Protein	P48361	Activator of SKN7 protein 10 OS=Saccharomyces cerevisiae (strain ATCC 204508 / S288c) GN=ASK10 PE=1 SV=2	0	70.276	21	20	26	19	1	1146	126.8	9.29	79.16	20	0	346	323.8	317.5	330.2	335.4	336.4	342.7	318.2	344	373.5
FALSE	High	Master Protein	P53154	Glycerol uptake protein 1 OS=Saccharomyces cerevisiae (strain ATCC 204508 / S288c) GN=GUP1 PE=1 SV=1	0.001	8.042	6	3	3	3	1	560	65.3	9.47	7.45	3	0	19.3	18.6	18.1	18.6	22.5	17.1	22	19.1	19.7	19.6
FALSE	High	Master Protein	P53729	Uncharacterized protein YNR029C OS=Saccharomyces cerevisiae (strain ATCC 204508 / S288c) GN=YNR029C PE=1 SV=1	0	60.433	32	12	25	12	1	429	48.1	5.11	88.48	12	0	1025.2	1033	990.3	1052.8	1105	929.2	1121.4	1067	1085.2	1135.4
FALSE	High	Master Protein	P32855	Exocyst complex component SEC8 OS=Saccharomyces cerevisiae (strain ATCC 204508 / S288c) GN=SEC8 PE=1 SV=1	0	32.288	11	10	17	10	1	1065	122.1	6.74	40.44	10	0	421.5	428.1	401.6	454	476.4	408.6	450.2	450.6	404.4	487.2
FALSE	High	Master Protein	P52867	Dolichyl-phosphate-mannose--protein mannosyltransferase 5 OS=Saccharomyces cerevisiae (strain ATCC 204508 / S288c) GN=PMT5 PE=1 SV=1	0.003	5.088	3	2	3	2	1	743	84.7	7.88	6.57	2	0	6.9	6.5	4.4	7.9	10.6	8.6	14.4	12.8	13.8	11.7
FALSE	High	Master Protein	P28005	Ribonuclease P/MRP protein subunit POP5 OS=Saccharomyces cerevisiae (strain ATCC 204508 / S288c) GN=POP5 PE=1 SV=1	0	10.561	18	3	5	2	1	173	19.6	7.81	13.68	3	0	109.5	109.6	92.3	76	87.9	74	103.6	84.1	102.7	96.5
FALSE	High	Master Protein	P49775	Bis(5'-adenosyl)-triphosphatase OS=Saccharomyces cerevisiae (strain ATCC 204508 / S288c) GN=HNT2 PE=1 SV=2	0	32.777	51	7	13	7	1	206	23.5	7.65	46.28	7	0	323.3	320.5	288.6	282.7	306.5	248.9	266.4	189.8	296.3	295.8
FALSE	High	Master Protein	P38636	Metal homeostasis factor ATX1 OS=Saccharomyces cerevisiae (strain ATCC 204508 / S288c) GN=ATX1 PE=1 SV=1	0.001	8.596	33	2	9	1	1	73	8.2	8.44	23.73	2	0	22	19	17.6	14.8	21.2	10.6	26	20.7	30.1	22.2
FALSE	High	Master Protein	P47031	Mitochondrial outer membrane protein IML2 OS=Saccharomyces cerevisiae (strain ATCC 204508 / S288c) GN=IML2 PE=1 SV=1	0	88.623	31	19	33	19	1	731	82.5	6.64	105.21	19	0	1308.2	1212.7	1088.9	1036.3	1240.7	850.3	1238.6	1160.5	1158.2	1134.2
FALSE	High	Master Protein	Q03124	Chromatin structure-remodeling complex subunit RSC9 OS=Saccharomyces cerevisiae (strain ATCC 204508 / S288c) GN=RSC9 PE=1 SV=1	0	41.505	24	12	18	12	1	581	65.2	7.83	41.24	12	0	488.8	460.3	401.6	439.5	489.8	404.9	539.4	464.2	505.6	534.2
FALSE	High	Master Protein	P34226	Protein SKT5 OS=Saccharomyces cerevisiae (strain ATCC 204508 / S288c) GN=SKT5 PE=1 SV=1	0	37.735	12	9	15	9	1	696	77	9.28	43.59	9	0	344.3	332.8	321.4	344.4	383.6	315	407.6	360.9	393.8	390.2
FALSE	High	Master Protein	P20095	Pre-mRNA-splicing factor ATP-dependent RNA helicase-like protein PRP2 OS=Saccharomyces cerevisiae (strain ATCC 204508 / S288c) GN=PRP2 PE=1 SV=1	0	21.035	9	7	8	7	1	876	99.8	8.35	23.69	7	0	111.2	94.9	106	105.7	100.8	94.7	117.1	95.4	107.5	117.2
FALSE	High	Master Protein	P36044	Protein MNN4 OS=Saccharomyces cerevisiae (strain ATCC 204508 / S288c) GN=MNN4 PE=4 SV=2	0	54.519	11	16	22	15	1	1178	139.3	6.49	56.44	16	0	290.9	290.7	280.1	234.4	259.6	206.7	250.4	198.4	231.4	242.1
FALSE	High	Master Protein	Q06091	Pre-mRNA-splicing factor SNT309 OS=Saccharomyces cerevisiae (strain ATCC 204508 / S288c) GN=SNT309 PE=1 SV=1	0.007	3.917	10	2	2	2	1	175	20.7	8.51	2.44	2	0	68.2	48.5	54.5	62.6	83.8	72	104	103.3	74.7	121.3
FALSE	High	Master Protein	Q06411	Pre-mRNA-splicing factor SPP382 OS=Saccharomyces cerevisiae (strain ATCC 204508 / S288c) GN=SPP382 PE=1 SV=1	0	13.742	7	5	5	5	1	708	83	5.27	9.23	5	0	40.4	36.7	40.7	47.1	43.9	50.3	52.8	37	51.6	55.9
FALSE	High	Master Protein	P53238	Peflin OS=Saccharomyces cerevisiae (strain ATCC 204508 / S288c) GN=PEF1 PE=1 SV=2	0	10.199	13	3	3	3	1	335	38.3	9.23	10.17	3	0	39.3	31.8	32.6	38.3	44.5	32.8	44.2	45.3	54	55.3
FALSE	High	Master Protein	P38884	Altered inheritance of mitochondria protein 18, mitochondrial OS=Saccharomyces cerevisiae (strain ATCC 204508 / S288c) GN=AIM18 PE=1 SV=1	0	21.818	14	4	9	4	1	321	36.5	9.06	24.35	4	0	199.1	194.2	184.8	164.5	195.8	142.9	202.5	184.8	181.5	163
FALSE	High	Master Protein	Q08229	Protein NBA1 OS=Saccharomyces cerevisiae (strain ATCC 204508 / S288c) GN=NBA1 PE=1 SV=1	0	13.284	10	5	7	5	1	501	55.9	5.82	21.02	5	0	75.6	87.8	75.9	77	76.4	74	97.8	67.8	81.9	80.5
FALSE	High	Master Protein	P38890	Putative protein lysine methyltransferase SET5 OS=Saccharomyces cerevisiae (strain ATCC 204508 / S288c) GN=SET5 PE=1 SV=1	0	31.625	19	10	14	10	1	526	60.5	6.46	40.39	10	0	348.3	340.8	306.9	387.4	364.1	363.2	394.9	347	371.3	405.1
FALSE	High	Master Protein	P38090	General amino acid permease AGP2 OS=Saccharomyces cerevisiae (strain ATCC 204508 / S288c) GN=AGP2 PE=1 SV=1	0	11.764	7	4	6	4	1	596	67.2	7.2	13.11	4	0	96.5	115.5	88.4	123.2	133.4	100.2	99.3	98	80.9	102.4
FALSE	High	Master Protein	P07258	Carbamoyl-phosphate synthase arginine-specific small chain OS=Saccharomyces cerevisiae (strain ATCC 204508 / S288c) GN=CPA1 PE=1 SV=1	0	34.609	29	9	16	9	1	411	45.3	7.3	53.59	9	0	995.9	872.2	757.7	681.1	830.2	592.4	790.5	561.2	570.3	511
FALSE	High	Master Protein	P07260	Eukaryotic translation initiation factor 4E OS=Saccharomyces cerevisiae (strain ATCC 204508 / S288c) GN=CDC33 PE=1 SV=1	0	27.092	40	7	20	7	1	213	24.2	5.49	51.22	7	0	619	680.8	651.6	687.6	731	639.3	739.1	787.8	626.9	719.2
FALSE	High	Master Protein	P39944	Ubiquitin carboxyl-terminal hydrolase 5 OS=Saccharomyces cerevisiae (strain ATCC 204508 / S288c) GN=UBP5 PE=1 SV=1	0	17.842	7	5	7	5	1	805	92.2	8.32	18.26	5	0	89.3	78.9	85.4	81.9	81	68.9	95.5	81.3	82.4	89.6
FALSE	High	Master Protein	P0CX48	40S ribosomal protein S11-B OS=Saccharomyces cerevisiae (strain ATCC 204508 / S288c) GN=RPS11B PE=1 SV=1	0	59.738	49	9	48	9	1	156	17.7	10.78	124.06	9	0	2144.7	2787.5	2042.6	2840	2726.4	2466.9	2669.9	2709.5	2147.8	2584.9
FALSE	High	Master Protein	P39522	Dihydroxy-acid dehydratase, mitochondrial OS=Saccharomyces cerevisiae (strain ATCC 204508 / S288c) GN=ILV3 PE=1 SV=2	0	173.829	50	25	128	25	1	585	62.8	7.83	406.8	25	0	4561.5	4645	4182.8	4430.8	4551.8	4039.1	4702	4498	4184.4	4358.5
FALSE	High	Master Protein	P40080	VPS4-associated protein 1 OS=Saccharomyces cerevisiae (strain ATCC 204508 / S288c) GN=VFA1 PE=1 SV=1	0	16.266	19	3	6	3	1	203	23.5	8.46	18.75	3	0	45	44.1	48.5	48.1	51.1	41.4	51.2	47.9	53.5	55.7
FALSE	High	Master Protein	Q08912	Uncharacterized protein YOR389W OS=Saccharomyces cerevisiae (strain ATCC 204508 / S288c) GN=YOR389W PE=1 SV=1	0	23.894	9	6	10	6	1	624	70.2	5.14	24.41	6	0	259.1	263.7	266	314	301	278.8	330.6	264.9	258.7	346.7
FALSE	High	Master Protein	P28789	Porphobilinogen deaminase OS=Saccharomyces cerevisiae (strain ATCC 204508 / S288c) GN=HEM3 PE=1 SV=1	0	24.37	13	3	13	3	1	327	36.7	6.38	40.46	3	0	282.9	259.8	246	229.6	261.9	207.5	234.2	217.3	232.1	262.9
FALSE	High	Master Protein	P25037	Ubiquitin carboxyl-terminal hydrolase 1 OS=Saccharomyces cerevisiae (strain ATCC 204508 / S288c) GN=UBP1 PE=1 SV=2	0	85.895	24	15	41	15	1	809	92.7	4.89	162.64	15	0	808.4	922.7	759	807.6	833.8	682.2	897.3	806.3	798.5	851.5
FALSE	High	Master Protein	Q12232	Uncharacterized protein SLP1 OS=Saccharomyces cerevisiae (strain ATCC 204508 / S288c) GN=SLP1 PE=1 SV=1	0	10.682	7	3	3	3	1	587	67.4	5.48	7.64	3	0	50	50.6	45.5	42.8	48.8	31.9	50.5	42.7	47.7	44.4
FALSE	High	Master Protein	P06105	Protein SCP160 OS=Saccharomyces cerevisiae (strain ATCC 204508 / S288c) GN=SCP160 PE=1 SV=3	0	295.68	49	57	164	57	1	1222	134.7	5.85	476.44	57	0	4939.9	5011.7	4756.1	4988.6	5112.2	4664.7	5442.2	5356.2	5214	5661.4
FALSE	High	Master Protein	Q12746	Plasma membrane-associated coenzyme Q6 reductase PGA3 OS=Saccharomyces cerevisiae (strain ATCC 204508 / S288c) GN=PGA3 PE=1 SV=1	0	23.934	15	4	10	4	1	312	35.3	5.55	35.47	4	0	418.4	456.7	342	419	370.3	315.6	318.6	299.3	370.5	436.5
FALSE	High	Master Protein	P23202	Transcriptional regulator URE2 OS=Saccharomyces cerevisiae (strain ATCC 204508 / S288c) GN=URE2 PE=1 SV=1	0	49.934	30	8	17	8	1	354	40.2	6.47	64.33	8	0	618.6	603.4	551.3	549	588.6	480.2	630.8	573.7	600.3	579.8
FALSE	High	Master Protein	P53119	Probable E3 ubiquitin-protein ligase HUL5 OS=Saccharomyces cerevisiae (strain ATCC 204508 / S288c) GN=HUL5 PE=1 SV=1	0	22.114	8	7	7	7	1	910	105.5	6.44	20.33	7	0	151.2	137.5	123.5	118.8	132.2	120.2	140.5	122.8	137.5	136.1
FALSE	High	Master Protein	Q06668	Methyltransferase OMS1, mitochondrial OS=Saccharomyces cerevisiae (strain ATCC 204508 / S288c) GN=OMS1 PE=1 SV=1	0	39.204	20	11	16	11	1	471	55.6	9.39	44.93	11	0	437	496	432.3	431.4	479.4	380.1	508	447.7	426.8	467.7
FALSE	High	Master Protein	P40509	Coatomer subunit epsilon OS=Saccharomyces cerevisiae (strain ATCC 204508 / S288c) GN=SEC28 PE=1 SV=2	0	34.346	20	5	16	4	1	296	33.8	4.55	54.5	5	1	612	581.4	558	522.9	671.7	514.1	712.5	699.9	680.6	752.9
FALSE	High	Master Protein	P53720	tRNA-dihydrouridine(20) synthase [NAD(P)+] OS=Saccharomyces cerevisiae (strain ATCC 204508 / S288c) GN=SMM1 PE=1 SV=1	0	29.665	29	8	11	8	1	384	42.8	8.82	33.1	8	0	219.7	204.6	204.7	157.8	221.2	213.8	215.1	209.2	209.9	196.5
FALSE	High	Master Protein	P53172	Protein SDS23 OS=Saccharomyces cerevisiae (strain ATCC 204508 / S288c) GN=SDS23 PE=1 SV=2	0	46.996	21	9	20	8	1	527	58.1	9.04	70.22	9	0	315.3	335.2	262.2	269.4	289.1	242.2	332.1	251.1	281.8	271
FALSE	High	Master Protein	P28273	5-oxoprolinase OS=Saccharomyces cerevisiae (strain ATCC 204508 / S288c) GN=OXP1 PE=1 SV=2	0	178.318	39	42	78	42	1	1286	140.3	6.77	229.21	42	0	2038.3	2082	1825.3	1946	2093	1627.3	2019.1	1938.3	1950	2029.8
FALSE	High	Master Protein	P15180	Lysine--tRNA ligase, cytoplasmic OS=Saccharomyces cerevisiae (strain ATCC 204508 / S288c) GN=KRS1 PE=1 SV=2	0	174.147	51	31	114	31	1	591	67.9	6.13	341.24	31	0	4657.5	4566.3	4506.3	5199.4	5491.4	5045.9	5473.6	5586.1	5001.2	5946.8
FALSE	High	Master Protein	Q03799	37S ribosomal protein S8, mitochondrial OS=Saccharomyces cerevisiae (strain ATCC 204508 / S288c) GN=MRPS8 PE=1 SV=1	0	22.249	45	7	9	7	1	155	17.5	9.6	21.01	7	0	151.9	146.1	127.6	127.4	133.9	111.2	133.7	131.1	130.1	134.8
FALSE	High	Master Protein	P32844	Exocyst complex component SEC6 OS=Saccharomyces cerevisiae (strain ATCC 204508 / S288c) GN=SEC6 PE=1 SV=2	0	25.608	11	9	11	9	1	805	93.4	5.14	32.49	9	0	267	251.5	248.6	237.4	258.6	194.9	238.4	196.8	250.5	248.3
FALSE	High	Master Protein	Q12230	Sphingolipid long chain base-responsive protein LSP1 OS=Saccharomyces cerevisiae (strain ATCC 204508 / S288c) GN=LSP1 PE=1 SV=1	0	105.299	50	15	92	13	1	341	38	4.7	273.44	15	0	2718.2	2576.6	2573.1	2467.4	2803.6	2760.8	2748.7	2531	2478.8	2621.6
FALSE	High	Master Protein	Q12155	Uncharacterized membrane protein YLR050C OS=Saccharomyces cerevisiae (strain ATCC 204508 / S288c) GN=YLR050C PE=1 SV=1	0.002	5.319	11	2	3	2	1	161	19.1	9.33	7.7	2	0	89.3	92.4	83.2	78.1	97.9	88.2	107.6	91.9	113.3	89.5
FALSE	High	Master Protein	P25355	Copper transport protein 86 OS=Saccharomyces cerevisiae (strain ATCC 204508 / S288c) GN=CTR86 PE=1 SV=1	0	52.702	27	15	24	15	1	563	65.2	4.96	65.91	15	0	731.1	775.2	675.3	713.1	732.8	620.2	701.1	663.1	700.9	756.7
FALSE	High	Master Protein	P40473	Transcriptional activator POG1 OS=Saccharomyces cerevisiae (strain ATCC 204508 / S288c) GN=POG1 PE=1 SV=1	0.002	5.797	6	2	2	2	1	351	39.5	8.88	6.41	2	0	47.2	28.6	27.6	29.9	36.1	26.1	31.3	26.4	29.5	33
FALSE	High	Master Protein	P20676	Nucleoporin NUP1 OS=Saccharomyces cerevisiae (strain ATCC 204508 / S288c) GN=NUP1 PE=1 SV=1	0	86.669	22	18	39	18	1	1076	113.5	9.63	123.62	18	0	866	933.4	868.6	973.7	1042.9	859.9	1005.5	935.7	914.9	983.4
FALSE	High	Master Protein	P23503	Cytosolic Fe-S cluster assembly factor NAR1 OS=Saccharomyces cerevisiae (strain ATCC 204508 / S288c) GN=NAR1 PE=1 SV=2	0	29.197	21	10	15	9	1	491	54.1	7.56	36	10	0	200	198.6	188.3	176	202.5	170.6	190.2	182.4	175.9	165.2
FALSE	High	Master Protein	P15108	ATP-dependent molecular chaperone HSC82 OS=Saccharomyces cerevisiae (strain ATCC 204508 / S288c) GN=HSC82 PE=1 SV=4	0	289.67	52	52	301	8	1	705	80.9	4.83	857.36	52	44	15323.3	15192.8	14488.8	14987.8	14879.4	14621.9	15954.3	13970.1	14691.9	14666.7
FALSE	High	Master Protein	Q07442	Bromodomain-containing factor 2 OS=Saccharomyces cerevisiae (strain ATCC 204508 / S288c) GN=BDF2 PE=1 SV=1	0.003	4.863	2	1	1	1	1	638	72.5	6.13	4.57	1	0
FALSE	High	Master Protein	P53686	NAD-dependent protein deacetylase HST2 OS=Saccharomyces cerevisiae (strain ATCC 204508 / S288c) GN=HST2 PE=1 SV=1	0	13.225	9	3	5	3	1	357	40	5.81	16.93	3	0	161.8	159.4	163.6	166.8	171.2	125.4	175.9	177.4	173.2	181.7
FALSE	High	Master Protein	P19097	Fatty acid synthase subunit alpha OS=Saccharomyces cerevisiae (strain ATCC 204508 / S288c) GN=FAS2 PE=1 SV=2	0	686.638	61	104	479	103	1	1887	206.8	5.44	1441.42	104	1	21676.4	20814.6	19448.9	20247.8	21499.2	17204.3	23435	21642.6	20851.7	21519.8
FALSE	High	Master Protein	P38698	Exopolyphosphatase OS=Saccharomyces cerevisiae (strain ATCC 204508 / S288c) GN=PPX1 PE=1 SV=1	0	49.045	29	9	20	9	1	397	45	5.69	62.17	9	0	503.5	488	462.1	386.6	507.8	381.1	494.6	440	451.4	403.4
FALSE	High	Master Protein	Q99257	mRNA export factor MEX67 OS=Saccharomyces cerevisiae (strain ATCC 204508 / S288c) GN=MEX67 PE=1 SV=1	0	58.821	26	12	28	12	1	599	67.3	9.2	87.6	12	0	845.5	758	717.4	695.5	806.8	584.1	830.3	713.1	777	742.9
FALSE	High	Master Protein	P40553	Peroxiredoxin DOT5 OS=Saccharomyces cerevisiae (strain ATCC 204508 / S288c) GN=DOT5 PE=1 SV=1	0	60.955	50	14	35	14	1	215	24.1	9.35	95.45	14	0	1009.3	1032.9	979.2	1214.1	1252.9	1199.1	1240	1179.6	1122.3	1321.9
FALSE	High	Master Protein	Q04958	Lysophospholipase NTE1 OS=Saccharomyces cerevisiae (strain ATCC 204508 / S288c) GN=NTE1 PE=1 SV=1	0	41.345	9	13	20	13	1	1679	187	8.1	50.38	13	0	420.7	393.3	394.7	384.2	460.4	380.5	477.1	415.4	435.1	472.9
FALSE	High	Master Protein	P42945	U3 small nucleolar RNA-associated protein 10 OS=Saccharomyces cerevisiae (strain ATCC 204508 / S288c) GN=UTP10 PE=1 SV=1	0	139.851	20	36	54	35	1	1769	200	6.49	156.94	36	1	1276.3	1287.7	1038.3	1172.7	1330.1	1072.4	1384	1215.9	1167.4	1304
FALSE	High	Master Protein	P03878	Intron-encoded DNA endonuclease aI4 OS=Saccharomyces cerevisiae (strain ATCC 204508 / S288c) GN=AI4 PE=1 SV=3	0	10.666	6	4	5	3	1	556	63.3	9.63	10.84	4	1	85.9	99	88.2	77.4	90.4	79	97.4	87.8	89.6	85
FALSE	High	Master Protein	P48236	Uncharacterized membrane protein YGR149W OS=Saccharomyces cerevisiae (strain ATCC 204508 / S288c) GN=YGR149W PE=1 SV=1	0	24.609	14	6	14	6	1	432	51.6	8.51	35.56	6	0	362.7	350.4	297.3	271	324.1	292.5	358.2	320.5	316.8	337.1
FALSE	High	Master Protein	P38239	Uncharacterized RING finger protein YBR062C OS=Saccharomyces cerevisiae (strain ATCC 204508 / S288c) GN=YBR062C PE=1 SV=2	0	18.446	21	4	7	4	1	180	20.6	4.78	23.42	4	0	113.5	108.6	131.4	116.2	119.1	115.6	123.3	113.2	106.1	110.5
FALSE	High	Master Protein	P36126	Phospholipase D1 OS=Saccharomyces cerevisiae (strain ATCC 204508 / S288c) GN=SPO14 PE=1 SV=3	0	57.912	13	18	23	18	1	1683	195.1	7.59	79.38	18	0	322.2	338.3	348.1	314.4	336	313.1	365.8	331.9	345.7	351.7
FALSE	High	Master Protein	Q03219	Uncharacterized protein YMR178W OS=Saccharomyces cerevisiae (strain ATCC 204508 / S288c) GN=YMR178W PE=1 SV=1	0	40.349	32	7	18	7	1	274	31.1	6.05	62.62	7	0	304.7	327.8	300.4	283.8	304.9	259.1	292.9	278.9	273.9	290.2
FALSE	High	Master Protein	P38227	Quinidine resistance protein 3 OS=Saccharomyces cerevisiae (strain ATCC 204508 / S288c) GN=QDR3 PE=1 SV=2	0	10.172	5	4	4	4	1	689	77.2	7.74	8.82	4	0	58.7	62.9	55	58.8	49.9	54.3	52.6	49.4	55.3	63.3
FALSE	High	Master Protein	P36101	tRNA threonylcarbamoyladenosine dehydratase 2 OS=Saccharomyces cerevisiae (strain ATCC 204508 / S288c) GN=TCD2 PE=1 SV=1	0	63.965	28	10	28	10	1	447	50.2	8.78	93.5	10	0	868.7	853.1	775.3	767.7	854.6	678.4	849.6	737.8	792.6	837.4
FALSE	High	Master Protein	Q03525	Protein TMA23 OS=Saccharomyces cerevisiae (strain ATCC 204508 / S288c) GN=TMA23 PE=1 SV=2	0	9.653	16	3	4	3	1	211	23.9	10.14	12.61	3	0	178.3	195.4	170.6	234.9	260.2	265.1	301.3	294	228.7	286.6
FALSE	High	Master Protein	O13563	26S proteasome regulatory subunit RPN13 OS=Saccharomyces cerevisiae (strain ATCC 204508 / S288c) GN=RPN13 PE=1 SV=1	0	33.335	47	5	15	5	1	156	17.9	4.53	38.27	5	0	533.5	487.1	521.6	424.7	466.5	514	503.8	503.5	474	492.5
FALSE	High	Master Protein	P47164	Cystathionine gamma-synthase OS=Saccharomyces cerevisiae (strain ATCC 204508 / S288c) GN=STR2 PE=1 SV=1	0	47.876	22	15	21	15	1	639	72.3	6.04	52.72	15	0	495.9	486.2	451.2	434.7	460.5	357.8	466.4	382.5	426.4	426.1
FALSE	High	Master Protein	Q08732	Serine/threonine-protein kinase HRK1 OS=Saccharomyces cerevisiae (strain ATCC 204508 / S288c) GN=HRK1 PE=1 SV=1	0	69.74	24	15	30	15	1	759	85.6	7.31	94.52	15	0	862.1	881.6	822	919.4	943.9	914.7	954.7	838.7	917.9	983.9
FALSE	High	Master Protein	P40851	Putative protease AXL1 OS=Saccharomyces cerevisiae (strain ATCC 204508 / S288c) GN=AXL1 PE=1 SV=2	0	17.204	4	5	7	5	1	1208	138.2	8.35	12.53	5	0	75.6	75.8	64.7	57.7	66.4	49.4	73	64.6	72.7	66.4
FALSE	High	Master Protein	P53210	Uncharacterized protein YGR017W OS=Saccharomyces cerevisiae (strain ATCC 204508 / S288c) GN=YGR017W PE=1 SV=1	0	28.14	23	6	11	6	1	297	34.7	4.68	34.83	6	0	647.1	667.1	611.4	633.2	645.6	607.2	588.3	529	574.2	570
FALSE	High	Master Protein	P53322	High-affinity nicotinic acid transporter OS=Saccharomyces cerevisiae (strain ATCC 204508 / S288c) GN=TNA1 PE=1 SV=1	0	14.506	8	4	7	4	1	534	60.1	6.84	16.9	4	0	64.8	56.9	49.7	52.2	44	47.7	56.4	47.2	50.3	57.6
FALSE	High	Master Protein	P47108	Nucleolar pre-ribosomal-associated protein 2 OS=Saccharomyces cerevisiae (strain ATCC 204508 / S288c) GN=URB2 PE=1 SV=1	0	32.624	10	11	15	11	1	1174	135	6.38	39.47	11	0	533.2	484.4	424.5	492	525.1	480.6	532	513.6	494.2	525.5
FALSE	High	Master Protein	P40459	Pantoate--beta-alanine ligase OS=Saccharomyces cerevisiae (strain ATCC 204508 / S288c) GN=PAN6 PE=1 SV=2	0	27.558	23	6	14	5	1	309	35	5.44	42.56	6	0	685.3	629	607.5	583.5	661	520.1	705.6	717.8	669.3	648.5
FALSE	High	Master Protein	P40525	60S ribosomal protein L34-B OS=Saccharomyces cerevisiae (strain ATCC 204508 / S288c) GN=RPL34B PE=1 SV=1	0	16.074	32	4	15	4	1	121	13.6	10.83	42.77	4	0	1093.7	1107.5	991.6	961.6	1109.5	897.7	1201.8	948.9	1147.6	999
FALSE	High	Master Protein	Q06224	Endoribonuclease YSH1 OS=Saccharomyces cerevisiae (strain ATCC 204508 / S288c) GN=YSH1 PE=1 SV=1	0	24.784	12	8	10	8	1	779	87.6	5.22	26.92	8	0	272.1	315.4	272.2	317.8	296.2	286.7	338.8	237.6	358.1	315.7
FALSE	High	Master Protein	P25376	General amino acid permease AGP1 OS=Saccharomyces cerevisiae (strain ATCC 204508 / S288c) GN=AGP1 PE=1 SV=3	0.001	8.175	5	3	4	3	1	633	69.6	6.96	9.33	3	0	43.1	47.6	43.4	51.5	38.4	51	39.3	37	87.7	235
FALSE	High	Master Protein	P10962	Protein MAK16 OS=Saccharomyces cerevisiae (strain ATCC 204508 / S288c) GN=MAK16 PE=1 SV=2	0.001	7.611	17	4	5	4	1	306	35.7	5.25	8.83	4	0	175	181.4	171.1	164.2	201.5	174.2	237.7	229.4	213.1	214.8
FALSE	High	Master Protein	P35187	ATP-dependent helicase SGS1 OS=Saccharomyces cerevisiae (strain ATCC 204508 / S288c) GN=SGS1 PE=1 SV=1	0.002	5.556	1	2	2	2	1	1447	163.7	6.33	5.39	2	0	24.5	25.7	21.7	26.4	26.6	30.3	32.6	27.7	24.6	29.4
FALSE	High	Master Protein	P11747	Transcription initiation factor TFIID subunit 13 OS=Saccharomyces cerevisiae (strain ATCC 204508 / S288c) GN=TAF13 PE=1 SV=2	0	12.129	13	3	4	3	1	167	19.1	5.82	13.81	3	0	18.4	22.6	13.9	15.1	23.8	17	38.6	50.6	25.4	33.2
FALSE	High	Master Protein	P23900	Glycerol uptake/efflux facilitator protein OS=Saccharomyces cerevisiae (strain ATCC 204508 / S288c) GN=FPS1 PE=1 SV=2	0	26.794	6	3	10	3	1	669	73.8	6.9	31.16	3	0	77.3	85.4	72	82.9	76.2	78.3	88.7	72.9	75.6	80.4
FALSE	High	Master Protein	Q02969	Peroxisomal membrane protein PEX25 OS=Saccharomyces cerevisiae (strain ATCC 204508 / S288c) GN=PEX25 PE=1 SV=1	0	22.616	16	7	10	6	1	394	44.9	9.03	22.1	7	0	151	149.1	130.3	125.4	150.3	107.7	145	127.6	129.1	134.8
FALSE	High	Master Protein	P05694	5-methyltetrahydropteroyltriglutamate--homocysteine methyltransferase OS=Saccharomyces cerevisiae (strain ATCC 204508 / S288c) GN=MET6 PE=1 SV=4	0	342.587	65	53	309	52	1	767	85.8	6.47	841.65	53	1	13559.7	13648.3	12756.1	13664.6	14013.1	12736.5	14559.8	14509.4	13335.5	14299.2
FALSE	High	Master Protein	P38712	ATP-dependent rRNA helicase RRP3 OS=Saccharomyces cerevisiae (strain ATCC 204508 / S288c) GN=RRP3 PE=1 SV=2	0	50.995	23	12	24	12	1	501	55.9	9.16	61.98	12	0	1087.1	1064.9	1000.6	1069.1	1071.4	788.7	1115.7	987.5	1060.1	1146.3
FALSE	High	Master Protein	Q04178	Hypoxanthine-guanine phosphoribosyltransferase OS=Saccharomyces cerevisiae (strain ATCC 204508 / S288c) GN=HPT1 PE=1 SV=1	0	47.759	40	9	24	9	1	221	25.2	5.69	89.17	9	0	940.3	1058.1	955	956	963.9	909.1	912.2	990.1	807.8	1012.3
FALSE	High	Master Protein	P40164	Serine/threonine-protein phosphatase 4 regulatory subunit 3 OS=Saccharomyces cerevisiae (strain ATCC 204508 / S288c) GN=PSY2 PE=1 SV=1	0	15.366	6	4	4	4	1	858	98	5.1	11.97	4	0	30	36.6	27.9	28.1	31.7	26.7	32.4	24.6	33.4	35.8
FALSE	High	Master Protein	P32361	Serine/threonine-protein kinase/endoribonuclease IRE1 OS=Saccharomyces cerevisiae (strain ATCC 204508 / S288c) GN=IRE1 PE=1 SV=2	0	26.303	8	8	10	8	1	1115	126.9	6.58	27.6	8	0	156.9	158.1	155.6	133.8	145.1	105.9	158.9	138.7	152.8	143.9
FALSE	High	Master Protein	P32472	Peptidyl-prolyl cis-trans isomerase FPR2 OS=Saccharomyces cerevisiae (strain ATCC 204508 / S288c) GN=FPR2 PE=1 SV=1	0	31.712	36	4	12	4	1	135	14.5	5.5	40.69	4	0	260.5	329.7	238.9	288.9	280.1	253.7	219	322.7	226.2	277.1
FALSE	High	Master Protein	P36132	tRNA N6-adenosine threonylcarbamoyltransferase OS=Saccharomyces cerevisiae (strain ATCC 204508 / S288c) GN=KAE1 PE=1 SV=2	0	41.641	24	8	21	8	1	386	42.7	7.21	51.24	8	0	332.4	388	319.6	376.8	426.6	356.2	483	397.2	398.6	412.1
FALSE	High	Master Protein	P38335	Maintenance of telomere capping protein 4 OS=Saccharomyces cerevisiae (strain ATCC 204508 / S288c) GN=MTC4 PE=1 SV=1	0	20.713	11	6	6	6	1	694	79	9.67	17.73	6	0	105.9	95.4	91.3	106.4	83.2	94.1	112.4	102.8	87.6	109
FALSE	High	Master Protein	Q99176	Protein SRN2 OS=Saccharomyces cerevisiae (strain ATCC 204508 / S288c) GN=SRN2 PE=1 SV=1	0	28.784	31	5	14	5	1	213	25.1	9.03	42.93	5	0	540.5	506.1	505.8	435.7	532.7	432	541.3	470.6	478.6	492.5
FALSE	High	Master Protein	P34219	Transcriptional regulatory protein TOD6 OS=Saccharomyces cerevisiae (strain ATCC 204508 / S288c) GN=TOD6 PE=1 SV=1	0	12.152	9	3	5	3	1	525	59.2	9.35	18.38	3	0	23.6	20.6	27.4	24.6	24.1	24.1	23.6	25.3	30.2	32.8
FALSE	High	Master Protein	P40187	GSY2-interacting protein PIG2 OS=Saccharomyces cerevisiae (strain ATCC 204508 / S288c) GN=PIG2 PE=1 SV=1	0	20.652	11	5	7	5	1	538	61.9	8.46	19.13	5	0	76.6	78.4	81	74.2	81.8	68.2	96.4	82.9	84.6	79.9
FALSE	High	Master Protein	P40357	Protein transport protein SEC9 OS=Saccharomyces cerevisiae (strain ATCC 204508 / S288c) GN=SEC9 PE=1 SV=1	0	67.153	39	16	23	16	1	651	73.6	5.12	88.08	16	0	352.9	363.9	382.1	432.8	397.2	376.7	449.4	359.8	396.8	430.5
FALSE	High	Master Protein	P07342	Acetolactate synthase catalytic subunit, mitochondrial OS=Saccharomyces cerevisiae (strain ATCC 204508 / S288c) GN=ILV2 PE=1 SV=1	0	215.851	46	25	180	25	1	687	74.9	8.51	539.51	25	0	4444	4615	4419.6	4517.6	4762.4	4020.3	4896	4838.5	4413.7	4653.5
FALSE	High	Master Protein	Q06104	Uncharacterized membrane protein YPR109W OS=Saccharomyces cerevisiae (strain ATCC 204508 / S288c) GN=YPR109W PE=1 SV=1	0.006	4.296	6	1	1	1	1	294	32.7	5.07	3.38	1	0
FALSE	High	Master Protein	P47041	Target of rapamycin complex 2 subunit BIT61 OS=Saccharomyces cerevisiae (strain ATCC 204508 / S288c) GN=BIT61 PE=1 SV=1	0.003	5.12	4	2	2	2	1	543	60.8	7.44	5.27	2	0
FALSE	High	Master Protein	P53218	Ribonucleases P/MRP protein subunit POP6 OS=Saccharomyces cerevisiae (strain ATCC 204508 / S288c) GN=POP6 PE=1 SV=1	0	12.007	14	2	4	2	1	158	18.2	9.26	6.86	2	0
FALSE	High	Master Protein	P39676	Flavohemoprotein OS=Saccharomyces cerevisiae (strain ATCC 204508 / S288c) GN=YHB1 PE=1 SV=2	0	132.052	56	16	138	16	1	399	44.6	6.28	479.81	16	0	4831	4644.5	4660.1	4569.2	4854.1	4027.2	5135.7	4620.9	4363.3	4259.2
FALSE	High	Master Protein	P34110	Vacuolar protein sorting-associated protein 35 OS=Saccharomyces cerevisiae (strain ATCC 204508 / S288c) GN=VPS35 PE=1 SV=2	0	57.953	17	14	26	14	1	944	109.1	6.28	72.77	14	0	506	513.5	494.3	451	547	448.2	566.6	488.6	560.8	512.6
FALSE	High	Master Protein	Q03508	Uncharacterized protein YMR265C OS=Saccharomyces cerevisiae (strain ATCC 204508 / S288c) GN=YMR265C PE=4 SV=1	0.008	3.754	2	1	1	1	1	461	54.1	8.98	3.02	1	0	6.1	4.9	2.8	3.6	7.9	7.4	4.8	3.2	6.4	7.2
FALSE	High	Master Protein	Q07451	Endoplasmic reticulum transmembrane protein 3 OS=Saccharomyces cerevisiae (strain ATCC 204508 / S288c) GN=YET3 PE=1 SV=1	0	55.34	43	12	33	12	1	203	22.9	7.14	107.13	12	0	808.1	1058.8	846.5	1077.8	1124.2	885.4	1127.5	1360.7	929.5	1176.1
FALSE	High	Master Protein	P53228	Transaldolase NQM1 OS=Saccharomyces cerevisiae (strain ATCC 204508 / S288c) GN=NQM1 PE=1 SV=1	0	70.249	39	12	39	11	1	333	37.2	6.38	120.77	12	0	1377.1	1345.1	1295.5	1259.7	1374.9	1012.3	1432.9	1234.6	1286.3	1201
FALSE	High	Master Protein	P40364	Mitochondrial peculiar membrane protein 1 OS=Saccharomyces cerevisiae (strain ATCC 204508 / S288c) GN=MPM1 PE=1 SV=1	0	65.247	56	9	31	9	1	252	28.5	5.92	108.88	9	0	837	744.8	727.2	610.7	691.2	569.6	753.5	693.4	695.6	717.3
FALSE	High	Master Protein	Q03735	RNA-binding protein NAB6 OS=Saccharomyces cerevisiae (strain ATCC 204508 / S288c) GN=NAB6 PE=1 SV=1	0	59.08	16	16	27	15	1	1134	126.1	7.01	67.87	16	1	479.4	480.4	427.1	493	535.3	474.3	512.3	507.8	483.8	581.1
FALSE	High	Master Protein	Q00776	AP-1 complex subunit mu-1-I OS=Saccharomyces cerevisiae (strain ATCC 204508 / S288c) GN=APM1 PE=1 SV=2	0	34.489	24	10	13	10	1	475	53.8	8.6	32.2	10	0	304.7	285.2	293.6	269.6	271.9	227	316.2	256.4	280.1	270.1
FALSE	High	Master Protein	P06778	DNA repair and recombination protein RAD52 OS=Saccharomyces cerevisiae (strain ATCC 204508 / S288c) GN=RAD52 PE=1 SV=2	0	30.118	23	8	14	8	1	471	52.4	8.22	28.94	8	0	408	410.5	417.1	455.9	503.3	418.5	477.6	437.7	459.7	519.6
FALSE	High	Master Protein	P38867	Uncharacterized protein YHR177W OS=Saccharomyces cerevisiae (strain ATCC 204508 / S288c) GN=YHR177W PE=1 SV=2	0.002	5.211	6	2	2	2	1	453	52	9.38	5.13	2	0	82.5	79.4	79.4	75.4	80.6	61.3	70.3	55.6	81.5	71.3
FALSE	High	Master Protein	Q02521	Pre-mRNA-splicing factor SPP2 OS=Saccharomyces cerevisiae (strain ATCC 204508 / S288c) GN=SPP2 PE=1 SV=1	0.006	4.132	8	1	1	1	1	185	20.6	8.81	3.51	1	0	15.9	12.3	16	13.5	15	12.3	12.4	11.4	12.4	10.8
FALSE	High	Master Protein	P32628	UV excision repair protein RAD23 OS=Saccharomyces cerevisiae (strain ATCC 204508 / S288c) GN=RAD23 PE=1 SV=1	0	69.597	45	14	38	13	1	398	42.3	4.32	118.66	14	1	701.7	697	712	646.8	651.4	684.5	717.6	707.2	679.4	719.3
FALSE	High	Master Protein	Q05905	Protein HRI1 OS=Saccharomyces cerevisiae (strain ATCC 204508 / S288c) GN=HRI1 PE=1 SV=1	0	57.677	53	11	32	11	1	244	27.5	5.21	96.13	11	0	1193.6	1211.5	1128.4	1070.6	1171.7	1067.5	1218.9	1126.7	1170.2	1245.3
FALSE	High	Master Protein	P43565	Serine/threonine-protein kinase RIM15 OS=Saccharomyces cerevisiae (strain ATCC 204508 / S288c) GN=RIM15 PE=1 SV=1	0	59.056	12	15	23	15	1	1770	196.4	6.47	68.35	15	0	346	352.8	326.8	305.8	371.3	321.4	356.6	347.2	351.9	359.7
FALSE	High	Master Protein	P32601	Protein DSS4 OS=Saccharomyces cerevisiae (strain ATCC 204508 / S288c) GN=DSS4 PE=1 SV=2	0.001	7.22	9	1	2	1	1	143	16.1	5.34	2.95	1	0	84.1	82	73.2	66.2	80.9	76.1	63.5	61.8	70.8	89.4
FALSE	High	Master Protein	P02992	Elongation factor Tu, mitochondrial OS=Saccharomyces cerevisiae (strain ATCC 204508 / S288c) GN=TUF1 PE=1 SV=1	0	101.052	38	12	69	12	1	437	47.9	6.65	215.47	12	0	2660.1	2521.3	2456	2289.6	2567.4	2118.4	2563.2	2264.8	2350.7	2335.7
FALSE	High	Master Protein	P32915	Protein transport protein SEC61 OS=Saccharomyces cerevisiae (strain ATCC 204508 / S288c) GN=SEC61 PE=1 SV=1	0	32.36	15	8	22	8	1	480	52.9	9.35	44.75	8	0	2009.4	1832.8	1646.6	1481.4	1771.5	1498.2	1728.6	1682.7	1763	1884.7
FALSE	High	Master Protein	P22517	Calcium/calmodulin-dependent protein kinase II OS=Saccharomyces cerevisiae (strain ATCC 204508 / S288c) GN=CMK2 PE=1 SV=2	0	53.227	34	16	28	15	1	447	50.4	6.04	76.56	16	1	1349.8	1621.3	1319.8	1592.3	1548.4	1354.9	1555.9	1535	1405.7	1644
FALSE	High	Master Protein	Q03631	Weak acid resistance protein 1 OS=Saccharomyces cerevisiae (strain ATCC 204508 / S288c) GN=WAR1 PE=1 SV=1	0	13.885	6	5	6	5	1	944	107.5	7.59	18.46	5	0	94.1	108	84.2	97.9	104.8	80.1	96.1	88.5	89.6	100.5
FALSE	High	Master Protein	Q9P305	mRNA stability protein IGO2 OS=Saccharomyces cerevisiae (strain ATCC 204508 / S288c) GN=IGO2 PE=1 SV=3	0	32.706	51	5	19	5	1	131	14.4	9.77	52.72	5	0	330.4	305	316.7	343.2	319.9	337.6	327.7	299.6	321.2	320.5
FALSE	High	Master Protein	P46992	Cell wall protein YJL171C OS=Saccharomyces cerevisiae (strain ATCC 204508 / S288c) GN=YJL171C PE=1 SV=2	0	23.637	13	5	14	5	1	396	42.9	5.06	47.47	5	0	461.6	421.1	403.7	449.2	444.9	367.3	513.2	449.5	510.3	522.3
FALSE	High	Master Protein	P19658	Exocyst complex component EXO70 OS=Saccharomyces cerevisiae (strain ATCC 204508 / S288c) GN=EXO70 PE=1 SV=1	0	47.439	25	12	19	12	1	623	71.2	7.49	60.72	12	0	317.8	306.1	294.6	258.8	319.5	230.2	322.9	299.9	319.3	305.8
FALSE	High	Master Protein	P53721	Respiratory supercomplex factor 2, mitochondrial OS=Saccharomyces cerevisiae (strain ATCC 204508 / S288c) GN=RCF2 PE=1 SV=1	0	27.854	21	6	15	6	1	224	25.3	9.47	39.65	6	0	546.7	489.4	517.2	632.4	602.4	645.8	688.1	674.4	745.2	1025.3
FALSE	High	Master Protein	P40471	NADPH-dependent 1-acyldihydroxyacetone phosphate reductase OS=Saccharomyces cerevisiae (strain ATCC 204508 / S288c) GN=AYR1 PE=1 SV=1	0	46.633	30	9	25	9	1	297	32.8	9.16	78.18	9	0	756.9	780.6	690.7	714	769.8	565.6	801.7	694.4	711.9	752.1
FALSE	High	Master Protein	Q12468	COP9 signalosome complex subunit 5 OS=Saccharomyces cerevisiae (strain ATCC 204508 / S288c) GN=RRI1 PE=1 SV=2	0	15.235	8	4	6	3	1	440	50.8	5.68	17.56	4	0	17.7	18.8	19.4	20.3	22.8	19.9	17.9	22.2	24.3	25.6
FALSE	High	Master Protein	P26343	Nitrogen regulatory protein DAL80 OS=Saccharomyces cerevisiae (strain ATCC 204508 / S288c) GN=DAL80 PE=2 SV=1	0	12.526	7	2	4	2	1	269	30.1	8.54	12.22	2	0	74.2	70.3	62.4	95.5	115.2	97.9	78.9	53.8	73.8	103.9
FALSE	High	Master Protein	Q12428	Probable 2-methylcitrate dehydratase OS=Saccharomyces cerevisiae (strain ATCC 204508 / S288c) GN=PDH1 PE=1 SV=1	0	167.027	49	22	106	22	1	516	57.6	9.07	299.48	22	0	5756.1	5871.8	5182.5	5089.8	5404.6	4692.4	5662.9	4638.9	5074.1	4622.7
FALSE	High	Master Protein	Q06510	Lysophosphatidylcholine acyltransferase OS=Saccharomyces cerevisiae (strain ATCC 204508 / S288c) GN=TAZ1 PE=1 SV=1	0	17.111	14	5	7	5	1	381	44.2	8.73	16.88	5	0	129.7	182.8	128.9	161.5	176.4	135.6	160.7	183.1	130.1	156.8
FALSE	High	Master Protein	Q12522	Eukaryotic translation initiation factor 6 OS=Saccharomyces cerevisiae (strain ATCC 204508 / S288c) GN=TIF6 PE=1 SV=1	0	25.521	22	4	16	4	1	245	26.4	4.64	51.39	4	0	435.1	428.2	403.2	380.4	426.9	374.5	430.8	443.1	398.6	425.6
FALSE	High	Master Protein	Q05533	Inositol monophosphatase 2 OS=Saccharomyces cerevisiae (strain ATCC 204508 / S288c) GN=INM2 PE=1 SV=1	0	15.263	18	5	6	5	1	292	32.1	5.66	16.69	5	0	138.3	136.3	121.4	135.9	139	127.9	138	130.4	158.9	150
FALSE	High	Master Protein	P53281	LAS seventeen-binding protein 1 OS=Saccharomyces cerevisiae (strain ATCC 204508 / S288c) GN=LSB1 PE=1 SV=1	0	11.343	10	2	4	2	1	241	26.1	5.21	14.01	2	0	71.7	66.2	59.6	56	67.2	63.6	69	59.7	56.4	67.4
FALSE	High	Master Protein	P43636	Alpha-1,3/1,6-mannosyltransferase ALG2 OS=Saccharomyces cerevisiae (strain ATCC 204508 / S288c) GN=ALG2 PE=1 SV=2	0	34.276	19	8	17	8	1	503	58	6.28	49.84	8	0	278.1	268.6	223.5	219.5	267.6	237	301.8	253	257.7	244.5
FALSE	High	Master Protein	P20435	DNA-directed RNA polymerases I, II, and III subunit RPABC2 OS=Saccharomyces cerevisiae (strain ATCC 204508 / S288c) GN=RPO26 PE=1 SV=1	0	13.497	22	3	9	3	1	155	17.9	4.63	36.84	3	0	164	126.4	153.5	175.9	162	187.1	184.7	147.7	164.2	215.3
FALSE	High	Master Protein	P47096	3-hydroxyanthranilate 3,4-dioxygenase OS=Saccharomyces cerevisiae (strain ATCC 204508 / S288c) GN=BNA1 PE=1 SV=1	0	52.11	54	8	24	8	1	177	20.2	5.78	77.66	8	0	723.8	761.9	730	723.1	766.9	696.7	798.9	893.6	679.4	745.5
FALSE	High	Master Protein	P47158	Putative transferase CAF17, mitochondrial OS=Saccharomyces cerevisiae (strain ATCC 204508 / S288c) GN=IBA57 PE=1 SV=1	0	34.522	26	10	13	10	1	497	57	7.93	38.17	10	0	95.7	88.2	80.3	75.6	82.5	64.3	94.6	92.7	93.8	73.7
FALSE	High	Master Protein	Q06218	ATP-dependent RNA helicase DBP9 OS=Saccharomyces cerevisiae (strain ATCC 204508 / S288c) GN=DBP9 PE=1 SV=1	0	64.312	36	19	27	18	1	594	68	9.19	80.59	19	1	617.3	576.9	543.9	572.2	534.5	542.6	613.3	516.3	560.2	596.1
FALSE	High	Master Protein	P38781	Chromatin structure-remodeling complex protein RSC30 OS=Saccharomyces cerevisiae (strain ATCC 204508 / S288c) GN=RSC30 PE=1 SV=2	0	30.685	9	8	16	6	1	883	101.3	8.13	51.48	8	0	268.7	252.4	219.4	232.1	252.2	201.6	267.4	244.1	243.4	254.4
FALSE	High	Master Protein	Q04835	Uncharacterized membrane protein YMR253C OS=Saccharomyces cerevisiae (strain ATCC 204508 / S288c) GN=YMR253C PE=1 SV=1	0	25.712	17	4	9	4	1	414	46.6	8.76	31.07	4	0	75.8	99.1	70.6	78.4	90	79.9	84.3	83.6	73.6	79.7
FALSE	High	Master Protein	P22515	Ubiquitin-activating enzyme E1 1 OS=Saccharomyces cerevisiae (strain ATCC 204508 / S288c) GN=UBA1 PE=1 SV=2	0	264.092	45	43	149	43	1	1024	114.2	5.11	435.36	43	0	5927.4	6129.8	5579.3	5800.8	5963.4	5132.3	6028.4	5393.9	5460.8	5696.1
FALSE	High	Master Protein	P38129	Transcription initiation factor TFIID subunit 5 OS=Saccharomyces cerevisiae (strain ATCC 204508 / S288c) GN=TAF5 PE=1 SV=1	0	90.636	28	19	42	19	1	798	88.9	7.4	149.26	19	0	971.4	926.8	868.2	938.2	1005.2	803.8	1072.5	979.1	927.1	1051.1
FALSE	High	Master Protein	Q02883	N-acyl-phosphatidylethanolamine-hydrolyzing phospholipase D, mitochondrial OS=Saccharomyces cerevisiae (strain ATCC 204508 / S288c) GN=FMP30 PE=1 SV=1	0	14.827	10	5	6	5	1	468	54.3	7.78	18.22	5	0	142.5	140.7	108.7	85.4	135	96.6	137.6	112.6	126	93.8
FALSE	High	Master Protein	P28000	DNA-directed RNA polymerases I and III subunit RPAC2 OS=Saccharomyces cerevisiae (strain ATCC 204508 / S288c) GN=RPC19 PE=1 SV=1	0	33.142	65	5	16	5	1	142	16.1	4.41	53.69	5	0	91.2	112.1	101.9	96.1	96.4	71.1	76.7	108	86.7	108.4
FALSE	High	Master Protein	P47160	Epsin-3 OS=Saccharomyces cerevisiae (strain ATCC 204508 / S288c) GN=ENT3 PE=1 SV=1	0	66.635	38	14	40	14	1	408	45.1	4.84	126.11	14	0	2511.1	2449.1	2307.2	2267.5	2343.4	2151.6	2484.1	2185.9	2368.7	2304.8
FALSE	High	Master Protein	P36157	Putative transcriptional activator MSA2 OS=Saccharomyces cerevisiae (strain ATCC 204508 / S288c) GN=MSA2 PE=1 SV=1	0.001	7.862	13	3	5	2	1	363	39.8	10.08	12.68	3	0	93.7	85.8	84.1	115.1	182.3	170.8	206	173.3	163.7	131.4
FALSE	High	Master Protein	P38237	Ubiquitin carboxyl-terminal hydrolase 14 OS=Saccharomyces cerevisiae (strain ATCC 204508 / S288c) GN=UBP14 PE=1 SV=2	0	50.618	19	11	21	11	1	781	88.6	5.22	66.86	11	0	508.9	484.1	465.7	488.8	494.6	414.2	528.7	467.7	493.7	507
FALSE	High	Master Protein	P32263	Pyrroline-5-carboxylate reductase OS=Saccharomyces cerevisiae (strain ATCC 204508 / S288c) GN=PRO3 PE=1 SV=1	0	31.908	30	7	23	7	1	286	30.1	5.48	68.38	7	0	1673.6	1532.3	1448.9	1536.8	1606.5	1371.2	1757.9	1537.9	1619.2	1633.9
FALSE	High	Master Protein	P23796	tRNA A64-2'-O-ribosylphosphate transferase OS=Saccharomyces cerevisiae (strain ATCC 204508 / S288c) GN=RIT1 PE=1 SV=3	0	11.638	7	4	5	4	1	513	58.8	7.69	12.78	4	0	120.8	111.6	103.9	95.2	111.4	98.4	115.7	103.4	97.5	98.2
FALSE	High	Master Protein	P52891	Nucleoporin NUP84 OS=Saccharomyces cerevisiae (strain ATCC 204508 / S288c) GN=NUP84 PE=1 SV=1	0	46.9	18	11	19	11	1	726	83.6	4.84	55.52	11	0	357.6	334.4	292.2	272.6	322.8	253.2	328.3	276	302.3	294
FALSE	High	Master Protein	P32479	Protein HIR1 OS=Saccharomyces cerevisiae (strain ATCC 204508 / S288c) GN=HIR1 PE=1 SV=3	0.002	6.569	3	2	2	2	1	840	93.8	7.15	6.04	2	0
FALSE	High	Master Protein	Q06350	Sporulation-specific chitinase 2 OS=Saccharomyces cerevisiae (strain ATCC 204508 / S288c) GN=CTS2 PE=1 SV=1	0.006	4.176	2	1	1	1	1	511	59.1	8.19	2.38	1	0	10.4	4.3	5	4.2	4.9	3.3	7	9.8	7.9	9.2
FALSE	High	Master Protein	P46678	Transcription factor TFIIIB component B'' OS=Saccharomyces cerevisiae (strain ATCC 204508 / S288c) GN=BDP1 PE=1 SV=1	0	24.557	13	6	8	6	1	594	67.6	6.95	23.37	6	0	111.6	102.8	92.7	92.7	115	76.1	110.7	103.4	95.6	99.1
FALSE	High	Master Protein	Q3E7B6	V-type proton ATPase subunit e OS=Saccharomyces cerevisiae (strain ATCC 204508 / S288c) GN=VMA9 PE=1 SV=1	0.002	5.366	23	2	2	2	1	73	8.4	9.14	5.09	2	0	39.2	28.9	36.4	46.6	36.5	46.1	41.8	36.3	44.4	48.2
FALSE	High	Master Protein	Q12532	Ribosome quality control complex subunit 2 OS=Saccharomyces cerevisiae (strain ATCC 204508 / S288c) GN=RQC2 PE=1 SV=1	0	77.285	19	17	29	17	1	1038	119	5.73	90.38	17	0	586.5	638.9	587.3	608.1	646.3	579	746.8	634.4	690.5	751.8
FALSE	High	Master Protein	Q05518	Protein PAL1 OS=Saccharomyces cerevisiae (strain ATCC 204508 / S288c) GN=PAL1 PE=1 SV=1	0	67.707	44	16	39	15	1	499	55	9.5	122.05	16	1	538.3	509.3	533.2	576.9	575	503.8	654.3	639.9	643.2	671.5
FALSE	High	Master Protein	Q00916	U1 small nuclear ribonucleoprotein 70 kDa homolog OS=Saccharomyces cerevisiae (strain ATCC 204508 / S288c) GN=SNP1 PE=1 SV=1	0	27.459	29	8	15	8	1	300	34.4	9.96	38.26	8	0	218.9	192.6	208.9	192.4	198.2	174	197.8	205	212.3	224.8
FALSE	High	Master Protein	P40072	E3 ubiquitin-protein ligase complex SLX5-SLX8 subunit SLX8 OS=Saccharomyces cerevisiae (strain ATCC 204508 / S288c) GN=SLX8 PE=1 SV=1	0	12.414	12	3	5	3	1	274	30.7	4.77	16.88	3	0	23.2	26.5	24.8	29.1	26.2	23.4	26.7	21.1	20.6	27.5
FALSE	High	Master Protein	P46997	J protein JJJ2 OS=Saccharomyces cerevisiae (strain ATCC 204508 / S288c) GN=JJJ2 PE=1 SV=2	0	9.132	5	2	3	2	1	583	67.3	7.97	13.03	2	0	20	19	22	26.6	26.8	32.4	24.9	27.9	24.3	30.2
FALSE	High	Master Protein	Q08268	Probable transporter MCH4 OS=Saccharomyces cerevisiae (strain ATCC 204508 / S288c) GN=MCH4 PE=1 SV=1	0	22.565	10	5	8	5	1	501	54.7	8.88	26.45	5	0	130.1	154.4	105.2	161.9	158.2	122.3	86.5	98.7	70.2	98.3
FALSE	High	Master Protein	P48510	Ubiquitin domain-containing protein DSK2 OS=Saccharomyces cerevisiae (strain ATCC 204508 / S288c) GN=DSK2 PE=1 SV=2	0	68.065	33	11	36	10	1	373	39.3	4.96	104.65	11	0	877.9	742.3	750.7	700.4	709.4	758.1	658.6	608.6	771.8	853.9
FALSE	High	Master Protein	P40021	Zinc-regulated protein 8 OS=Saccharomyces cerevisiae (strain ATCC 204508 / S288c) GN=ZRG8 PE=1 SV=1	0.005	4.378	1	1	1	1	1	1076	119.3	4.92	3.75	1	0
FALSE	High	Master Protein	Q12161	RING finger protein PSH1 OS=Saccharomyces cerevisiae (strain ATCC 204508 / S288c) GN=PSH1 PE=1 SV=1	0	30.929	21	7	10	7	1	406	47	4.42	31.84	7	0	134.3	125.9	128	137.7	138.1	143.2	136.1	92.3	130.2	140.5
FALSE	High	Master Protein	Q12038	Lethal(2) giant larvae protein homolog SRO7 OS=Saccharomyces cerevisiae (strain ATCC 204508 / S288c) GN=SRO7 PE=1 SV=1	0	64.772	18	15	24	15	1	1033	114.4	8.43	76.72	15	0	861.5	846.7	771.2	759.7	811.9	700.7	954.3	846.6	884.6	952.8
FALSE	High	Master Protein	P47135	Protein JSN1 OS=Saccharomyces cerevisiae (strain ATCC 204508 / S288c) GN=JSN1 PE=1 SV=1	0	55.061	16	13	20	13	1	1091	120.3	6.96	61.47	13	0	316	317.7	278.2	290.2	336.1	240.7	353.9	318.1	331.6	326.1
FALSE	High	Master Protein	P53152	Ubiquitin-conjugating enzyme variant MMS2 OS=Saccharomyces cerevisiae (strain ATCC 204508 / S288c) GN=MMS2 PE=1 SV=1	0	20.075	36	3	12	3	1	137	15.5	6.77	43.78	3	0	258.5	207.8	223.2	166.4	203.6	173.8	186.2	205.9	223.1	200.1
FALSE	High	Master Protein	Q02931	NET1-associated nuclear protein 1 OS=Saccharomyces cerevisiae (strain ATCC 204508 / S288c) GN=NAN1 PE=1 SV=1	0	91.663	28	21	35	21	1	896	101.2	6.35	107.44	21	0	663.1	674.9	523.1	630.2	698.4	532.7	696	591.3	590.3	635.9
FALSE	High	Master Protein	P20459	Eukaryotic translation initiation factor 2 subunit alpha OS=Saccharomyces cerevisiae (strain ATCC 204508 / S288c) GN=SUI2 PE=1 SV=1	0	92.901	49	14	63	14	1	304	34.7	5.02	168.68	14	0	2419.3	2231.2	1957.6	1869.7	2059.3	1716.3	2027.9	1729.3	1918.1	1989.8
FALSE	High	Master Protein	P32580	ATP-dependent RNA helicase SUV3, mitochondrial OS=Saccharomyces cerevisiae (strain ATCC 204508 / S288c) GN=SUV3 PE=1 SV=2	0	21.445	9	6	8	6	1	737	84.3	9.01	22.98	6	0	104.1	86.2	90.2	71.7	80.9	61.4	86.9	87.5	78.3	85.6
FALSE	High	Master Protein	P54964	Oligoribonuclease, mitochondrial OS=Saccharomyces cerevisiae (strain ATCC 204508 / S288c) GN=REX2 PE=1 SV=1	0	15.501	16	4	7	4	1	269	30.9	7.05	19.16	4	0	264.8	253.4	231.3	275	273.9	277.8	295.8	274.5	261.5	275.9
FALSE	High	Master Protein	P43618	Kinetochore-associated protein CNN1 OS=Saccharomyces cerevisiae (strain ATCC 204508 / S288c) GN=CNN1 PE=1 SV=1	0.002	5.425	8	2	2	2	1	361	41.3	4.72	4.7	2	0	13	19.4	17.7	15.5	17.1	18.5	20.3	19.7	14.4	15.2
FALSE	High	Master Protein	P53303	Zinc finger protein ZPR1 OS=Saccharomyces cerevisiae (strain ATCC 204508 / S288c) GN=ZPR1 PE=1 SV=1	0	90.027	35	16	43	16	1	486	55	4.86	152.53	16	0	787.6	832.3	750.4	745.1	826.8	770.2	851.9	733.7	783.3	786.8
FALSE	High	Master Protein	P17423	Homoserine kinase OS=Saccharomyces cerevisiae (strain ATCC 204508 / S288c) GN=THR1 PE=1 SV=4	0	58.928	38	12	31	12	1	357	38.7	5.41	90.41	12	0	955	860.6	857.3	809.2	903.4	770	952.5	894.9	925.4	928.3
FALSE	High	Master Protein	P08153	Transcriptional factor SWI5 OS=Saccharomyces cerevisiae (strain ATCC 204508 / S288c) GN=SWI5 PE=1 SV=1	0.006	4.112	2	1	1	1	1	709	79.7	8.7	2.35	1	0
FALSE	High	Master Protein	P38333	Essential nuclear protein 1 OS=Saccharomyces cerevisiae (strain ATCC 204508 / S288c) GN=ENP1 PE=1 SV=1	0	82.57	42	20	34	20	1	483	55.1	4.94	109.67	20	0	619	669.3	560.6	675.4	711.6	636.3	881.5	819.1	687.5	721.5
FALSE	High	Master Protein	P13045	Protein GAL3 OS=Saccharomyces cerevisiae (strain ATCC 204508 / S288c) GN=GAL3 PE=1 SV=2	0	25.073	16	7	10	7	1	520	58.1	6.96	22.08	7	0	290.1	347	266.6	292.6	342.2	263.6	325.3	282.1	264.4	300.4
FALSE	High	Master Protein	P38426	Trehalose synthase complex regulatory subunit TPS3 OS=Saccharomyces cerevisiae (strain ATCC 204508 / S288c) GN=TPS3 PE=1 SV=3	0	126.213	29	27	56	25	1	1054	118.8	6.37	192.91	27	0	977.6	1079.7	923.8	1020.9	1011.9	860.2	1095.1	959.3	982.3	997.4
FALSE	High	Master Protein	P20484	Protein MAK11 OS=Saccharomyces cerevisiae (strain ATCC 204508 / S288c) GN=MAK11 PE=1 SV=2	0	19.915	13	6	9	6	1	414	47.3	7.21	23.73	6	0	397.5	330.5	248.7	252.7	264.5	200.7	275.5	235.5	245.4	233.5
FALSE	High	Master Protein	P40496	37S ribosomal protein S25, mitochondrial OS=Saccharomyces cerevisiae (strain ATCC 204508 / S288c) GN=RSM25 PE=1 SV=1	0	43.06	45	10	19	10	1	264	30.5	6.25	51.97	10	0	539.3	575.4	598.1	613.3	609	550.9	653.5	564.9	555.1	611.7
FALSE	High	Master Protein	P36090	Uncharacterized protein ANR2 OS=Saccharomyces cerevisiae (strain ATCC 204508 / S288c) GN=ANR2 PE=1 SV=1	0	34.005	18	8	14	8	1	516	58.9	5.35	46.93	8	0	298.3	288.9	290.5	293.5	299.4	247.5	319.5	277.8	301.9	292.6
FALSE	High	Master Protein	P40579	Uncharacterized oxidoreductase YIR035C OS=Saccharomyces cerevisiae (strain ATCC 204508 / S288c) GN=YIR035C PE=1 SV=1	0	23.566	34	7	10	7	1	254	27.5	6.35	28.56	7	0	217.2	190.3	186.4	195.7	201.4	154.2	212.7	197.8	195.3	208.8
FALSE	High	Master Protein	P49095	Glycine dehydrogenase (decarboxylating), mitochondrial OS=Saccharomyces cerevisiae (strain ATCC 204508 / S288c) GN=GCV2 PE=1 SV=1	0	182.278	37	28	109	28	1	1034	114.4	7.25	347.72	28	0	3357.9	3183	3215	3237.3	3241.3	2983.7	3296.2	3016.4	3141.2	3255.7
FALSE	High	Master Protein	P32902	37S ribosomal protein MRP4, mitochondrial OS=Saccharomyces cerevisiae (strain ATCC 204508 / S288c) GN=MRP4 PE=1 SV=1	0	41.184	27	9	19	9	1	394	44.1	8.76	63.14	9	0	618.8	582.8	557.9	532.4	584.9	516.9	645.2	591.6	563.6	558.9
FALSE	High	Master Protein	P53173	ER-derived vesicles protein ERV14 OS=Saccharomyces cerevisiae (strain ATCC 204508 / S288c) GN=ERV14 PE=1 SV=3	0.001	8.414	8	1	5	1	1	138	15.9	6.92	14.54	1	0	199.9	197.2	180.7	147.9	182.9	135	170.1	178.2	172	155.2
FALSE	High	Master Protein	P23639	Proteasome subunit alpha type-2 OS=Saccharomyces cerevisiae (strain ATCC 204508 / S288c) GN=PRE8 PE=1 SV=1	0	64.506	44	11	38	11	1	250	27.1	5.72	118.86	11	0	684.1	795.8	700.2	767.5	837.9	724.4	752.4	743.3	715.8	806.2
FALSE	High	Master Protein	P38203	U6 snRNA-associated Sm-like protein LSm2 OS=Saccharomyces cerevisiae (strain ATCC 204508 / S288c) GN=LSM2 PE=1 SV=1	0	30.183	39	4	13	4	1	95	11.2	8.13	35.12	4	0	251.7	264.1	237.1	223.9	242.8	213.2	265.9	260.1	267.4	270.3
FALSE	High	Master Protein	P47083	U3 small nucleolar RNA-associated protein MPP10 OS=Saccharomyces cerevisiae (strain ATCC 204508 / S288c) GN=MPP10 PE=1 SV=1	0	48.228	29	16	23	16	1	593	66.9	4.65	51.94	16	0	629.9	637.8	582.8	666	695.7	678.4	742.8	612	720.6	777.8
FALSE	High	Master Protein	Q02825	tRNA-splicing endonuclease subunit SEN54 OS=Saccharomyces cerevisiae (strain ATCC 204508 / S288c) GN=SEN54 PE=1 SV=1	0	15.419	10	4	5	4	1	467	54.6	9.11	12.74	4	0	117.9	90.4	93.3	106.4	126.8	108.6	112.1	97.9	106.5	142.7
FALSE	High	Master Protein	P49687	Nucleoporin NUP145 OS=Saccharomyces cerevisiae (strain ATCC 204508 / S288c) GN=NUP145 PE=1 SV=1	0	138.859	27	29	57	29	1	1317	145.6	5.74	171.82	29	0	1524.3	1414.2	1312.9	1436.7	1472	1229.2	1549.8	1324.5	1456.4	1562.9
FALSE	High	Master Protein	P46954	Protein SIP4 OS=Saccharomyces cerevisiae (strain ATCC 204508 / S288c) GN=SIP4 PE=3 SV=1	0	10.889	5	4	4	4	1	829	95.9	6.55	9.08	4	0	57.3	52.3	45.6	36.1	63.6	41.9	51.3	51.6	42	46.1
FALSE	High	Master Protein	P16861	ATP-dependent 6-phosphofructokinase subunit alpha OS=Saccharomyces cerevisiae (strain ATCC 204508 / S288c) GN=PFK1 PE=1 SV=1	0	291.091	51	43	159	42	1	987	107.9	6.39	521.34	43	1	5407	5780.2	5041	5540.6	5649.9	4445.1	5900.3	6112.7	5144.1	5365.8
FALSE	High	Master Protein	P47077	Nucleolar protein 9 OS=Saccharomyces cerevisiae (strain ATCC 204508 / S288c) GN=NOP9 PE=1 SV=1	0	60.946	28	18	25	18	1	666	77.7	8.15	69.65	18	0	617.6	687.9	536	721.9	694.1	676.7	689.1	667	615.2	782
FALSE	High	Master Protein	P38801	Exosome complex protein LRP1 OS=Saccharomyces cerevisiae (strain ATCC 204508 / S288c) GN=LRP1 PE=1 SV=1	0	26.982	36	6	14	6	1	184	21	9.58	36.6	6	0	115.9	115.6	108	90.4	99.2	106.2	109.2	88.7	88.3	105.8
FALSE	High	Master Protein	Q08273	RING-box protein HRT1 OS=Saccharomyces cerevisiae (strain ATCC 204508 / S288c) GN=HRT1 PE=1 SV=1	0.005	4.516	20	1	1	1	1	121	13.9	5.81	6.11	1	0	16	11.4	19.2	12.3	17.2	6.7	16.7	15.1	11.3	8.9
FALSE	High	Master Protein	P41819	Dimethyladenosine transferase OS=Saccharomyces cerevisiae (strain ATCC 204508 / S288c) GN=DIM1 PE=3 SV=1	0	20.092	19	5	9	5	1	318	35.9	9.55	22.42	5	0	859.3	831.8	713.7	765.2	902.3	629.4	838.1	838.5	765.2	877.1
FALSE	High	Master Protein	Q12362	Bifunctional protein RIB2 OS=Saccharomyces cerevisiae (strain ATCC 204508 / S288c) GN=RIB2 PE=1 SV=1	0	38.433	19	10	14	10	1	591	67	6.54	36.47	10	0	167.4	167	168.1	157.8	177	154.9	181.8	163	166	163
FALSE	High	Master Protein	Q08963	U2 small nuclear ribonucleoprotein A' OS=Saccharomyces cerevisiae (strain ATCC 204508 / S288c) GN=LEA1 PE=1 SV=1	0	45.746	44	7	15	7	1	238	27.2	7.58	54.52	7	0	264.5	259.4	254.4	205.7	254.5	221.7	242.1	248.3	246	255.2
FALSE	High	Master Protein	P52868	Pre-mRNA-splicing factor CWC23 OS=Saccharomyces cerevisiae (strain ATCC 204508 / S288c) GN=CWC23 PE=1 SV=2	0.002	6.255	12	2	3	2	1	283	33.2	6.15	12.63	2	0	17.6	18.6	14.7	14.5	18.2	18.5	20.6	14.4	21.9	17.7
FALSE	High	Master Protein	Q03778	Riboflavin kinase OS=Saccharomyces cerevisiae (strain ATCC 204508 / S288c) GN=FMN1 PE=1 SV=1	0	23.483	28	5	9	5	1	218	24.5	5.24	25.23	5	0	215.9	202.7	197.9	206.7	220	189.3	202.1	206.9	208.3	220.1
FALSE	High	Master Protein	P24867	PHO85 cyclin-1 OS=Saccharomyces cerevisiae (strain ATCC 204508 / S288c) GN=PCL1 PE=1 SV=1	0	9.698	9	2	3	2	1	279	32.1	9.31	8.38	2	0	27	21.9	21.4	59.9	78	56.2	58.8	49.9	39.5	49.3
FALSE	High	Master Protein	P08067	Cytochrome b-c1 complex subunit Rieske, mitochondrial OS=Saccharomyces cerevisiae (strain ATCC 204508 / S288c) GN=RIP1 PE=1 SV=1	0	61.081	41	8	35	8	1	215	23.4	8.07	116.87	8	0	1695.8	1657	1558.7	1486.3	1613.1	1409.1	1928.3	1879.3	1563.4	1626.1
FALSE	High	Master Protein	Q05610	Donuts protein 1 OS=Saccharomyces cerevisiae (strain ATCC 204508 / S288c) GN=DON1 PE=2 SV=1	0.007	4.055	4	1	1	1	1	365	40.1	4.84	2.97	1	0	5.2	6.4	4	7.1	7.4	4.2	6.3	5.6	8.6	6.3
FALSE	High	Master Protein	Q12509	Actin-like protein ARP6 OS=Saccharomyces cerevisiae (strain ATCC 204508 / S288c) GN=ARP6 PE=1 SV=1	0	14.566	10	4	6	4	1	438	50	5.53	9.84	4	0	242	248.3	229.6	235.1	278.2	224.9	285.8	236.6	266.2	294.2
FALSE	High	Master Protein	P38779	Proteasome-interacting protein CIC1 OS=Saccharomyces cerevisiae (strain ATCC 204508 / S288c) GN=CIC1 PE=1 SV=1	0	60.366	36	14	23	14	1	376	42.5	8.78	64.42	14	0	1075.9	1042.6	928	1050.9	1044.1	826.9	1051.4	864.3	1048.6	1012
FALSE	High	Master Protein	Q06188	PWWP domain-containing protein YLR455W OS=Saccharomyces cerevisiae (strain ATCC 204508 / S288c) GN=YLR455W PE=1 SV=1	0	9.065	9	3	4	3	1	304	35.5	9.32	10.28	3	0	137.9	130.2	135.7	144.1	129.3	136.6	151.8	123.6	156.7	175
FALSE	High	Master Protein	Q06648	GTPase-interacting component 2 OS=Saccharomyces cerevisiae (strain ATCC 204508 / S288c) GN=GIC2 PE=1 SV=1	0	17.839	20	6	6	6	1	383	42.8	9.47	15.27	6	0	110.3	97.9	91.9	121.4	112.2	79.2	92.9	73.8	71.8	57.3
FALSE	High	Master Protein	P53853	Vacuolar protein sorting-associated protein 75 OS=Saccharomyces cerevisiae (strain ATCC 204508 / S288c) GN=VPS75 PE=1 SV=1	0	11.043	14	5	7	5	1	264	30.6	4.75	15.46	5	0	305.1	315.6	285.7	278.6	256.2	248	331.1	277.7	277.6	299
FALSE	High	Master Protein	Q08650	Diacylglycerol O-acyltransferase 1 OS=Saccharomyces cerevisiae (strain ATCC 204508 / S288c) GN=DGA1 PE=1 SV=1	0	28.249	19	8	11	8	1	418	47.7	9.57	28.41	8	0	166.7	170.7	160	154	182	147.9	175.8	142.1	163.5	161
FALSE	High	Master Protein	P38218	ADP-ribose 1''-phosphate phosphatase OS=Saccharomyces cerevisiae (strain ATCC 204508 / S288c) GN=POA1 PE=1 SV=1	0	10.593	27	4	5	4	1	177	19.9	7.66	11.26	4	0	76.8	81.3	81.9	77.8	86.3	67.1	83.9	68.9	82.7	79.2
FALSE	High	Master Protein	P15625	Phenylalanine--tRNA ligase alpha subunit OS=Saccharomyces cerevisiae (strain ATCC 204508 / S288c) GN=FRS2 PE=1 SV=3	0	126.003	51	25	85	24	1	503	57.5	5.78	234.19	25	1	2667.9	2758.5	2479.4	2884.8	3003.5	2533.1	2864.5	2701.9	2664.6	2948.3
FALSE	High	Master Protein	P32493	ATPase expression protein 1, mitochondrial OS=Saccharomyces cerevisiae (strain ATCC 204508 / S288c) GN=AEP1 PE=1 SV=2	0	10.458	8	4	5	4	1	518	59.7	9.29	11.53	4	0	180.1	135.4	137.8	157.1	158	136.7	180.1	144	142.1	150.5
FALSE	High	Master Protein	P43570	GTPase-activating protein GYP8 OS=Saccharomyces cerevisiae (strain ATCC 204508 / S288c) GN=GYP8 PE=1 SV=1	0.001	7.8	5	2	2	2	1	497	57.6	8.68	7.46	2	0	36.9	34.9	29.4	20.8	40.3	27	28.9	24.1	29.4	31.8
FALSE	High	Master Protein	P24276	Protein SSD1 OS=Saccharomyces cerevisiae (strain ATCC 204508 / S288c) GN=SSD1 PE=1 SV=1	0	66.014	18	17	28	17	1	1250	139.9	7.64	86.88	17	0	739.4	871.4	716.8	668.7	644.3	587.7	649.4	690	513.1	576.5
FALSE	High	Master Protein	P40576	Inner membrane assembly complex subunit 22 OS=Saccharomyces cerevisiae (strain ATCC 204508 / S288c) GN=INA22 PE=1 SV=1	0	16.411	20	5	8	5	1	216	24.6	8.87	19.94	5	0	71.7	75	62.7	58.6	60.8	59	53.9	33.9	69.7	55.1
FALSE	High	Master Protein	P25303	DnaJ-related protein SCJ1 OS=Saccharomyces cerevisiae (strain ATCC 204508 / S288c) GN=SCJ1 PE=1 SV=2	0	34.75	28	8	19	8	1	377	41.5	7.43	43.42	8	0	502.8	519.6	473.3	475.4	535.2	502.7	569.3	530.3	513.8	544.6
FALSE	High	Master Protein	P35731	3-oxoacyl-[acyl-carrier-protein] reductase OS=Saccharomyces cerevisiae (strain ATCC 204508 / S288c) GN=OAR1 PE=1 SV=1	0	16.638	21	4	5	4	1	278	31.2	8.91	15.89	4	0	68.6	66	59	75.9	72.2	85.2	77.7	66.9	63.5	73.8
FALSE	High	Master Protein	P38310	Iron transporter FTH1 OS=Saccharomyces cerevisiae (strain ATCC 204508 / S288c) GN=FTH1 PE=1 SV=2	0	20.1	15	6	11	6	1	465	51.4	5.62	31.47	6	0	201.2	181.1	183.9	202.4	176.5	206.4	200.4	154.7	221.4	216
FALSE	High	Master Protein	P47016	Probable hydrolase NIT2 OS=Saccharomyces cerevisiae (strain ATCC 204508 / S288c) GN=NIT2 PE=1 SV=1	0.002	6.525	8	3	4	3	1	307	34.7	6.86	7.74	3	0	79.5	77	82.1	86.6	94.4	74.7	102	126.2	85.1	102.7
FALSE	High	Master Protein	P00912	N-(5'-phosphoribosyl)anthranilate isomerase OS=Saccharomyces cerevisiae (strain ATCC 204508 / S288c) GN=TRP1 PE=1 SV=2	0.002	5.822	10	3	3	3	1	224	24.1	5.44	2.36	3	0	70	69.5	56.6	55	64	53.3	62.5	61	62.4	62.3
FALSE	High	Master Protein	P40095	Uncharacterized protein YER158C OS=Saccharomyces cerevisiae (strain ATCC 204508 / S288c) GN=YER158C PE=1 SV=1	0	21.816	16	6	9	6	1	573	63.7	9.85	29.81	6	0	31.7	29.3	22.6	32.7	38.4	32.8	36.5	41.7	34.8	33.4
FALSE	High	Master Protein	P33419	Spindle pole component 29 OS=Saccharomyces cerevisiae (strain ATCC 204508 / S288c) GN=SPC29 PE=1 SV=1	0.001	6.72	8	2	2	2	1	253	29.3	9.5	6.06	2	0	31.9	28.2	31.8	32.5	36.3	44.7	43.5	48.7	52	66.2
FALSE	High	Master Protein	P38151	PAB1-binding protein 2 OS=Saccharomyces cerevisiae (strain ATCC 204508 / S288c) GN=PBP2 PE=1 SV=1	0	17.476	11	5	8	5	1	413	45.8	7.66	24.01	5	0	84	88.5	79.5	94.6	110.9	78.5	103.9	103.2	105.7	95
FALSE	High	Master Protein	Q12032	Altered inheritance of mitochondria protein 41, mitochondrial OS=Saccharomyces cerevisiae (strain ATCC 204508 / S288c) GN=AIM41 PE=1 SV=1	0	72.003	44	12	45	12	1	185	21.2	9.6	148.75	12	0	1485.1	1409.3	1419.3	1232.2	1340.2	1117.1	1367.7	1115.2	1225.5	1120.7
FALSE	High	Master Protein	P53958	Protein BOP3 OS=Saccharomyces cerevisiae (strain ATCC 204508 / S288c) GN=BOP3 PE=1 SV=1	0.004	4.806	5	1	1	1	1	396	43.7	9.72	4.75	1	0	3.7	3.9	3.7	6.5	6.5	5.1	5.9	5.8	6.2	4.8
FALSE	High	Master Protein	P00359	Glyceraldehyde-3-phosphate dehydrogenase 3 OS=Saccharomyces cerevisiae (strain ATCC 204508 / S288c) GN=TDH3 PE=1 SV=3	0	259.893	79	32	470	7	1	332	35.7	6.96	1402.58	32	27	13813.6	14634.8	13632	16556.2	16640.2	18276.2	16673.3	16808.3	15362.9	20157.5
FALSE	High	Master Protein	P36054	Calcipressin-like protein OS=Saccharomyces cerevisiae (strain ATCC 204508 / S288c) GN=RCN1 PE=1 SV=1	0	17.815	24	4	7	4	1	211	24.1	5.47	25.54	4	0	122.5	116.5	114.9	107.2	131.5	105.8	133.1	129.9	135.7	136.3
FALSE	High	Master Protein	P30624	Long-chain-fatty-acid--CoA ligase 1 OS=Saccharomyces cerevisiae (strain ATCC 204508 / S288c) GN=FAA1 PE=1 SV=1	0	149.328	43	26	100	24	1	700	77.8	7.62	283.1	26	2	4369.5	4118.1	3753	3889.8	4150.8	3596.6	4310.9	3860.5	4009	4112.7
FALSE	High	Master Protein	Q00723	Pre-mRNA-splicing factor 38 OS=Saccharomyces cerevisiae (strain ATCC 204508 / S288c) GN=PRP38 PE=1 SV=1	0	9.864	9	2	3	2	1	242	27.9	5.33	9.94	2	0	6	5.2	3.2	4.5	6	4.9	7.5	8.8	6.9	4.5
FALSE	High	Master Protein	P43558	Ubiquitin thioesterase OTU1 OS=Saccharomyces cerevisiae (strain ATCC 204508 / S288c) GN=OTU1 PE=1 SV=1	0	28.748	32	7	14	7	1	301	33.5	5.31	48.21	7	0	265	239.9	228.9	250	263.3	210.6	245.9	222.1	241.1	232.9
FALSE	High	Master Protein	P43586	60S ribosomal subunit assembly/export protein LOC1 OS=Saccharomyces cerevisiae (strain ATCC 204508 / S288c) GN=LOC1 PE=1 SV=1	0	14.758	22	5	5	5	1	204	23.6	10.32	12.6	5	0	100.8	111.4	93.8	103.4	102.6	95.8	95.4	84.4	105	115.4
FALSE	High	Master Protein	P39995	Chromatin modification-related protein EAF5 OS=Saccharomyces cerevisiae (strain ATCC 204508 / S288c) GN=EAF5 PE=1 SV=1	0	9.11	11	3	4	3	1	279	31.6	8.25	7.76	3	0	47.8	40.6	38.2	45	34.2	39.7	31.1	21.8	39.4	41
FALSE	High	Master Protein	Q06681	Membrane-anchored lipid-binding protein YSP2 OS=Saccharomyces cerevisiae (strain ATCC 204508 / S288c) GN=YSP2 PE=1 SV=1	0	17.351	4	5	6	4	1	1438	160.5	7.46	17.23	5	0	49.3	41.6	37.5	45.9	45.1	37.7	51.6	39.5	44	45
FALSE	High	Master Protein	P05739	60S ribosomal protein L6-B OS=Saccharomyces cerevisiae (strain ATCC 204508 / S288c) GN=RPL6B PE=1 SV=4	0	66.63	59	14	63	6	1	176	20	10.08	154.39	14	8	3172.8	2970.5	2600.2	2864.6	2743.2	2520.2	3150.8	2858.8	2579.1	2742.9
FALSE	High	Master Protein	Q03254	RNA polymerase II subunit A C-terminal domain phosphatase OS=Saccharomyces cerevisiae (strain ATCC 204508 / S288c) GN=FCP1 PE=1 SV=1	0	31.74	12	7	17	7	1	732	83.4	4.7	57.23	7	0	298.7	282.2	286.9	287.4	314.2	273.4	330.8	295	306.3	344.4
FALSE	High	Master Protein	P03962	Orotidine 5'-phosphate decarboxylase OS=Saccharomyces cerevisiae (strain ATCC 204508 / S288c) GN=URA3 PE=1 SV=2	0	37.306	40	10	21	10	1	267	29.2	7.36	59.51	10	0	1264.2	1196.7	1126.7	1099.7	1201.3	1066.4	1337.8	1291.5	1247.2	1198.7
FALSE	High	Master Protein	P37263	UPF0743 protein YCR087C-A OS=Saccharomyces cerevisiae (strain ATCC 204508 / S288c) GN=YCR087C-A PE=1 SV=1	0.001	7.061	13	2	6	2	1	153	17.7	9.5	11.76	2	0	183.5	181.4	173.3	163.8	188.5	141.4	201.1	171.8	183.8	177.9
FALSE	High	Master Protein	Q12213	60S ribosomal protein L7-B OS=Saccharomyces cerevisiae (strain ATCC 204508 / S288c) GN=RPL7B PE=1 SV=3	0	91.361	61	18	70	1	1	244	27.7	10.15	183.42	18	0
FALSE	High	Master Protein	P17106	Centromere-binding protein 1 OS=Saccharomyces cerevisiae (strain ATCC 204508 / S288c) GN=CBF1 PE=1 SV=2	0	78.895	46	17	35	17	1	351	39.4	5.03	121.41	17	0	796.2	775.6	766.5	823.2	864.6	801.9	824.2	889.5	717.6	921.1
FALSE	High	Master Protein	P07170	Adenylate kinase OS=Saccharomyces cerevisiae (strain ATCC 204508 / S288c) GN=ADK1 PE=1 SV=2	0	113.94	82	19	87	19	1	222	24.2	6.42	246.73	19	0	4645.7	4351.5	4405.6	4100	4231.3	4398.2	4206.5	3531.1	4363.7	4576.1
FALSE	High	Master Protein	P53276	U3 small nucleolar RNA-associated protein 8 OS=Saccharomyces cerevisiae (strain ATCC 204508 / S288c) GN=UTP8 PE=1 SV=1	0	51.515	22	13	26	13	1	713	80.1	5.17	79.34	13	0	942.3	915.2	845.1	869	907.7	722.5	977.1	843.1	870.4	912.4
FALSE	High	Master Protein	Q04461	Uncharacterized protein YMR111C OS=Saccharomyces cerevisiae (strain ATCC 204508 / S288c) GN=YMR111C PE=1 SV=1	0	11.513	11	3	3	3	1	462	52.3	7.03	11.08	3	0	4.4	5.6	3.9	5.8	7.5	3.1	7.8	3.5	4	5
FALSE	High	Master Protein	P53969	Sorting assembly machinery 50 kDa subunit OS=Saccharomyces cerevisiae (strain ATCC 204508 / S288c) GN=SAM50 PE=1 SV=1	0	47.256	34	12	20	12	1	484	54.4	8.51	57.47	12	0	494.4	458.6	452.8	436.6	476.9	403.8	498.8	466.9	470.9	463.5
FALSE	High	Master Protein	Q05778	Proteasome chaperone 1 OS=Saccharomyces cerevisiae (strain ATCC 204508 / S288c) GN=PBA1 PE=1 SV=2	0	39.14	40	9	17	9	1	276	30.7	4.81	43.1	9	0	531	494.5	522.6	518	497.3	451.1	516.9	514.7	518	517.7
FALSE	High	Master Protein	P41814	tRNA (adenine(58)-N(1))-methyltransferase non-catalytic subunit TRM6 OS=Saccharomyces cerevisiae (strain ATCC 204508 / S288c) GN=GCD10 PE=1 SV=1	0	28.178	22	7	12	7	1	478	54.4	7.61	42.9	7	0	127.8	120.1	121.3	109.7	117.5	86.7	144.6	124	131.9	125.3
FALSE	High	Master Protein	P46655	Glutamate--tRNA ligase, cytoplasmic OS=Saccharomyces cerevisiae (strain ATCC 204508 / S288c) GN=GUS1 PE=1 SV=3	0	229.624	58	49	151	49	1	708	80.8	7.53	397.49	49	0	8752.7	8949.5	8086.9	8980.5	8735.2	7799.1	9310	7851.9	8338.5	8521.3
FALSE	High	Master Protein	P46944	Trafficking protein particle complex III-specific subunit 85 OS=Saccharomyces cerevisiae (strain ATCC 204508 / S288c) GN=TRS85 PE=1 SV=2	0	22.256	12	8	8	8	1	698	80.4	6.42	16.86	8	0	144.5	122.9	112	98.6	104.2	84.9	121.5	92.6	104.9	113.6
FALSE	High	Master Protein	Q04093	Putative lipase YDR444W OS=Saccharomyces cerevisiae (strain ATCC 204508 / S288c) GN=YDR444W PE=1 SV=1	0.002	5.669	3	2	2	2	1	687	78.1	8.27	5.96	2	0	13.3	15.7	19.2	19.8	15.7	13.8	20.7	17.6	14.3	18.5
FALSE	High	Master Protein	P32504	Centromere DNA-binding protein complex CBF3 subunit A OS=Saccharomyces cerevisiae (strain ATCC 204508 / S288c) GN=CBF2 PE=1 SV=1	0	32.821	11	10	12	10	1	956	111.8	6.19	35.39	10	0	65.1	65.5	59.5	65.9	64.8	55.8	71.9	57.6	58.7	64.6
FALSE	High	Master Protein	P23285	Peptidyl-prolyl cis-trans isomerase B OS=Saccharomyces cerevisiae (strain ATCC 204508 / S288c) GN=CPR2 PE=1 SV=1	0	24.479	28	4	8	4	1	205	22.8	6.13	28.6	4	0	193.8	177.1	188.2	156.1	187.4	168.9	215.7	194.8	196	181.3
FALSE	High	Master Protein	P40260	Ammonium transporter MEP1 OS=Saccharomyces cerevisiae (strain ATCC 204508 / S288c) GN=MEP1 PE=1 SV=1	0.008	3.715	2	1	2	1	1	492	54.2	5.55	5.2	1	0	42	34.8	32.8	22.6	33.5	23.6	23.5	27.3	31.4	22.9
FALSE	High	Master Protein	Q12257	IMPACT family member YDL177C OS=Saccharomyces cerevisiae (strain ATCC 204508 / S288c) GN=YDL177C PE=1 SV=1	0	10.701	27	3	3	3	1	170	19	9.88	11.21	3	0	46.3	57.1	62.8	51.2	64.5	27.8	50	47.6	57.8	50.5
FALSE	High	Master Protein	P38122	3-methyl-2-oxobutanoate hydroxymethyltransferase OS=Saccharomyces cerevisiae (strain ATCC 204508 / S288c) GN=ECM31 PE=1 SV=1	0	28.692	22	7	11	7	1	312	34.4	8.12	28.75	7	0	538.5	535.7	505.9	531.6	580.6	579	582.3	572.2	544.5	617.6
FALSE	High	Master Protein	P27810	Alpha-1,2 mannosyltransferase KTR1 OS=Saccharomyces cerevisiae (strain ATCC 204508 / S288c) GN=KTR1 PE=1 SV=1	0	33.646	18	7	18	7	1	393	46	6.68	46.45	7	0	263.8	267.1	229	237.2	263.3	234.8	313.3	355.6	329.6	352.3
FALSE	High	Master Protein	P40955	Chitin biosynthesis protein CHS6 OS=Saccharomyces cerevisiae (strain ATCC 204508 / S288c) GN=CHS6 PE=1 SV=1	0	23.048	13	8	8	8	1	746	86	5.99	22.47	8	0	149.9	135.2	127.4	125.6	150.4	203.5	155.6	135.1	137.9	159.3
FALSE	High	Master Protein	P34239	Protein LST4 OS=Saccharomyces cerevisiae (strain ATCC 204508 / S288c) GN=LST4 PE=1 SV=1	0	13.57	6	4	4	4	1	828	93.3	8.66	12.34	4	0	34.4	56.9	37.1	27	21.8	25.2	74.5	20	96.5	32.5
FALSE	High	Master Protein	Q03370	Peroxisomal membrane protein PEX29 OS=Saccharomyces cerevisiae (strain ATCC 204508 / S288c) GN=PEX29 PE=1 SV=1	0	14.526	11	4	7	4	1	554	63.5	6.16	26.25	4	0	85.1	68.6	68.1	68.7	76.7	60.9	81.1	77.9	79.2	74.9
FALSE	High	Master Protein	P37292	Serine hydroxymethyltransferase, mitochondrial OS=Saccharomyces cerevisiae (strain ATCC 204508 / S288c) GN=SHM1 PE=1 SV=2	0	108.83	49	25	61	24	1	490	53.7	8.72	158.94	25	0	2531.7	2390.6	2304.1	2384.9	2425.9	2385.9	2661.9	2468	2400.6	2541.2
FALSE	High	Master Protein	P53337	ER-derived vesicles protein ERV29 OS=Saccharomyces cerevisiae (strain ATCC 204508 / S288c) GN=ERV29 PE=1 SV=1	0	38.716	23	5	26	5	1	310	35	9.63	93.04	5	0	879.3	856.8	752.8	780.2	889.9	629.2	842.7	805.7	792.9	858.9
FALSE	High	Master Protein	Q12354	Acyl-protein thioesterase 1 OS=Saccharomyces cerevisiae (strain ATCC 204508 / S288c) GN=YLR118C PE=1 SV=1	0.001	8.413	13	2	3	2	1	227	24.7	6.87	12.47	2	0	32.1	35.7	31.1	33.2	28.1	25.2	32.3	28.4	30.7	35.3
FALSE	High	Master Protein	P36116	Vacuolar protein sorting-associated protein 51 OS=Saccharomyces cerevisiae (strain ATCC 204508 / S288c) GN=VPS51 PE=1 SV=1	0	16.452	25	4	5	3	1	164	18.9	4.94	14.98	4	0	70.8	59	64.6	76.2	65.8	60.2	76.9	68.6	61.8	71.3
FALSE	High	Master Protein	P34240	Zinc-regulated transporter 3 OS=Saccharomyces cerevisiae (strain ATCC 204508 / S288c) GN=ZRT3 PE=1 SV=2	0.002	5.878	4	2	2	2	1	503	55.4	6.57	5.14	2	0	126.8	125.1	110.3	100	109.8	78.7	100.4	89.2	106.6	94.4
FALSE	High	Master Protein	P48363	Prefoldin subunit 3 OS=Saccharomyces cerevisiae (strain ATCC 204508 / S288c) GN=PAC10 PE=1 SV=1	0	11.352	16	4	4	4	1	199	23.1	4.89	10.64	4	0	67.3	61	61.9	49.8	63.1	61.3	60.2	66.1	50.8	65.8
FALSE	High	Master Protein	P15700	Uridylate kinase OS=Saccharomyces cerevisiae (strain ATCC 204508 / S288c) GN=URA6 PE=1 SV=1	0	45.777	45	12	26	12	1	204	22.9	6.6	71	12	0	826.7	798	799.6	770.6	788.4	708.6	894.4	749	806.2	883.4
FALSE	High	Master Protein	P53037	Phosphatidylserine decarboxylase proenzyme 2 OS=Saccharomyces cerevisiae (strain ATCC 204508 / S288c) GN=PSD2 PE=1 SV=1	0.005	4.385	2	2	2	2	1	1138	130	7.87	4.51	2	0
FALSE	High	Master Protein	P50874	Origin recognition complex subunit 5 OS=Saccharomyces cerevisiae (strain ATCC 204508 / S288c) GN=ORC5 PE=1 SV=1	0.001	6.865	5	2	2	2	1	479	55.3	5.92	4.17	2	0	138	144.1	110.6	91	126.2	81.5	142	128.3	117.4	117.8
FALSE	High	Master Protein	P40005	Prefoldin subunit 2 OS=Saccharomyces cerevisiae (strain ATCC 204508 / S288c) GN=GIM4 PE=1 SV=2	0	9.68	23	3	5	3	1	111	13	8.07	16.36	3	0	178.3	167.5	186	192.6	182	189.2	220.3	187.7	205.9	239.8
FALSE	High	Master Protein	Q08096	RNA 3'-terminal phosphate cyclase-like protein OS=Saccharomyces cerevisiae (strain ATCC 204508 / S288c) GN=RCL1 PE=1 SV=1	0	27.019	21	8	15	8	1	367	40.1	8.84	38.69	8	0	456.2	413.3	371.2	472.4	494.4	363.7	499.7	427.7	424.8	449.5
FALSE	High	Master Protein	P19659	Mediator of RNA polymerase II transcription subunit 15 OS=Saccharomyces cerevisiae (strain ATCC 204508 / S288c) GN=GAL11 PE=1 SV=3	0	62.893	15	15	27	15	1	1081	120.2	9.8	73.39	15	0	432	427.8	405.2	421.4	440.6	369.5	488	410.5	424.5	419
FALSE	High	Master Protein	Q06709	Cytoplasmic 60S subunit biogenesis factor REH1 OS=Saccharomyces cerevisiae (strain ATCC 204508 / S288c) GN=REH1 PE=1 SV=1	0	37.966	23	8	17	8	1	432	49.7	7.66	54.51	8	0	469.9	437.3	465.3	464.2	441.2	475.5	580.9	479.6	508.2	515.9
FALSE	High	Master Protein	P03879	Intron-encoded RNA maturase bI4 OS=Saccharomyces cerevisiae (strain ATCC 204508 / S288c) GN=BI4 PE=1 SV=2	0	8.951	3	2	4	2	1	638	74.5	9.61	11.71	2	0	59.4	53.1	46	60.5	52.8	44.1	53.9	50.9	47.5	60.4
FALSE	High	Master Protein	P47148	Uncharacterized protein YJR111C OS=Saccharomyces cerevisiae (strain ATCC 204508 / S288c) GN=YJR111C PE=1 SV=1	0	25.618	16	4	12	4	1	283	32.2	8.73	31.94	4	0	143.8	130.2	152.5	149.9	157.9	170.6	175.6	142.3	175.2	165.6
FALSE	High	Master Protein	P10614	Lanosterol 14-alpha demethylase OS=Saccharomyces cerevisiae (strain ATCC 204508 / S288c) GN=ERG11 PE=1 SV=1	0	88.285	42	17	39	17	1	530	60.7	8.66	107.72	17	0	1249.9	1235.9	1043.4	1081.3	1265	896	1182	1110.6	1111.3	1168
FALSE	High	Master Protein	P41735	5-demethoxyubiquinone hydroxylase, mitochondrial OS=Saccharomyces cerevisiae (strain ATCC 204508 / S288c) GN=CAT5 PE=1 SV=2	0	12.486	15	3	5	3	1	233	26	7.99	17.55	3	0	62.7	62.3	66.8	72.5	71.3	67	86.2	91.9	68.8	76.1
FALSE	High	Master Protein	Q04062	26S proteasome regulatory subunit RPN9 OS=Saccharomyces cerevisiae (strain ATCC 204508 / S288c) GN=RPN9 PE=1 SV=1	0	75.351	38	18	51	18	1	393	45.8	5.78	111.31	18	0	2418.9	2348.6	2110.5	2205.3	2272.7	1826.3	2492.2	2247.5	2192.9	2386.3
FALSE	High	Master Protein	P33417	Intrastrand cross-link recognition protein OS=Saccharomyces cerevisiae (strain ATCC 204508 / S288c) GN=IXR1 PE=1 SV=2	0.008	3.886	2	1	1	1	1	597	67.8	8.1	4.09	1	0	11	11.7	12.5	8.7	9.2	8.2	12.3	11.5	12.9	12.2
FALSE	High	Master Protein	Q12743	DER1-like family member protein 1 OS=Saccharomyces cerevisiae (strain ATCC 204508 / S288c) GN=DFM1 PE=1 SV=1	0	25.082	23	5	10	5	1	341	38.1	9.58	30.48	5	0	126.1	127.1	118.5	115.5	125.3	110.2	141.1	104.9	125.5	119.7
FALSE	High	Master Protein	Q6Q560	Protein ISD11 OS=Saccharomyces cerevisiae (strain ATCC 204508 / S288c) GN=ISD11 PE=1 SV=1	0	22.468	55	6	13	6	1	94	11.3	10.33	33.85	6	0	483.9	426.7	415.7	385.6	425.4	383.3	463	423	455.1	447
FALSE	High	Master Protein	Q08960	S-adenosyl-L-methionine-dependent tRNA 4-demethylwyosine synthase OS=Saccharomyces cerevisiae (strain ATCC 204508 / S288c) GN=TYW1 PE=1 SV=1	0	36.034	14	9	15	9	1	810	89.7	8.18	41.76	9	0	239.6	239.1	205.2	184	225.7	187.2	222.4	190	210.7	216.3
FALSE	High	Master Protein	P38758	Putative oxidoreductase TDA3 OS=Saccharomyces cerevisiae (strain ATCC 204508 / S288c) GN=TDA3 PE=1 SV=2	0	55.608	25	13	29	13	1	523	57.6	5.83	79.82	13	0	1025.2	1090.8	954.7	919.7	1077.2	1006.3	1024.3	1037.2	996	1014.3
FALSE	High	Master Protein	P25454	DNA repair protein RAD51 OS=Saccharomyces cerevisiae (strain ATCC 204508 / S288c) GN=RAD51 PE=1 SV=1	0	18.776	13	4	8	4	1	400	42.9	4.92	22.67	4	0	124.9	107	96.5	137.9	151.4	179.9	187.7	168.2	242.9	264.3
FALSE	High	Master Protein	Q06678	54S ribosomal protein L35, mitochondrial OS=Saccharomyces cerevisiae (strain ATCC 204508 / S288c) GN=MRPL35 PE=1 SV=1	0	35.842	29	9	17	9	1	367	42.8	9.51	47.9	9	0	560.4	516.4	512.6	476.1	510.6	458.2	592.4	484.1	520.8	540.6
FALSE	High	Master Protein	Q04969	Signal peptidase complex subunit SPC2 OS=Saccharomyces cerevisiae (strain ATCC 204508 / S288c) GN=SPC2 PE=1 SV=1	0	15.617	20	3	9	3	1	178	20.8	9.23	30.61	3	0	325.1	316.8	290.7	278.8	302.4	250.1	335.1	290.3	283.4	283.5
FALSE	High	Master Protein	P46972	Mitochondrial inner membrane protease subunit 2 OS=Saccharomyces cerevisiae (strain ATCC 204508 / S288c) GN=IMP2 PE=1 SV=1	0.002	5.189	10	2	2	2	1	177	19.9	9.99	5.14	2	0	48.8	51.4	44.5	44.7	60.8	37.4	57.1	48.7	43.6	51.2
FALSE	High	Master Protein	Q12074	Spermidine synthase OS=Saccharomyces cerevisiae (strain ATCC 204508 / S288c) GN=SPE3 PE=1 SV=1	0	58.243	32	8	37	8	1	293	33.3	5.53	116.43	8	0	1623.9	1760.9	1560.1	1679.1	1519.8	1480.5	1587.7	1516.3	1557.1	1502.9
FALSE	High	Master Protein	Q12008	Phosphoglycerate mutase 2 OS=Saccharomyces cerevisiae (strain ATCC 204508 / S288c) GN=GPM2 PE=1 SV=1	0	60.544	37	12	31	12	1	311	36.1	6.57	94.29	12	0	636.7	658	624.9	597.5	719.6	566.8	756	781.6	654.5	722.9
FALSE	High	Master Protein	P41056	60S ribosomal protein L33-B OS=Saccharomyces cerevisiae (strain ATCC 204508 / S288c) GN=RPL33B PE=1 SV=2	0	36.241	46	7	25	2	1	107	12.2	11.08	65.84	7	0	361.5	301.4	322.1	275.8	321.2	229	345.6	281	286.5	258.8
FALSE	High	Master Protein	P0C0T4	40S ribosomal protein S25-B OS=Saccharomyces cerevisiae (strain ATCC 204508 / S288c) GN=RPS25B PE=1 SV=1	0	27.678	32	5	18	5	1	108	12	10.32	39.91	5	0	675.1	726.1	658.2	966	787	975.4	876.9	784	824.9	1022.1
FALSE	High	Master Protein	Q06106	Multiple RNA-binding domain-containing protein 1 OS=Saccharomyces cerevisiae (strain ATCC 204508 / S288c) GN=MRD1 PE=1 SV=1	0	66.166	19	14	26	14	1	887	101.1	6.55	81.79	14	0	408.9	415.8	402.4	378.9	397.8	366.8	407.8	379.3	373.3	408.8
FALSE	High	Master Protein	P38845	Cruciform DNA-recognizing protein 1 OS=Saccharomyces cerevisiae (strain ATCC 204508 / S288c) GN=CRP1 PE=1 SV=1	0	84.982	45	19	35	19	1	465	51.1	7.34	103.4	19	0	755.9	793.9	706.5	800.8	875.2	793.2	857.3	796.9	841.1	999
FALSE	High	Master Protein	Q05881	Uncharacterized protein YLR287C OS=Saccharomyces cerevisiae (strain ATCC 204508 / S288c) GN=YLR287C PE=1 SV=1	0	21.958	16	6	8	6	1	355	40.9	5.07	23.94	6	0	253.4	220.5	210.5	174.4	193.5	140.3	221.6	140	202.8	157.5
FALSE	High	Master Protein	P48231	Tricalbin-2 OS=Saccharomyces cerevisiae (strain ATCC 204508 / S288c) GN=TCB2 PE=1 SV=1	0	44.844	11	14	20	14	1	1178	132.4	8.54	54.15	14	0	459.3	455.9	420.6	448.7	469.4	441.4	464.1	408	483.4	517.2
FALSE	High	Master Protein	P53750	Uncharacterized hydrolase YNR064C OS=Saccharomyces cerevisiae (strain ATCC 204508 / S288c) GN=YNR064C PE=3 SV=1	0	17.274	16	4	5	4	1	290	32.7	5.14	16.71	4	0	109.5	107.2	94.1	88.4	89.3	81.8	116.3	99.2	103.7	93.2
FALSE	High	Master Protein	Q12402	Protein YOP1 OS=Saccharomyces cerevisiae (strain ATCC 204508 / S288c) GN=YOP1 PE=1 SV=3	0	9.471	9	2	9	2	1	180	20.3	9.03	23.9	2	0	159.7	150.7	144.7	143.1	155.9	127.7	172.1	164.9	147.9	145.6
FALSE	High	Master Protein	P32788	Uncharacterized protein YBL010C OS=Saccharomyces cerevisiae (strain ATCC 204508 / S288c) GN=YBL010C PE=1 SV=1	0.001	8.343	11	3	3	3	1	280	32.6	5.12	7.12	3	0	56	47.3	49	55.3	65.3	57.2	74.2	65.6	51.2	55.1
FALSE	High	Master Protein	P39962	Casein kinase I homolog 3 OS=Saccharomyces cerevisiae (strain ATCC 204508 / S288c) GN=YCK3 PE=1 SV=2	0	39.689	18	9	17	7	1	524	60.2	8.78	48.6	9	0	224.9	259.3	234.8	273.7	256.3	216.6	231.6	234.8	252.4	284.3
FALSE	High	Master Protein	P33314	Inhibitory regulator protein BUD2/CLA2 OS=Saccharomyces cerevisiae (strain ATCC 204508 / S288c) GN=BUD2 PE=1 SV=2	0	36.504	10	11	14	11	1	1104	126.6	8.78	38.44	11	0	385.3	369.5	346.6	363.2	368.7	354.7	392.1	360.6	401.9	427.2
FALSE	High	Master Protein	P38616	Protein YGP1 OS=Saccharomyces cerevisiae (strain ATCC 204508 / S288c) GN=YGP1 PE=1 SV=2	0	37.224	23	6	18	6	1	354	37.3	5.44	65.77	6	0	670.1	935.7	683.4	973.4	918.9	913.3	707.3	975.2	605.2	856.6
FALSE	High	Master Protein	Q12191	Binder of USO1 and GRH1 protein 1 OS=Saccharomyces cerevisiae (strain ATCC 204508 / S288c) GN=BUG1 PE=1 SV=1	0	74.866	44	12	28	12	1	341	38.3	4.61	105.8	12	0	720.4	714.7	726	715.5	673.3	655.9	697.6	634.6	714.3	760.9
FALSE	High	Master Protein	P53332	Phosphopantetheine adenylyltransferase OS=Saccharomyces cerevisiae (strain ATCC 204508 / S288c) GN=CAB4 PE=1 SV=1	0	40.972	41	11	22	11	1	305	34.3	6.32	65.45	11	0	623.6	597.7	601.6	637.9	649.2	623.1	709.2	629.2	655.6	731.8
FALSE	High	Master Protein	Q03772	Pre-mRNA-splicing factor CWC15 OS=Saccharomyces cerevisiae (strain ATCC 204508 / S288c) GN=CWC15 PE=1 SV=1	0	13.002	24	4	6	4	1	175	19.9	9.03	18.96	4	0	137.7	169.7	135.5	155.7	180.1	177.6	153.1	162.3	150	198.4
FALSE	High	Master Protein	P39526	AP-1 accessory protein LAA1 OS=Saccharomyces cerevisiae (strain ATCC 204508 / S288c) GN=LAA1 PE=1 SV=1	0	46.84	7	13	17	12	1	2014	229.8	5.72	50.62	13	0	373.5	368.8	356.7	359.5	381.6	315.1	411.5	390.2	382.4	388.1
FALSE	High	Master Protein	P29496	Minichromosome maintenance protein 5 OS=Saccharomyces cerevisiae (strain ATCC 204508 / S288c) GN=MCM5 PE=1 SV=1	0	64.622	27	16	24	15	1	775	86.4	5.71	68.15	16	0	254.1	235.3	209.8	251.3	275.5	216.1	291.4	234.5	230.9	248.3
FALSE	High	Master Protein	Q12516	Regulator of phospholipase D SRF1 OS=Saccharomyces cerevisiae (strain ATCC 204508 / S288c) GN=SRF1 PE=1 SV=1	0	9.066	6	3	4	3	1	437	49.5	8.72	12.31	3	0	106.8	115.2	121.2	105.6	103.8	98.2	125.1	106	104	100
FALSE	High	Master Protein	P36158	Uncharacterized protein YKR078W OS=Saccharomyces cerevisiae (strain ATCC 204508 / S288c) GN=YKR078W PE=1 SV=1	0	22.108	11	6	10	6	1	585	68.2	6.16	28.18	6	0	139.3	159.1	118.5	156	137.1	124	162.1	105.3	136.5	136.2
FALSE	High	Master Protein	P38757	Nuclear envelope morphology protein 1 OS=Saccharomyces cerevisiae (strain ATCC 204508 / S288c) GN=NEM1 PE=1 SV=1	0.001	8.274	8	3	4	3	1	446	50.6	8.91	13.09	3	0	49	41.2	51.5	54.2	54.3	39.1	54.9	48.7	60	48.1
FALSE	High	Master Protein	P51534	SWI5-dependent HO expression protein 4 OS=Saccharomyces cerevisiae (strain ATCC 204508 / S288c) GN=SHE4 PE=1 SV=2	0	61.621	20	15	27	14	1	789	89.5	5.59	80.24	15	1	681	676.6	584.7	592.8	593.7	553	605.2	512.8	584.6	595.1
FALSE	High	Master Protein	Q06629	HDA1 complex subunit 2 OS=Saccharomyces cerevisiae (strain ATCC 204508 / S288c) GN=HDA2 PE=1 SV=1	0	43.245	20	12	15	12	1	674	77	8.7	52.24	12	0	444.5	446.8	422.2	466.4	492.2	427.2	528.4	464.8	467	526.6
FALSE	High	Master Protein	Q12455	Spermine synthase OS=Saccharomyces cerevisiae (strain ATCC 204508 / S288c) GN=SPE4 PE=1 SV=1	0.001	8.599	10	2	5	2	1	300	34.1	5.15	16.62	2	0	64.5	74.4	78.2	54.3	77.5	76.4	77.8	77.8	81.6	74
FALSE	High	Master Protein	Q12247	rRNA-processing protein FYV7 OS=Saccharomyces cerevisiae (strain ATCC 204508 / S288c) GN=FYV7 PE=1 SV=1	0.005	4.539	11	2	3	2	1	151	18.2	10.26	7.15	2	0	123.8	122.2	115.4	103.1	121.5	114.5	149.9	125.6	131.1	125.4
FALSE	High	Master Protein	P38853	Kelch repeat-containing protein 1 OS=Saccharomyces cerevisiae (strain ATCC 204508 / S288c) GN=KEL1 PE=1 SV=1	0	118.921	29	31	61	30	1	1164	131	5.38	164.49	31	1	1235.1	1207.2	1145.9	1238.3	1291	1300.6	1348.2	1328	1344.6	1520.3
FALSE	High	Master Protein	P53254	U3 small nucleolar RNA-associated protein 22 OS=Saccharomyces cerevisiae (strain ATCC 204508 / S288c) GN=UTP22 PE=1 SV=1	0	126.628	35	36	56	36	1	1237	140.4	8.46	157.3	36	0	1442.9	1377.7	1204.4	1170.1	1379.9	1033.3	1370.4	1271.8	1293.1	1348
FALSE	High	Master Protein	P40693	Ribosome biogenesis protein RLP7 OS=Saccharomyces cerevisiae (strain ATCC 204508 / S288c) GN=RLP7 PE=1 SV=1	0	28.19	36	9	17	8	1	322	36.5	9.45	47.63	9	0	126	145.3	121.7	140.1	163.5	123.1	166.8	165.8	127.8	152.1
FALSE	High	Master Protein	P38282	Pre-mRNA-splicing factor SPP381 OS=Saccharomyces cerevisiae (strain ATCC 204508 / S288c) GN=SPP381 PE=1 SV=1	0.008	3.85	7	2	2	2	1	291	33.8	5.71	4.88	2	0
FALSE	High	Master Protein	P53315	6-phosphogluconolactonase 4 OS=Saccharomyces cerevisiae (strain ATCC 204508 / S288c) GN=SOL4 PE=1 SV=1	0	28.104	21	6	19	6	1	255	28.4	5.35	56.85	6	0	583.9	658.5	563.3	718.2	702.4	601.2	709.6	786	617.6	675.1
FALSE	High	Master Protein	P35191	DnaJ homolog 1, mitochondrial OS=Saccharomyces cerevisiae (strain ATCC 204508 / S288c) GN=MDJ1 PE=1 SV=1	0	95.89	32	14	47	14	1	511	55.5	9.22	162.58	14	0	1253.6	1236.1	1166.9	1105.9	1198.5	1097.8	1304.9	1170.3	1204.8	1252.3
FALSE	High	Master Protein	Q08562	ATP-dependent helicase ULS1 OS=Saccharomyces cerevisiae (strain ATCC 204508 / S288c) GN=ULS1 PE=1 SV=1	0.001	8.055	3	3	4	3	1	1619	184.3	7.5	11.66	3	0	27	25.9	17.8	16.6	32	24.8	30.8	19.9	20	29.6
FALSE	High	Master Protein	P34758	Protein SCD5 OS=Saccharomyces cerevisiae (strain ATCC 204508 / S288c) GN=SCD5 PE=1 SV=1	0	18.681	7	5	9	5	1	872	97.2	7.84	33.5	5	0	55.4	50.3	52	48.1	49	38.2	45.9	48.3	55.8	58.5
FALSE	High	Master Protein	Q12068	NADPH-dependent methylglyoxal reductase GRE2 OS=Saccharomyces cerevisiae (strain ATCC 204508 / S288c) GN=GRE2 PE=1 SV=1	0	38.07	29	10	24	10	1	342	38.1	6.15	53.15	10	0	976.6	924.4	945.3	923.8	1004.5	865.4	1077.8	916.6	996.6	1031.5
FALSE	High	Master Protein	P49017	2-methoxy-6-polyprenyl-1,4-benzoquinol methylase, mitochondrial OS=Saccharomyces cerevisiae (strain ATCC 204508 / S288c) GN=COQ5 PE=1 SV=1	0	58.09	37	12	26	12	1	307	34.7	6.55	77.32	12	0	1805.4	1620.9	1688.4	1751.4	1618.1	1801.9	1788	1565.5	1738.5	1894.4
FALSE	High	Master Protein	P20051	Dihydroorotase OS=Saccharomyces cerevisiae (strain ATCC 204508 / S288c) GN=URA4 PE=1 SV=2	0	38.932	37	10	19	10	1	364	40.3	6.54	54.39	10	0	884.6	893.7	790.8	823.4	870.5	758.3	896	800.7	793.3	836.4
FALSE	High	Master Protein	P18963	Inhibitory regulator protein IRA1 OS=Saccharomyces cerevisiae (strain ATCC 204508 / S288c) GN=IRA1 PE=1 SV=2	0	80.904	10	28	33	27	1	3092	350.8	6.57	85.87	28	1	489.5	484.6	438.6	402.5	468.6	385.4	469.3	440.7	424.3	431.3
FALSE	High	Master Protein	P19262	Dihydrolipoyllysine-residue succinyltransferase component of 2-oxoglutarate dehydrogenase complex, mitochondrial OS=Saccharomyces cerevisiae (strain ATCC 204508 / S288c) GN=KGD2 PE=1 SV=2	0	79.021	37	13	59	13	1	463	50.4	8.85	194.04	13	0	2022.7	1967.2	1909.3	1697.5	1858.8	1788.4	1809.2	1686.6	1768.2	1775.7
FALSE	High	Master Protein	P38932	Vacuolar protein sorting-associated protein 45 OS=Saccharomyces cerevisiae (strain ATCC 204508 / S288c) GN=VPS45 PE=1 SV=2	0	55.179	25	13	19	13	1	577	67	6.27	55.8	13	0	339.3	300.3	290.7	311	322.2	259.1	354.6	264.9	315.7	308.3
FALSE	High	Master Protein	P47006	DNA-directed RNA polymerase I subunit RPA34 OS=Saccharomyces cerevisiae (strain ATCC 204508 / S288c) GN=RPA34 PE=1 SV=1	0	14.38	18	5	5	5	1	233	26.9	8.73	12.46	5	0	267.9	249.1	226.9	200.3	236.6	202.5	263.5	238.6	261.2	276.2
FALSE	High	Master Protein	Q04697	Glucose-signaling factor 2 OS=Saccharomyces cerevisiae (strain ATCC 204508 / S288c) GN=GSF2 PE=1 SV=1	0	67.437	41	16	40	16	1	403	45.8	7.12	119.22	16	0	1174.8	1154.7	1001.6	1089.6	1120.4	970.2	1219.3	1153.9	1103.4	1178.4
FALSE	High	Master Protein	Q01590	Integral membrane protein SED5 OS=Saccharomyces cerevisiae (strain ATCC 204508 / S288c) GN=SED5 PE=1 SV=1	0	22.804	18	5	8	5	1	340	38.8	6.98	30.69	5	0	124.2	121	122.8	122.2	140.8	125	142	138.3	139.5	145.8
FALSE	High	Master Protein	P25694	Cell division control protein 48 OS=Saccharomyces cerevisiae (strain ATCC 204508 / S288c) GN=CDC48 PE=1 SV=3	0	360.035	65	49	221	49	1	835	91.9	4.94	610.39	49	0	7122.5	7532.5	6943	8200.9	8365.8	8001.8	7830.2	7781.6	7325.6	8767.7
FALSE	High	Master Protein	P00175	Cytochrome b2, mitochondrial OS=Saccharomyces cerevisiae (strain ATCC 204508 / S288c) GN=CYB2 PE=1 SV=1	0	118.817	46	25	74	24	1	591	65.5	8.41	221.22	25	0	3096.2	2849	2790.3	2608.9	2786.8	2503.3	2934.1	2574.9	2713.5	2747.3
FALSE	High	Master Protein	P23500	Mitochondrial RNA-splicing protein MRS4 OS=Saccharomyces cerevisiae (strain ATCC 204508 / S288c) GN=MRS4 PE=1 SV=1	0.001	7.243	6	2	2	2	1	304	33.3	8.02	6.64	2	0	71.3	78.6	56.4	58.9	52.9	69	83.5	42.6	67	47
FALSE	High	Master Protein	P38707	Asparagine--tRNA ligase, cytoplasmic OS=Saccharomyces cerevisiae (strain ATCC 204508 / S288c) GN=DED81 PE=1 SV=1	0	180.912	45	25	105	25	1	554	62.2	5.85	327.53	25	0	4807.4	4449.3	4071	3819.6	4109	3282.4	4108.5	3623.1	3821.1	3951.3
FALSE	High	Master Protein	P32332	Mitochondrial oxaloacetate transport protein OS=Saccharomyces cerevisiae (strain ATCC 204508 / S288c) GN=OAC1 PE=1 SV=1	0	49.528	37	11	26	11	1	324	35.1	9.55	74.44	11	0	723	745	661	702.5	740.1	629.3	769.7	699.2	711.5	657.7
FALSE	High	Master Protein	P25554	SAGA-associated factor 29 OS=Saccharomyces cerevisiae (strain ATCC 204508 / S288c) GN=SGF29 PE=1 SV=2	0	13.728	17	3	5	3	1	259	29.4	5.47	17.64	3	0	131.9	116.3	109.5	102.9	130	113.7	137.6	143.2	130.3	114.6
FALSE	High	Master Protein	Q06409	DOCK-like protein YLR422W OS=Saccharomyces cerevisiae (strain ATCC 204508 / S288c) GN=YLR422W PE=1 SV=1	0	35.625	6	10	15	10	1	1932	221.4	7.77	45.33	10	0	343.6	321.5	291.9	299.8	341	280.6	360.8	305	324.4	332.1
FALSE	High	Master Protein	Q04739	SNF1 protein kinase subunit beta-3 OS=Saccharomyces cerevisiae (strain ATCC 204508 / S288c) GN=GAL83 PE=1 SV=1	0	20.677	21	6	10	5	1	417	46.6	4.88	23.62	6	0	440.9	420.6	354.5	311.4	426.5	350	440.6	359.7	438	389.1
FALSE	High	Master Protein	Q3E7A9	Cx9C motif-containing protein 4, mitochondrial OS=Saccharomyces cerevisiae (strain ATCC 204508 / S288c) GN=CMC4 PE=3 SV=1	0	12.442	42	2	5	2	1	73	8.2	7.55	18.12	2	0	66.8	53.9	51.3	41.6	48.6	54	46.5	47.2	54.7	48.9
FALSE	High	Master Protein	Q04781	E3 ubiquitin-protein ligase listerin OS=Saccharomyces cerevisiae (strain ATCC 204508 / S288c) GN=RKR1 PE=1 SV=1	0	62.791	11	16	24	16	1	1562	180.1	5.5	78.68	16	0	568.8	508.9	489.2	536.2	483.1	448.1	489.4	440.8	472	543.2
FALSE	High	Master Protein	P25451	Proteasome subunit beta type-3 OS=Saccharomyces cerevisiae (strain ATCC 204508 / S288c) GN=PUP3 PE=1 SV=1	0	25.941	28	5	14	5	1	205	22.6	5.15	50.94	5	0	427.4	398.5	394.2	345	415.5	322.5	453.9	430.3	418.3	427.5
FALSE	High	Master Protein	P20049	Prephenate dehydrogenase [NADP(+)] OS=Saccharomyces cerevisiae (strain ATCC 204508 / S288c) GN=TYR1 PE=1 SV=2	0	35.966	21	8	15	8	1	452	50.9	6.6	45.19	8	0	361.9	354.9	287	309.8	295.3	251.3	327.2	298	327.5	313.6
FALSE	High	Master Protein	P53179	pH-response regulator protein palF/RIM8 OS=Saccharomyces cerevisiae (strain ATCC 204508 / S288c) GN=RIM8 PE=1 SV=2	0	16.045	12	5	5	5	1	542	60.8	9.17	17.3	5	0	58.2	55.5	63	55.8	64.2	51.2	78.5	62.3	74	76.3
FALSE	High	Master Protein	Q02895	Putative aryl-alcohol dehydrogenase AAD16 OS=Saccharomyces cerevisiae (strain ATCC 204508 / S288c) GN=AAD16 PE=1 SV=1	0	12.821	13	4	6	4	1	342	39.7	7.31	20.39	4	0	191.2	179.8	132.8	123.3	129.5	122	177.7	187.9	185.4	216.7
FALSE	High	Master Protein	P39081	Protein PCF11 OS=Saccharomyces cerevisiae (strain ATCC 204508 / S288c) GN=PCF11 PE=1 SV=2	0	28.59	14	8	12	8	1	626	71.9	7.83	41.08	8	0	95.4	93.1	90.7	84.1	92.7	84.4	98.8	88.3	91.6	88.5
FALSE	High	Master Protein	Q05015	Family of serine hydrolases 2 OS=Saccharomyces cerevisiae (strain ATCC 204508 / S288c) GN=FSH2 PE=1 SV=1	0	12.748	14	2	4	2	1	223	24.5	4.81	16.6	2	0	29.8	34.9	34.4	32.3	34.5	31	31.3	35.4	27.2	37
FALSE	High	Master Protein	P25558	Bud site selection protein 3 OS=Saccharomyces cerevisiae (strain ATCC 204508 / S288c) GN=BUD3 PE=1 SV=2	0	23.033	8	9	11	9	1	1636	184.6	6.18	31.15	9	0	83.3	89.6	76.6	72.5	80.9	78	94.5	78.7	87.1	76.3
FALSE	High	Master Protein	P53114	Mediator of RNA polymerase II transcription subunit 5 OS=Saccharomyces cerevisiae (strain ATCC 204508 / S288c) GN=NUT1 PE=1 SV=1	0	70.54	19	16	28	16	1	1132	128.7	5.14	88.63	16	0	918.1	795.9	680.7	748.3	856.3	648	871.4	773	785.6	836
FALSE	High	Master Protein	Q96VH5	MICOS complex subunit MIC10 OS=Saccharomyces cerevisiae (strain ATCC 204508 / S288c) GN=MIC10 PE=1 SV=1	0	11.424	34	3	6	3	1	97	10.4	10.2	12.9	3	0	54.4	52	51.1	47	51.6	41.4	44.8	43	47.3	46.6
FALSE	High	Master Protein	P33301	DNA repair protein XRS2 OS=Saccharomyces cerevisiae (strain ATCC 204508 / S288c) GN=XRS2 PE=1 SV=1	0	11.055	6	4	4	3	1	854	96.3	8.24	11.13	4	0	28.7	22.3	25.4	24.4	27.4	19.1	35	23.7	27.6	25.9
FALSE	High	Master Protein	P40484	DBF2 kinase activator protein MOB1 OS=Saccharomyces cerevisiae (strain ATCC 204508 / S288c) GN=MOB1 PE=1 SV=2	0	26.323	26	5	13	5	1	314	35.9	6.6	46.3	5	0	92.4	96.1	94.7	93	83.9	71.2	80.1	72.2	63.7	72.9
FALSE	High	Master Protein	Q08951	AP-3 complex subunit delta OS=Saccharomyces cerevisiae (strain ATCC 204508 / S288c) GN=APL5 PE=1 SV=1	0	86.411	24	21	34	21	1	932	106.9	5.08	115.46	21	0	741.1	710	668.7	707.3	727.9	571.6	815	712.4	696.6	749.2
FALSE	High	Master Protein	P38355	Uncharacterized transporter YBR287W OS=Saccharomyces cerevisiae (strain ATCC 204508 / S288c) GN=YBR287W PE=1 SV=1	0	9.667	13	4	8	4	1	427	47.5	4.89	20.07	4	0	54.8	50.1	55.2	55.1	52.8	49	54.9	48.1	55.4	57.6
FALSE	High	Master Protein	Q08422	AN1-type zinc finger protein TMC1 OS=Saccharomyces cerevisiae (strain ATCC 204508 / S288c) GN=TMC1 PE=1 SV=1	0	15.841	33	4	6	4	1	150	16.7	9.23	13.71	4	0	76	92.6	71.6	92.1	87.1	85	92.8	73.1	83.6	81.8
FALSE	High	Master Protein	P28239	Inorganic pyrophosphatase, mitochondrial OS=Saccharomyces cerevisiae (strain ATCC 204508 / S288c) GN=PPA2 PE=1 SV=1	0	38.442	24	7	14	7	1	310	35.6	7.5	42.73	7	0	326.6	339.6	320.4	266.2	322.2	277.2	342.3	295.1	300.1	299
FALSE	High	Master Protein	P00331	Alcohol dehydrogenase 2 OS=Saccharomyces cerevisiae (strain ATCC 204508 / S288c) GN=ADH2 PE=1 SV=3	0	120.019	48	18	192	10	1	348	36.7	6.74	514.9	18	0	4317	4637.8	4050.5	4455.2	4395.6	3762.3	4337.5	3647.2	3876.1	3568.4
FALSE	High	Master Protein	Q6Q595	Vesicle-associated membrane protein-associated protein SCS22 OS=Saccharomyces cerevisiae (strain ATCC 204508 / S288c) GN=SCS22 PE=1 SV=2	0	14.309	17	4	7	4	1	175	19.7	8.85	14.02	4	0	109.8	115.3	98	100.9	87.2	95.6	87.6	73.6	101.4	102.8
FALSE	High	Master Protein	P32480	Protein HIR2 OS=Saccharomyces cerevisiae (strain ATCC 204508 / S288c) GN=HIR2 PE=1 SV=2	0	44.467	16	11	17	10	1	875	98.4	8.34	50.15	11	0	258	262.8	236.4	266.9	312.5	260	307.4	282.9	318.3	334.1
FALSE	High	Master Protein	P25617	Uncharacterized protein YCR016W OS=Saccharomyces cerevisiae (strain ATCC 204508 / S288c) GN=YCR016W PE=1 SV=2	0	34.139	32	8	14	8	1	290	33.6	7.93	46.54	8	0	265.9	260.1	280.3	268.2	247.8	261.4	228.9	211.3	256.2	290.9
FALSE	High	Master Protein	P29465	Chitin synthase 3 OS=Saccharomyces cerevisiae (strain ATCC 204508 / S288c) GN=CHS3 PE=1 SV=3	0	51.842	16	14	15	14	1	1165	131.5	6.71	50.83	14	0	223.8	207.6	228.6	256	275.9	254.7	264.7	290.4	352.4	416.3
FALSE	High	Master Protein	Q03776	U1 small nuclear ribonucleoprotein component PRP42 OS=Saccharomyces cerevisiae (strain ATCC 204508 / S288c) GN=PRP42 PE=1 SV=1	0	11.314	9	5	5	5	1	544	65.1	8.05	12.11	5	0	94	86.5	71.8	87.9	104.6	72.8	90.1	88.6	80.7	86
FALSE	High	Master Protein	Q05468	Ribosome quality control complex subunit 1 OS=Saccharomyces cerevisiae (strain ATCC 204508 / S288c) GN=RQC1 PE=1 SV=1	0	35.946	16	10	13	10	1	723	83.4	5.67	36.23	10	0	488.2	502.6	426	464.6	572.6	415.2	533.1	462.5	507.6	478
FALSE	High	Master Protein	P33302	Pleiotropic ABC efflux transporter of multiple drugs OS=Saccharomyces cerevisiae (strain ATCC 204508 / S288c) GN=PDR5 PE=1 SV=1	0	36.972	8	11	16	11	1	1511	170.3	7.81	46.93	11	0	185.5	212.4	183.4	176.2	186.9	163.6	213.3	180.6	180.7	187.5
FALSE	High	Master Protein	P38913	FAD synthase OS=Saccharomyces cerevisiae (strain ATCC 204508 / S288c) GN=FAD1 PE=1 SV=1	0	22.037	22	5	7	5	1	306	35.5	5.3	21.37	5	0	73.1	79.2	66.5	62.9	87	67.1	88.8	69.5	62.7	68.4
FALSE	High	Master Protein	Q04213	ISWI one complex protein 4 OS=Saccharomyces cerevisiae (strain ATCC 204508 / S288c) GN=IOC4 PE=1 SV=1	0	14.882	7	3	6	3	1	475	55.4	5.29	14.76	3	0	235.4	259.6	183.7	251.5	252.7	210	249.6	233.9	232.9	268.9
FALSE	High	Master Protein	P00431	Cytochrome c peroxidase, mitochondrial OS=Saccharomyces cerevisiae (strain ATCC 204508 / S288c) GN=CCP1 PE=1 SV=2	0	93.746	47	17	59	17	1	361	40.3	6.38	166.53	17	0	2947.1	2805.3	2730	2750.6	2829.9	2667.7	3064.1	2742.2	2847.4	2890
FALSE	High	Master Protein	P36048	Pre-mRNA-splicing factor SNU114 OS=Saccharomyces cerevisiae (strain ATCC 204508 / S288c) GN=SNU114 PE=1 SV=1	0	55.325	18	15	19	15	1	1008	114	5.94	54.42	15	0	387.8	369.2	333.3	343.2	389.5	323.7	381	363.5	331.4	381.2
FALSE	High	Master Protein	Q06494	Putative pyridoxal reductase OS=Saccharomyces cerevisiae (strain ATCC 204508 / S288c) GN=YPR127W PE=1 SV=1	0	82.056	43	18	54	18	1	345	38.6	5.99	151.7	18	0	1615.9	1594.7	1614.1	1703.7	1742.2	1647.3	1947.5	1871	1712.4	1889.3
FALSE	High	Master Protein	P20433	DNA-directed RNA polymerase II subunit RPB4 OS=Saccharomyces cerevisiae (strain ATCC 204508 / S288c) GN=RPB4 PE=1 SV=1	0	8.831	25	3	4	3	1	221	25.4	4.92	12.15	3	0	156.4	135.9	136.9	123.5	134	114.4	132.3	123.3	130.5	135.9
FALSE	High	Master Protein	Q02630	Nucleoporin NUP116/NSP116 OS=Saccharomyces cerevisiae (strain ATCC 204508 / S288c) GN=NUP116 PE=1 SV=2	0	51.071	11	12	22	12	1	1113	116.2	9.33	68.21	12	0	466.9	462.2	442.1	476.1	466.9	471.7	522.6	414.9	507.5	556.2
FALSE	High	Master Protein	P36068	SWI5-dependent HO expression protein 2 OS=Saccharomyces cerevisiae (strain ATCC 204508 / S288c) GN=SHE2 PE=1 SV=1	0	15.656	15	3	6	3	1	246	28.2	4.98	20.77	3	0	498.6	465.8	341.9	304	379.6	258.9	382.4	314.7	356.7	366
FALSE	High	Master Protein	P09435	Heat shock protein SSA3 OS=Saccharomyces cerevisiae (strain ATCC 204508 / S288c) GN=SSA3 PE=1 SV=3	0	160.752	51	29	187	10	1	649	70.5	5.17	490.64	29	0	606.9	671.2	700.2	769.7	841.5	786.8	748.9	853.1	667.5	876.8
FALSE	High	Master Protein	P40510	D-3-phosphoglycerate dehydrogenase 2 OS=Saccharomyces cerevisiae (strain ATCC 204508 / S288c) GN=SER33 PE=1 SV=1	0	112.639	41	15	72	7	1	469	51.2	6.42	242.68	15	0	928.1	813.6	865.7	893.2	916.2	779.2	979.2	883.8	869.8	995.6
FALSE	High	Master Protein	P40467	Activator of stress genes 1 OS=Saccharomyces cerevisiae (strain ATCC 204508 / S288c) GN=ASG1 PE=1 SV=1	0	69.018	21	14	23	13	1	964	108.7	6.16	86.61	14	1	431.2	404.5	354.4	385.6	461.8	314.5	476.8	424.9	378.1	453.8
FALSE	High	Master Protein	P36008	Elongation factor 1-gamma 2 OS=Saccharomyces cerevisiae (strain ATCC 204508 / S288c) GN=TEF4 PE=1 SV=1	0	110.837	45	18	76	16	1	412	46.5	7.87	225.52	18	0	3759.1	3530.9	3233.2	3193.2	3568.9	2863.9	3625.1	3140.9	3415.7	3407.2
FALSE	High	Master Protein	Q06489	Methylthioribose-1-phosphate isomerase OS=Saccharomyces cerevisiae (strain ATCC 204508 / S288c) GN=MRI1 PE=1 SV=1	0	48.33	29	10	25	10	1	411	45	5.03	69.35	10	0	1077	1017.5	942.4	922.3	1100.5	833	1115.9	1031.7	1036.2	1059.1
FALSE	High	Master Protein	P38841	Uncharacterized protein YHR138C OS=Saccharomyces cerevisiae (strain ATCC 204508 / S288c) GN=YHR138C PE=1 SV=1	0	31.21	41	6	13	6	1	114	12.7	5.06	47.96	6	0	251.5	274.9	315.4	305.6	350.1	250.7	303.8	346.1	294.7	356
FALSE	High	Master Protein	P25348	54S ribosomal protein L32, mitochondrial OS=Saccharomyces cerevisiae (strain ATCC 204508 / S288c) GN=MRPL32 PE=1 SV=1	0	9.26	9	2	4	2	1	183	21.4	9.85	10.01	2	0	188	210.8	198	179.1	172.2	162.3	180.3	125	190.3	180.3
FALSE	High	Master Protein	P23644	Mitochondrial import receptor subunit TOM40 OS=Saccharomyces cerevisiae (strain ATCC 204508 / S288c) GN=TOM40 PE=1 SV=1	0	47.8	21	6	27	6	1	387	42	5.54	95.23	6	0	863.5	781.3	760.6	711.3	829.4	703.7	828.9	770.7	770.7	766.3
FALSE	High	Master Protein	P39723	Spindle pole component SPC72 OS=Saccharomyces cerevisiae (strain ATCC 204508 / S288c) GN=SPC72 PE=1 SV=2	0	31.572	16	10	15	9	1	622	72.1	5.06	36.45	10	1	246	290.7	243.5	291.7	329	349.2	336.7	326.4	264.1	346.9
FALSE	High	Master Protein	P32912	Vacuolar morphogenesis protein 7 OS=Saccharomyces cerevisiae (strain ATCC 204508 / S288c) GN=VAM7 PE=1 SV=1	0	40.843	36	10	19	10	1	316	36.7	8.46	60.4	10	0	313.9	311.4	298.7	313.6	309.8	304.1	351.3	299.7	337	338.7
FALSE	High	Master Protein	P47047	ATP-dependent RNA helicase DOB1 OS=Saccharomyces cerevisiae (strain ATCC 204508 / S288c) GN=MTR4 PE=1 SV=1	0	95.373	24	21	36	21	1	1073	122	6.34	127.82	21	0	567.8	606.9	519.3	570.9	634	482.6	611.8	587.9	555.9	604.5
FALSE	High	Master Protein	P14306	Carboxypeptidase Y inhibitor OS=Saccharomyces cerevisiae (strain ATCC 204508 / S288c) GN=TFS1 PE=1 SV=2	0	36.582	30	4	17	4	1	219	24.3	6.54	66.53	4	0	682.5	703.1	657.8	698.4	776.3	569.5	762.1	723	695.5	720.5
FALSE	High	Master Protein	P53065	tRNA-specific adenosine deaminase 1 OS=Saccharomyces cerevisiae (strain ATCC 204508 / S288c) GN=TAD1 PE=1 SV=1	0	24.933	18	7	11	7	1	400	45.9	8.22	27.23	7	0	142.7	135.8	123.1	156.5	158.3	132.1	156.1	143.3	152.5	162.4
FALSE	High	Master Protein	P46949	Protein FYV8 OS=Saccharomyces cerevisiae (strain ATCC 204508 / S288c) GN=FYV8 PE=1 SV=1	0	43.896	17	12	20	12	1	817	90.7	4.63	57.92	12	0	364.8	311.8	328.3	358.7	370.9	332.5	414.6	348.8	382.2	401.5
FALSE	High	Master Protein	Q03677	1,2-dihydroxy-3-keto-5-methylthiopentene dioxygenase OS=Saccharomyces cerevisiae (strain ATCC 204508 / S288c) GN=ADI1 PE=1 SV=1	0	36.424	51	10	18	10	1	179	20.9	5.31	40.79	10	0	754.3	807.2	710	737.3	697.2	717.5	881	662.5	814.9	750.1
FALSE	High	Master Protein	Q06344	Pre-rRNA-processing protein ESF1 OS=Saccharomyces cerevisiae (strain ATCC 204508 / S288c) GN=ESF1 PE=1 SV=1	0	54.173	26	13	19	13	1	628	72.4	5.26	55.22	13	0	528.2	518.1	543.3	518.4	610.5	494.6	771.2	692.5	700	688.7
FALSE	High	Master Protein	P25625	Protein PER1 OS=Saccharomyces cerevisiae (strain ATCC 204508 / S288c) GN=PER1 PE=1 SV=1	0.002	5.883	6	2	2	2	1	357	42.5	6.87	4.82	2	0
FALSE	High	Master Protein	Q04902	Probable glutathione-independent glyoxalase SNO4 OS=Saccharomyces cerevisiae (strain ATCC 204508 / S288c) GN=SNO4 PE=3 SV=1	0	29.36	32	7	16	7	1	237	26	8.07	44.11	7	0	556.3	502.9	533.2	613.3	575.2	596.6	621.8	687.3	552	732.3
FALSE	High	Master Protein	Q03640	Tricalbin-3 OS=Saccharomyces cerevisiae (strain ATCC 204508 / S288c) GN=TCB3 PE=1 SV=1	0	233.298	37	40	103	40	1	1545	171	7.14	347.72	40	0	2808.5	2857.4	2545	2653.5	2888.9	2319.1	2939.5	2937.2	2652.7	2805.3
FALSE	High	Master Protein	P13134	Kexin OS=Saccharomyces cerevisiae (strain ATCC 204508 / S288c) GN=KEX2 PE=1 SV=1	0	16.024	5	5	7	5	1	814	89.9	4.98	20.94	5	0	179.9	211.3	179.6	177	213.4	179.4	225.7	213.1	195	200.7
FALSE	High	Master Protein	Q06170	Uncharacterized membrane protein YLR326W OS=Saccharomyces cerevisiae (strain ATCC 204508 / S288c) GN=YLR326W PE=1 SV=1	0	15.835	18	3	6	3	1	240	27.4	9.36	16.1	3	0	242.4	262.4	219.2	334.3	375.9	334.5	263.1	284.4	253.7	352.1
FALSE	High	Master Protein	P06781	GTP-binding protein RHO2 OS=Saccharomyces cerevisiae (strain ATCC 204508 / S288c) GN=RHO2 PE=1 SV=2	0	13.701	20	3	4	2	1	192	21.5	5.49	12.32	3	0
FALSE	High	Master Protein	P36143	Glycogenin-1 OS=Saccharomyces cerevisiae (strain ATCC 204508 / S288c) GN=GLG1 PE=1 SV=4	0	38.72	17	10	19	10	1	616	69.7	4.37	50.48	10	0	347.7	331.1	326.9	287.1	310.3	293	326.8	281.3	287.4	315.5
FALSE	High	Master Protein	P18899	Stress protein DDR48 OS=Saccharomyces cerevisiae (strain ATCC 204508 / S288c) GN=DDR48 PE=1 SV=4	0	167.106	67	19	93	19	1	430	46.2	4.54	395.31	19	0	1425.8	1222.4	1346.6	1588.6	1752.7	2331.2	2160.7	2007.5	1436.9	1824
FALSE	High	Master Protein	Q02725	Vacuolar transporter chaperone 3 OS=Saccharomyces cerevisiae (strain ATCC 204508 / S288c) GN=VTC3 PE=1 SV=1	0	68.638	23	17	31	14	1	835	96.5	7.42	85.65	17	0	412	396.2	388	383.1	446.9	345.5	459.1	395.9	413.3	448.1
FALSE	High	Master Protein	Q12481	rRNA biogenesis protein RRP36 OS=Saccharomyces cerevisiae (strain ATCC 204508 / S288c) GN=RRP36 PE=1 SV=1	0.002	5.77	7	2	2	2	1	300	36.1	8.63	5.3	2	0	81.5	85.7	82.6	78.6	85.5	51.2	97.9	85.4	76.5	84.3
FALSE	High	Master Protein	P32353	Delta(7)-sterol 5(6)-desaturase OS=Saccharomyces cerevisiae (strain ATCC 204508 / S288c) GN=ERG3 PE=1 SV=1	0	51.381	22	10	28	10	1	365	42.7	7.69	74.65	10	0	1502.9	1547.5	1363.3	1589.9	1779.1	1494.7	1718.8	1739.9	1602	1861.9
FALSE	High	Master Protein	P33748	Zinc finger protein MSN2 OS=Saccharomyces cerevisiae (strain ATCC 204508 / S288c) GN=MSN2 PE=1 SV=1	0	15.235	6	3	7	3	1	704	77.8	6.57	28.83	3	0	130.9	129.8	137.3	115.8	154.6	137.9	143.1	144.5	142.5	158.9
FALSE	High	Master Protein	P32432	Transcription factor SFP1 OS=Saccharomyces cerevisiae (strain ATCC 204508 / S288c) GN=SFP1 PE=1 SV=1	0	17.913	12	5	6	4	1	683	74.7	6.7	17.73	5	0	13.5	16.7	22.8	17.1	17.4	14.9	24.6	25.6	19.3	16.2
FALSE	High	Master Protein	P25569	Glucose-induced degradation protein 7 OS=Saccharomyces cerevisiae (strain ATCC 204508 / S288c) GN=GID7 PE=1 SV=2	0	64.014	26	15	28	15	1	745	84.5	6.18	90.81	15	0	680.9	611.1	606.8	636.1	633.4	534.3	687.5	582.6	616	633.9
FALSE	High	Master Protein	P32790	Actin cytoskeleton-regulatory complex protein SLA1 OS=Saccharomyces cerevisiae (strain ATCC 204508 / S288c) GN=SLA1 PE=1 SV=1	0	119.715	30	29	53	29	1	1244	135.8	5.88	174.61	29	0	1392	1443.1	1391.6	1371.1	1510.2	1324.9	1615.9	1478.6	1455.9	1484.1
FALSE	High	Master Protein	P40093	UPF0160 protein YER156C OS=Saccharomyces cerevisiae (strain ATCC 204508 / S288c) GN=YER156C PE=1 SV=1	0	63.561	45	13	32	13	1	338	38.2	7.49	111.19	13	0	1440.7	1461	1377.9	1374.2	1539	1281.5	1518.8	1461.2	1380.3	1479.9
FALSE	High	Master Protein	P43601	Autophagy-related protein 18 OS=Saccharomyces cerevisiae (strain ATCC 204508 / S288c) GN=ATG18 PE=1 SV=1	0	26.477	14	6	8	6	1	500	55.1	5.54	23.68	6	0	190.9	206.5	199	171.3	184.8	172.6	196.6	170.5	185	195
FALSE	High	Master Protein	Q03455	Probable zinc transporter MSC2 OS=Saccharomyces cerevisiae (strain ATCC 204508 / S288c) GN=MSC2 PE=1 SV=2	0	23.603	11	6	10	6	1	724	80.5	7.77	31.29	6	0	125	136.6	118.7	128.8	118.1	103.5	129.5	114.2	115.2	131.2
FALSE	High	Master Protein	P18888	Transcription regulatory protein SNF6 OS=Saccharomyces cerevisiae (strain ATCC 204508 / S288c) GN=SNF6 PE=1 SV=1	0	17.709	15	4	8	4	1	332	37.6	5.71	24.4	4	0	142.7	141	134.9	155	173.7	126	161.4	163.8	132.4	181.6
FALSE	High	Master Protein	P33313	Hsp70/Hsp90 co-chaperone CNS1 OS=Saccharomyces cerevisiae (strain ATCC 204508 / S288c) GN=CNS1 PE=1 SV=1	0	25.66	24	8	12	8	1	385	44.1	5.81	33.18	8	0	239.7	226.7	235.6	250.1	275.9	251.1	283	247.6	318.6	280.5
FALSE	High	Master Protein	Q9URQ3	tRNA-specific adenosine deaminase subunit TAD3 OS=Saccharomyces cerevisiae (strain ATCC 204508 / S288c) GN=TAD3 PE=1 SV=1	0	9.454	16	6	6	6	1	322	37.1	6.29	14.81	6	0	281.5	279	248.6	261.8	272.4	262.9	290.3	246.6	308.8	303
FALSE	High	Master Protein	P39988	Putative pyridoxal kinase BUD16 OS=Saccharomyces cerevisiae (strain ATCC 204508 / S288c) GN=BUD16 PE=1 SV=1	0.002	5.613	5	2	3	2	1	312	35.5	6.54	8.51	2	0	35.6	38.1	34.3	39.3	38.2	36.5	40.3	33.6	37.6	29.6
FALSE	High	Master Protein	P39709	Probable transporter SEO1 OS=Saccharomyces cerevisiae (strain ATCC 204508 / S288c) GN=SEO1 PE=1 SV=1	0	13.037	6	5	5	5	1	593	68.8	8.02	12.53	5	0	149.6	147.4	118.5	114.4	127.3	113.5	154.6	112.3	116.7	110.9
FALSE	High	Master Protein	P32873	GTPase-activating protein BEM3 OS=Saccharomyces cerevisiae (strain ATCC 204508 / S288c) GN=BEM3 PE=1 SV=3	0	21.276	7	7	7	7	1	1128	124.8	6.84	21.17	7	0	106.6	99.6	79.1	94	107.2	88.6	116.7	100.2	99.4	116.4
FALSE	High	Master Protein	P36112	MICOS complex subunit MIC60 OS=Saccharomyces cerevisiae (strain ATCC 204508 / S288c) GN=MIC60 PE=1 SV=1	0	148.141	49	23	81	23	1	540	61	6.6	284.41	23	0	2253.1	2155.3	2044.6	1925.1	2189.2	1790	2236.3	1962.2	2097.1	2104.5
FALSE	High	Master Protein	P00937	Multifunctional tryptophan biosynthesis protein OS=Saccharomyces cerevisiae (strain ATCC 204508 / S288c) GN=TRP3 PE=1 SV=2	0	77.041	39	16	38	16	1	484	53.5	6.92	125.18	16	0	985.2	996.4	971.7	1035.4	1030.1	854.6	1015.8	897.9	927.1	1018.2
FALSE	High	Master Protein	P21538	DNA-binding protein REB1 OS=Saccharomyces cerevisiae (strain ATCC 204508 / S288c) GN=REB1 PE=1 SV=2	0	59.308	24	16	24	16	1	810	91.8	5.16	76.51	16	0	310.1	288.4	291.3	322.5	244.1	313.7	316.9	262.2	286.8	347.3
FALSE	High	Master Protein	P40160	Serine/threonine-protein kinase RIO2 OS=Saccharomyces cerevisiae (strain ATCC 204508 / S288c) GN=RIO2 PE=1 SV=1	0	41.354	25	11	19	11	1	425	49.1	5.29	55.95	11	0	716.1	716.2	677.1	683.9	749.2	601.9	807.7	688.5	716.8	731.4
FALSE	High	Master Protein	P06182	Cytochrome c heme lyase OS=Saccharomyces cerevisiae (strain ATCC 204508 / S288c) GN=CYC3 PE=1 SV=1	0	35.047	31	8	17	8	1	269	30.1	5.5	46.4	8	0	537.2	503.2	497.2	560.1	540.4	551.7	524.3	481.6	537.9	540.8
FALSE	High	Master Protein	P32862	Glucose transport transcription regulator RGT1 OS=Saccharomyces cerevisiae (strain ATCC 204508 / S288c) GN=RGT1 PE=1 SV=1	0	29.832	9	8	9	8	1	1170	128.2	7.9	26.39	8	0	57.8	57.3	61.2	69.9	56.1	51.8	62.9	50.2	48.8	58.2
FALSE	High	Master Protein	Q04500	U3 small nucleolar RNA-associated protein 14 OS=Saccharomyces cerevisiae (strain ATCC 204508 / S288c) GN=UTP14 PE=1 SV=1	0	82.005	26	20	33	20	1	899	103	5.06	100.34	20	0	576.5	532.2	534.2	501.5	579.9	487.2	724.2	634.1	626.5	684.3
FALSE	High	Master Protein	P32328	Serine/threonine-protein kinase DBF20 OS=Saccharomyces cerevisiae (strain ATCC 204508 / S288c) GN=DBF20 PE=1 SV=2	0	23.86	10	6	9	2	1	564	65.8	8.53	24.65	6	0	18.8	19.5	18.7	14.6	14.6	17	19	16.9	15.2	17.7
FALSE	High	Master Protein	P35691	Translationally-controlled tumor protein homolog OS=Saccharomyces cerevisiae (strain ATCC 204508 / S288c) GN=TMA19 PE=1 SV=1	0	68.906	49	12	55	12	1	167	18.7	4.56	164.36	12	0	2787.7	2705.1	2585.3	2550.1	2818.4	3086.7	2974	2615	2746.1	3289.2
FALSE	High	Master Protein	P53196	26S proteasome regulatory subunit RPN14 OS=Saccharomyces cerevisiae (strain ATCC 204508 / S288c) GN=RPN14 PE=1 SV=1	0	27.837	17	7	16	7	1	417	46.4	5.22	42.51	7	0	355.7	344.2	352.2	414.1	415.1	350.6	402.8	375.3	362.9	413
FALSE	High	Master Protein	Q08230	Succinate dehydrogenase assembly factor 2, mitochondrial OS=Saccharomyces cerevisiae (strain ATCC 204508 / S288c) GN=SDH5 PE=1 SV=1	0	24.366	30	5	12	5	1	162	19	8.78	25.08	5	0	339	338.4	304.5	383.6	260.1	394.7	322.3	267.9	316.6	361.6
FALSE	High	Master Protein	Q12486	Putative uncharacterized hydrolase YOR131C OS=Saccharomyces cerevisiae (strain ATCC 204508 / S288c) GN=YOR131C PE=1 SV=1	0	20.671	26	6	11	6	1	218	24.8	6.64	30.31	6	0	659.2	598.8	639.6	591.2	620.8	567.5	683.6	643.5	660.6	694.5
FALSE	High	Master Protein	P32588	Nuclear and cytoplasmic polyadenylated RNA-binding protein PUB1 OS=Saccharomyces cerevisiae (strain ATCC 204508 / S288c) GN=PUB1 PE=1 SV=4	0	78.509	43	11	58	11	1	453	50.7	5.11	177.84	11	0	1020.5	906.6	964.3	881.7	1000	782.3	1021.1	977	968.1	1025.3
FALSE	High	Master Protein	P39931	Protein SSP120 OS=Saccharomyces cerevisiae (strain ATCC 204508 / S288c) GN=SSP120 PE=1 SV=1	0	29.308	27	6	14	6	1	234	27.3	5.11	46.27	6	0	455.9	503.8	432.8	468.1	479	480.7	495.1	397	491	508.9
FALSE	High	Master Protein	Q99247	Uncharacterized WD repeat-containing protein YOL087C OS=Saccharomyces cerevisiae (strain ATCC 204508 / S288c) GN=YOL087C PE=1 SV=1	0	82.122	21	18	35	18	1	1116	125.3	6.68	111.56	18	0	515.3	484.8	498.1	506.3	536.7	433.8	589.8	535.4	515.2	551.7
FALSE	High	Master Protein	P19880	AP-1-like transcription factor YAP1 OS=Saccharomyces cerevisiae (strain ATCC 204508 / S288c) GN=YAP1 PE=1 SV=2	0	16.766	12	5	7	5	1	650	72.5	4.96	18.96	5	0	24.9	20.2	22.4	17.3	28.7	20.2	23.3	20.2	23.7	23
FALSE	High	Master Protein	P32794	ATPase family gene 2 protein OS=Saccharomyces cerevisiae (strain ATCC 204508 / S288c) GN=AFG2 PE=1 SV=1	0	53.563	21	13	25	12	1	780	84.7	5.71	78.33	13	0	342.8	345.2	306.1	293.3	347.8	280.6	394.9	347.8	355.5	361.9
FALSE	High	Master Protein	Q12369	Protein SFI1 OS=Saccharomyces cerevisiae (strain ATCC 204508 / S288c) GN=SFI1 PE=1 SV=1	0.005	4.469	1	1	2	1	1	946	112.9	9.77	6.49	1	0
FALSE	High	Master Protein	P40959	Sorting nexin MVP1 OS=Saccharomyces cerevisiae (strain ATCC 204508 / S288c) GN=MVP1 PE=1 SV=2	0	52.343	35	17	22	16	1	511	59.6	5.5	52.49	17	0	430.6	442.4	428.1	436.8	410.1	374.5	485	417.2	452.7	464.8
FALSE	High	Master Protein	P38009	Bifunctional purine biosynthesis protein ADE17 OS=Saccharomyces cerevisiae (strain ATCC 204508 / S288c) GN=ADE17 PE=1 SV=2	0	209.242	60	28	166	22	1	592	65.2	6.55	569.83	28	7	5516.9	5411.4	5145.9	5049.2	5523.7	4403.7	5371.4	5375.7	4888.7	5069.4
FALSE	High	Master Protein	Q12494	Inositol hexakisphosphate kinase 1 OS=Saccharomyces cerevisiae (strain ATCC 204508 / S288c) GN=KCS1 PE=1 SV=1	0	77.413	18	17	26	17	1	1050	119.5	6.79	90.21	17	0	608.4	593.3	588.6	582.5	584.9	535.9	614.7	530.6	618.3	604.4
FALSE	High	Master Protein	Q12495	Chromatin assembly factor 1 subunit p90 OS=Saccharomyces cerevisiae (strain ATCC 204508 / S288c) GN=RLF2 PE=1 SV=1	0	25.346	16	8	8	8	1	606	70.2	6.7	25.48	8	0	132	126	126.3	167.5	205.8	174.2	230.2	245.3	266.2	285.9
FALSE	High	Master Protein	P28495	F-actin-capping protein subunit alpha OS=Saccharomyces cerevisiae (strain ATCC 204508 / S288c) GN=CAP1 PE=1 SV=1	0	28.769	24	6	20	6	1	268	30.7	5.31	59.39	6	0	525.9	519.8	497.4	458.2	527.7	444.9	534.3	511.1	503.9	530
FALSE	High	Master Protein	Q06820	Mitochondrial distribution and morphology protein 36 OS=Saccharomyces cerevisiae (strain ATCC 204508 / S288c) GN=MDM36 PE=1 SV=1	0	15.393	9	3	6	3	1	579	64.9	5.47	21.35	3	0	26	23.6	22.5	28.8	26.4	22.5	24	22.2	25.5	18.7
FALSE	High	Master Protein	O13516	40S ribosomal protein S9-A OS=Saccharomyces cerevisiae (strain ATCC 204508 / S288c) GN=RPS9A PE=1 SV=3	0	79.988	54	18	64	2	1	197	22.4	9.98	156.31	18	0	275.4	293.5	255	247.9	316.6	245.6	387.5	449.8	275.7	315.3
FALSE	High	Master Protein	P10963	Phosphoenolpyruvate carboxykinase [ATP] OS=Saccharomyces cerevisiae (strain ATCC 204508 / S288c) GN=PCK1 PE=1 SV=2	0	256.898	62	35	264	35	1	549	60.9	6.34	840.09	35	0	11860.3	11907.6	11057.3	11847.5	11382.4	10858.2	11135.9	9923.5	10903.3	11119.8
FALSE	High	Master Protein	Q05946	U3 small nucleolar RNA-associated protein 13 OS=Saccharomyces cerevisiae (strain ATCC 204508 / S288c) GN=UTP13 PE=1 SV=1	0	63.673	25	16	26	16	1	817	91	5.43	79.32	16	0	538.1	501.4	447.3	509.1	509.2	421.9	546.8	393.4	515.6	468.3
FALSE	High	Master Protein	P36019	GTP-binding protein YPT53 OS=Saccharomyces cerevisiae (strain ATCC 204508 / S288c) GN=YPT53 PE=1 SV=1	0	17.403	19	4	8	2	1	220	24.6	5.24	21.25	4	0	16.9	18.9	17	18	20.7	16.8	15.4	17.3	18.8	17.7
FALSE	High	Master Protein	Q02866	Protein MUK1 OS=Saccharomyces cerevisiae (strain ATCC 204508 / S288c) GN=MUK1 PE=1 SV=1	0	44.441	24	12	23	12	1	612	69.5	8.47	74.51	12	0	449.5	444.2	440	437.8	481.8	397.9	508.6	468.6	476.8	488.2
FALSE	High	Master Protein	Q03103	Endoplasmic oxidoreductin-1 OS=Saccharomyces cerevisiae (strain ATCC 204508 / S288c) GN=ERO1 PE=1 SV=1	0	48.958	28	14	16	14	1	563	65	5.68	43.78	14	0	339.4	341.1	303.7	294.3	273.5	238.2	331.5	274	342.4	302.8
FALSE	High	Master Protein	P32474	Protein disulfide-isomerase EUG1 OS=Saccharomyces cerevisiae (strain ATCC 204508 / S288c) GN=EUG1 PE=1 SV=1	0	30.345	14	6	9	6	1	517	58.9	4.91	25.27	6	0	158	188.9	173.3	217.6	191.8	205.5	161.7	158.7	184.4	283.3
FALSE	High	Master Protein	P47130	Cop9 signalosome complex subunit 12 OS=Saccharomyces cerevisiae (strain ATCC 204508 / S288c) GN=CSN12 PE=1 SV=1	0	13.421	10	5	6	5	1	423	49.5	9.17	14.51	5	0	560.8	493.5	460.7	442.6	553.2	383.3	549.6	537.6	492	523.6
FALSE	High	Master Protein	Q12297	Transcription initiation factor TFIID subunit 3 OS=Saccharomyces cerevisiae (strain ATCC 204508 / S288c) GN=TAF3 PE=1 SV=1	0	25.91	17	5	10	5	1	353	40.3	4.79	31.64	5	0	223.8	210.3	230.3	232.2	221	240.4	254.3	227.7	237.6	263.6
FALSE	High	Master Protein	Q02642	Nascent polypeptide-associated complex subunit beta-1 OS=Saccharomyces cerevisiae (strain ATCC 204508 / S288c) GN=EGD1 PE=1 SV=2	0	26.058	34	5	15	5	1	157	17	6.55	36.29	5	0	754.8	689.5	640.8	1044.1	1016.6	1257	625.8	948	718.7	1707.5
FALSE	High	Master Protein	P39938	40S ribosomal protein S26-A OS=Saccharomyces cerevisiae (strain ATCC 204508 / S288c) GN=RPS26A PE=1 SV=1	0	20.909	30	4	18	4	1	119	13.5	10.76	50.86	4	0	560.9	570.3	531.3	553.5	522.3	522.2	827.9	605.3	701.6	565.3
FALSE	High	Master Protein	P38993	Iron transport multicopper oxidase FET3 OS=Saccharomyces cerevisiae (strain ATCC 204508 / S288c) GN=FET3 PE=1 SV=2	0	29.543	16	7	14	7	1	636	72.3	4.78	38.89	7	0	571.9	525.7	489.9	507.8	529.6	592.1	539.7	457.8	508.5	511.5
FALSE	High	Master Protein	P0CE41	Heme-responsive zinc finger transcription factor HAP1 OS=Saccharomyces cerevisiae (strain ATCC 204508 / S288c) GN=HAP1 PE=1 SV=1	0	32.029	10	9	10	9	1	1502	166	7.39	38.82	9	0	104.2	98.6	92.1	114	118.9	111.7	109.5	102.1	96.3	131.2
FALSE	High	Master Protein	P46963	CTD kinase subunit gamma OS=Saccharomyces cerevisiae (strain ATCC 204508 / S288c) GN=CTK3 PE=1 SV=2	0	12.628	19	4	5	4	1	296	34.8	6.33	14.52	4	0	148.4	142.5	141	148.2	160.2	150	171.1	144.7	151	184.5
FALSE	High	Master Protein	P41800	Maintenance of mitochondrial morphology protein 1 OS=Saccharomyces cerevisiae (strain ATCC 204508 / S288c) GN=MMM1 PE=1 SV=2	0	14.269	11	4	7	4	1	426	48.6	5.64	19.52	4	0	78.9	89	78.2	63.4	87.1	61.1	71.2	68.4	79.1	64.2
FALSE	High	Master Protein	Q12483	Vacuolar-sorting protein SNF8 OS=Saccharomyces cerevisiae (strain ATCC 204508 / S288c) GN=SNF8 PE=1 SV=1	0	19.396	17	4	6	4	1	233	26.9	5.72	17.86	4	0	138	137.9	132	138.2	117.3	136.8	144.7	118.3	155.2	145.9
FALSE	High	Master Protein	P0C0W9	60S ribosomal protein L11-A OS=Saccharomyces cerevisiae (strain ATCC 204508 / S288c) GN=RPL11A PE=1 SV=2	0	37.779	33	7	28	7	1	174	19.7	9.92	81.46	7	0	1471.4	1642.8	1464.2	1519.6	1629.3	1357.2	1637.5	1586.1	1438.1	1513
FALSE	High	Master Protein	Q12389	ATP-dependent RNA helicase DBP10 OS=Saccharomyces cerevisiae (strain ATCC 204508 / S288c) GN=DBP10 PE=1 SV=2	0	111.604	34	31	40	31	1	995	112.9	9.14	122.97	31	0	959.4	923.5	852.7	950.8	1042.6	836.7	1116.7	975.5	1034.2	1118.7
FALSE	High	Master Protein	P49626	60S ribosomal protein L4-B OS=Saccharomyces cerevisiae (strain ATCC 204508 / S288c) GN=RPL4B PE=1 SV=2	0	138.249	53	17	121	1	1	362	39	10.64	353.09	17	0	15.8	36.2	23.5	51.2	44.6	40.4	55.1	89.9	22.6	67.1
FALSE	High	Master Protein	P32939	GTP-binding protein YPT7 OS=Saccharomyces cerevisiae (strain ATCC 204508 / S288c) GN=YPT7 PE=1 SV=1	0	51.191	46	7	30	7	1	208	23	4.93	90.94	7	0	795	763.2	666.6	573.8	754.8	608	751.1	668.2	680.8	627
FALSE	High	Master Protein	P38127	Mitochondrial carrier protein RIM2 OS=Saccharomyces cerevisiae (strain ATCC 204508 / S288c) GN=RIM2 PE=3 SV=1	0	24.007	16	6	8	6	1	377	42.1	9.61	23.1	6	0	177.1	173.5	155.5	137.6	171.6	133.1	169	145.4	171.9	147.1
FALSE	High	Master Protein	Q12149	Exosome complex exonuclease RRP6 OS=Saccharomyces cerevisiae (strain ATCC 204508 / S288c) GN=RRP6 PE=1 SV=1	0	45.129	19	11	20	11	1	733	84	7.14	62.15	11	0	578.7	535.1	484.3	593.7	561	485.1	607.5	521.5	539.4	580.8
FALSE	High	Master Protein	Q03940	RuvB-like protein 1 OS=Saccharomyces cerevisiae (strain ATCC 204508 / S288c) GN=RVB1 PE=1 SV=1	0	114.164	54	19	55	19	1	463	50.4	5.87	183.08	19	0	1591	1451.3	1491.5	1335.1	1633.9	1119.7	1756.9	1749.7	1470.8	1503.5
FALSE	High	Master Protein	P30656	Proteasome subunit beta type-5 OS=Saccharomyces cerevisiae (strain ATCC 204508 / S288c) GN=PRE2 PE=1 SV=3	0	23.237	20	5	14	5	1	287	31.6	6.23	34.92	5	0	203.4	184.6	194.8	197.3	186.3	175.1	217.3	139.7	200	175.4
FALSE	High	Master Protein	Q03973	High mobility group protein 1 OS=Saccharomyces cerevisiae (strain ATCC 204508 / S288c) GN=HMO1 PE=1 SV=1	0	43.651	34	7	22	7	1	246	27.5	8.51	79.23	7	0	749.8	731.7	669.2	724.1	661.8	604.2	640.9	518.2	654.8	697.1
FALSE	High	Master Protein	Q02805	Protein ROD1 OS=Saccharomyces cerevisiae (strain ATCC 204508 / S288c) GN=ROD1 PE=1 SV=1	0	45.064	15	11	15	10	1	837	92.3	8.79	48.78	11	0	304.4	296.6	313.1	312.9	369.7	291.8	446.1	373.2	359.7	344
FALSE	High	Master Protein	P29539	Telomere length regulator protein RIF1 OS=Saccharomyces cerevisiae (strain ATCC 204508 / S288c) GN=RIF1 PE=1 SV=3	0	23.292	5	8	9	8	1	1916	217.8	6.57	21.98	8	0	109.1	108.4	89.8	113.3	134.9	111.4	155.6	142.5	157.1	176.8
FALSE	High	Master Protein	Q02554	Cold sensitive U2 snRNA suppressor 1 OS=Saccharomyces cerevisiae (strain ATCC 204508 / S288c) GN=CUS1 PE=1 SV=1	0	31.336	17	7	13	7	1	436	50.2	8.56	36.88	7	0	307.3	291.9	281.5	275.8	303.9	252.1	333.4	291.2	299.7	310.2
FALSE	High	Master Protein	P38260	Hsp70 nucleotide exchange factor FES1 OS=Saccharomyces cerevisiae (strain ATCC 204508 / S288c) GN=FES1 PE=1 SV=1	0	53.1	52	13	20	13	1	290	32.6	5.06	74.92	13	0	556.7	634	527.3	564.2	611.2	482.2	565.7	536.1	532.5	583.2
FALSE	High	Master Protein	P47014	Uncharacterized protein YJL132W OS=Saccharomyces cerevisiae (strain ATCC 204508 / S288c) GN=YJL132W PE=4 SV=1	0	24.316	12	8	11	8	1	750	84.4	6.27	23.23	8	0	160.9	157.9	142.8	141.3	135.1	142.5	128.6	118.7	143.1	133.9
FALSE	High	Master Protein	P40051	Intermediate cleaving peptidase 55 OS=Saccharomyces cerevisiae (strain ATCC 204508 / S288c) GN=ICP55 PE=1 SV=1	0	38.669	21	9	14	9	1	511	58	6.55	49.59	9	0	446.7	495.8	398.8	379.8	411.3	429.7	458.2	457	395.9	435.4
FALSE	High	Master Protein	P11655	Guanine nucleotide-exchange factor SEC12 OS=Saccharomyces cerevisiae (strain ATCC 204508 / S288c) GN=SEC12 PE=1 SV=1	0	33.894	25	9	15	9	1	471	51.6	6.76	41.42	9	0	443.1	391.9	363	386.6	414.3	289	406.1	342.8	368.9	415.2
FALSE	High	Master Protein	P53858	Protein BNI4 OS=Saccharomyces cerevisiae (strain ATCC 204508 / S288c) GN=BNI4 PE=1 SV=1	0	19.531	10	8	8	8	1	892	100.5	5.06	21.59	8	0	63.2	64.9	60.1	65.6	73.9	73.5	91.1	93.7	99.9	88.1
FALSE	High	Master Protein	P39008	Poly(A) ribonuclease POP2 OS=Saccharomyces cerevisiae (strain ATCC 204508 / S288c) GN=POP2 PE=1 SV=2	0	12.408	10	4	5	4	1	433	49.7	6.18	10.59	4	0	73.3	78.6	70.1	62.9	67.4	48.7	67.7	58.5	56.4	71.3
FALSE	High	Master Protein	P47127	Altered inheritance of mitochondria protein 24, mitochondrial OS=Saccharomyces cerevisiae (strain ATCC 204508 / S288c) GN=AIM24 PE=1 SV=1	0	71.776	42	15	30	15	1	394	44.4	9.8	97.34	15	0	1073.8	993.4	929.2	807.4	900.4	705.3	908.7	810.8	810.7	847.3
FALSE	High	Master Protein	P32801	Serine/threonine-protein kinase ELM1 OS=Saccharomyces cerevisiae (strain ATCC 204508 / S288c) GN=ELM1 PE=1 SV=2	0.007	3.942	2	1	1	1	1	640	72.1	8.09	3.93	1	0	18.2	18.9	16.6	18.3	27.7	15.8	32.3	28.4	18.9	26.3
FALSE	High	Master Protein	Q03782	56 kDa U1 small nuclear ribonucleoprotein component OS=Saccharomyces cerevisiae (strain ATCC 204508 / S288c) GN=SNU56 PE=1 SV=1	0	14.076	8	3	5	3	1	492	56.5	9.32	13.61	3	0	22.8	29.2	26.5	31.1	33.2	29.2	34.5	34	31.5	30.2
FALSE	High	Master Protein	Q03695	Uncharacterized protein YMR206W OS=Saccharomyces cerevisiae (strain ATCC 204508 / S288c) GN=YMR206W PE=4 SV=1	0	9.926	7	2	5	2	1	313	35	8.78	6.66	2	0	40.8	48.6	40	38.4	37.4	26	36.4	23.8	26.5	23.8
FALSE	High	Master Protein	Q06408	Transaminated amino acid decarboxylase OS=Saccharomyces cerevisiae (strain ATCC 204508 / S288c) GN=ARO10 PE=1 SV=1	0	9.006	4	3	3	3	1	635	71.3	6.54	6.3	3	0
FALSE	High	Master Protein	P21304	Periodic tryptophan protein 1 OS=Saccharomyces cerevisiae (strain ATCC 204508 / S288c) GN=PWP1 PE=1 SV=1	0	128.333	47	20	51	20	1	576	63.8	4.61	179.08	20	0	1250.9	1215.6	1184	1156.6	1134.8	1118.2	1285.2	1082.8	1282.3	1243.5
FALSE	High	Master Protein	Q08109	ERAD-associated E3 ubiquitin-protein ligase HRD1 OS=Saccharomyces cerevisiae (strain ATCC 204508 / S288c) GN=HRD1 PE=1 SV=1	0	9.46	7	3	3	3	1	551	63.5	5.71	9.42	3	0	115.2	96.4	101.4	129.2	98.3	131.5	118	91.3	128.1	133.9
FALSE	High	Master Protein	P46950	Nitrosoguanidine resistance protein SNG1 OS=Saccharomyces cerevisiae (strain ATCC 204508 / S288c) GN=SNG1 PE=1 SV=1	0	16.229	10	5	7	5	1	547	61.3	8.51	18.08	5	0	281.9	255.4	248.5	237.6	264	207.2	256.3	235.9	267.7	257.3
FALSE	High	Master Protein	P34111	Transcription factor tau 138 kDa subunit OS=Saccharomyces cerevisiae (strain ATCC 204508 / S288c) GN=TFC3 PE=1 SV=1	0	33.081	10	10	11	10	1	1160	132	9.36	34.29	10	0	173	165.1	151.4	158.3	162.2	145.6	159.3	132	149.5	150.8
FALSE	High	Master Protein	P32916	Signal recognition particle receptor subunit alpha homolog OS=Saccharomyces cerevisiae (strain ATCC 204508 / S288c) GN=SRP101 PE=1 SV=2	0	57.939	24	11	20	11	1	621	69.2	7.17	69.55	11	0	500.8	519.4	433	444.1	508.9	359.6	540.5	483.2	468.3	472.9
FALSE	High	Master Protein	Q8J0M4	UPF0357 protein YCL012C OS=Saccharomyces cerevisiae (strain ATCC 204508 / S288c) GN=YCL012C PE=1 SV=2	0	15.072	29	4	7	4	1	134	15.6	9.07	17.39	4	0	201.5	195.4	193.7	182.4	229.2	141.4	213.1	198.7	215.8	232.7
FALSE	High	Master Protein	P53946	Actin-related protein 5 OS=Saccharomyces cerevisiae (strain ATCC 204508 / S288c) GN=ARP5 PE=1 SV=1	0	61.824	25	15	27	15	1	755	87.5	5.47	90.44	15	0	554.3	592.9	557.1	552.1	584.8	486	648.4	574.4	586	590.6
FALSE	High	Master Protein	P38306	Uncharacterized protein YBR197C OS=Saccharomyces cerevisiae (strain ATCC 204508 / S288c) GN=YBR197C PE=1 SV=1	0.001	7.198	12	2	2	2	1	217	24.2	9.07	5.9	2	0	33.8	30.7	30.1	29.5	26.3	41	25.8	20.5	32.4	29.8
FALSE	High	Master Protein	P38912	Eukaryotic translation initiation factor 1A OS=Saccharomyces cerevisiae (strain ATCC 204508 / S288c) GN=TIF11 PE=1 SV=1	0	28.038	33	5	14	5	1	153	17.4	4.83	48.29	5	0	907	810.9	860.1	913.3	852.1	820.4	824.7	763	826.3	949.6
FALSE	High	Master Protein	Q02201	Oxysterol-binding protein homolog 6 OS=Saccharomyces cerevisiae (strain ATCC 204508 / S288c) GN=OSH6 PE=1 SV=1	0	66.838	37	17	29	14	1	448	51.6	8.48	78.11	17	3	1954.2	2009.5	1770.4	1845.4	2091.6	1727.5	2093.2	1979.4	1906	1952.5
FALSE	High	Master Protein	Q12517	mRNA-decapping enzyme subunit 1 OS=Saccharomyces cerevisiae (strain ATCC 204508 / S288c) GN=DCP1 PE=1 SV=1	0	37.986	54	8	17	8	1	231	26.3	5.91	50.97	8	0	358.7	346.7	385.9	365.5	403.4	328.9	443.2	420.2	410.3	410.2	Acetyl [N-Term]
FALSE	High	Master Protein	P32264	Glutamate 5-kinase OS=Saccharomyces cerevisiae (strain ATCC 204508 / S288c) GN=PRO1 PE=1 SV=2	0	58.837	32	10	29	10	1	428	47.1	6.76	102.29	10	0	952.2	905.5	832.6	775.8	897.2	671.1	923.3	882.5	840.1	887.3
FALSE	High	Master Protein	P34163	Sterol esterase TGL1 OS=Saccharomyces cerevisiae (strain ATCC 204508 / S288c) GN=TGL1 PE=1 SV=1	0	34.726	21	10	13	10	1	548	62.9	6.83	35.02	10	0	618.6	577.6	538.8	463.4	593.7	421.9	609.6	550.3	547.9	575
FALSE	High	Master Protein	Q02647	Dynein light chain 1, cytoplasmic OS=Saccharomyces cerevisiae (strain ATCC 204508 / S288c) GN=DYN2 PE=1 SV=1	0.001	7.968	18	3	5	3	1	92	10.4	8.34	11.03	3	0	279.1	409.3	383.1	478.4	324.5	458.1	362	401.8	318.8	400.1
FALSE	High	Master Protein	Q06839	PX domain-containing protein YPR097W OS=Saccharomyces cerevisiae (strain ATCC 204508 / S288c) GN=YPR097W PE=1 SV=2	0	72.253	20	18	28	18	1	1073	123	5.78	88.4	18	0	743.6	713.4	655.6	656.4	716.9	545.9	708.9	680.5	706.5	734.2
FALSE	High	Master Protein	Q04179	Uridine nucleosidase OS=Saccharomyces cerevisiae (strain ATCC 204508 / S288c) GN=URH1 PE=1 SV=2	0	9.637	8	3	3	3	1	340	37.9	5.43	7.7	3	0	105.5	84.8	94.2	99.5	100.5	91.1	140.8	150.8	158.2	188.4
FALSE	High	Master Protein	P39714	(R,R)-butanediol dehydrogenase OS=Saccharomyces cerevisiae (strain ATCC 204508 / S288c) GN=BDH1 PE=1 SV=2	0	30.181	35	10	14	9	1	382	41.6	6.57	41.75	10	1	597.8	674.3	563	703.5	738.4	529.3	623.2	676.8	531.3	630.8
FALSE	High	Master Protein	P38866	Thiol-specific monooxygenase OS=Saccharomyces cerevisiae (strain ATCC 204508 / S288c) GN=FMO1 PE=1 SV=2	0	25.905	19	7	9	7	1	432	49.1	7.14	25.48	7	0	184.6	177.8	162.8	166.4	166.2	159.7	192.5	163.3	179.7	167.9
FALSE	High	Master Protein	P32464	Protein HYM1 OS=Saccharomyces cerevisiae (strain ATCC 204508 / S288c) GN=HYM1 PE=1 SV=1	0	10.969	11	4	4	4	1	399	45.8	8.43	10.48	4	0	72.8	81.5	73.5	58.1	54.3	51.4	62.1	54.8	62.8	58.9
FALSE	High	Master Protein	P25635	Periodic tryptophan protein 2 OS=Saccharomyces cerevisiae (strain ATCC 204508 / S288c) GN=PWP2 PE=1 SV=2	0	71.514	23	21	30	21	1	923	103.9	5.1	76.84	21	0	959.9	854.9	756.9	789.2	851.5	678.9	945.8	819.2	876.6	950.6
FALSE	High	Master Protein	P38174	Methionine aminopeptidase 2 OS=Saccharomyces cerevisiae (strain ATCC 204508 / S288c) GN=MAP2 PE=1 SV=4	0	68.513	35	14	37	14	1	421	47.5	6.24	113.38	14	0	1224.5	1292.6	1205.4	1330.9	1299	1314.9	1394.7	1215.2	1320.3	1439.6
FALSE	High	Master Protein	P46681	D-lactate dehydrogenase [cytochrome] 2, mitochondrial OS=Saccharomyces cerevisiae (strain ATCC 204508 / S288c) GN=DLD2 PE=1 SV=1	0	90.677	30	16	39	15	1	530	59.2	6.13	108.3	16	0	966.1	1120	967.8	1112.7	1098.4	965.3	1092.8	1119	946.6	1028.6
FALSE	High	Master Protein	Q12403	Protein ERP3 OS=Saccharomyces cerevisiae (strain ATCC 204508 / S288c) GN=ERP3 PE=1 SV=1	0	10.411	17	4	8	4	1	225	26.5	6.86	19.49	4	0	76.7	60.5	65.2	96.3	82.3	80.2	98.9	93.1	84.6	116.7
FALSE	High	Master Protein	P39101	Protein CAJ1 OS=Saccharomyces cerevisiae (strain ATCC 204508 / S288c) GN=CAJ1 PE=1 SV=1	0	100.864	46	19	53	19	1	391	44.8	5.8	162.27	19	0	1399.4	1480.4	1390.7	1457	1252.1	1401.2	1350.6	1046.3	1320.4	1395.8
FALSE	High	Master Protein	P40054	D-3-phosphoglycerate dehydrogenase 1 OS=Saccharomyces cerevisiae (strain ATCC 204508 / S288c) GN=SER3 PE=1 SV=1	0	101.594	39	15	62	7	1	469	51.2	5.57	195.94	15	9	2832.3	2472.1	2426	2491.6	2741.2	2011.1	2820.1	2582.5	2573	2599.5
FALSE	High	Master Protein	P21734	Ubiquitin-conjugating enzyme E2 1 OS=Saccharomyces cerevisiae (strain ATCC 204508 / S288c) GN=UBC1 PE=1 SV=1	0	32.407	28	6	24	6	1	215	24.2	5.24	69.56	6	0	735.1	669.9	699.5	581.6	680.7	598.7	721.2	697.7	679.8	670.3
FALSE	High	Master Protein	P32831	Negative growth regulatory protein NGR1 OS=Saccharomyces cerevisiae (strain ATCC 204508 / S288c) GN=NGR1 PE=1 SV=2	0	38.996	25	10	22	10	1	672	75	8.13	61.65	10	0	445.2	421.8	402.6	409.9	437.9	345.1	485	406.5	443.1	422.7
FALSE	High	Master Protein	Q08601	Metacaspase-1 OS=Saccharomyces cerevisiae (strain ATCC 204508 / S288c) GN=MCA1 PE=1 SV=2	0	63.317	24	7	26	7	1	432	48	5.43	99.84	7	0	322.9	292.6	269.1	293.9	296.5	244.1	310.6	302.6	306.1	302.1
FALSE	High	Master Protein	P19146	ADP-ribosylation factor 2 OS=Saccharomyces cerevisiae (strain ATCC 204508 / S288c) GN=ARF2 PE=1 SV=3	0	61.81	52	8	40	2	1	181	20.6	7.34	123.55	8	0	105.1	119.1	97.9	103.6	91.8	78.4	115.3	130.1	95.5	56.1
FALSE	High	Master Protein	P38915	Transcription factor SPT8 OS=Saccharomyces cerevisiae (strain ATCC 204508 / S288c) GN=SPT8 PE=1 SV=1	0	30.462	16	8	13	8	1	602	66.1	4.45	43.58	8	0	290.4	333.2	312.6	335.4	319.3	294.2	310.8	244.6	311.6	325.1
FALSE	High	Master Protein	P05755	40S ribosomal protein S9-B OS=Saccharomyces cerevisiae (strain ATCC 204508 / S288c) GN=RPS9B PE=1 SV=4	0	77.925	54	18	85	2	1	195	22.3	10.1	220.63	18	15	3740.9	3344.4	3020.5	3116.3	3183.5	2963.7	4038.5	3299.9	3504.4	3262.4
FALSE	High	Master Protein	P38066	GTP cyclohydrolase-2 OS=Saccharomyces cerevisiae (strain ATCC 204508 / S288c) GN=RIB1 PE=1 SV=2	0	24.435	21	7	12	7	1	345	38.3	6.34	36.62	7	0	214.9	267.4	187.3	262.7	267	242.3	274.2	347.4	228.6	296.9
FALSE	High	Master Protein	P38319	Tyrosyl-DNA phosphodiesterase 1 OS=Saccharomyces cerevisiae (strain ATCC 204508 / S288c) GN=TDP1 PE=1 SV=1	0	10.334	8	3	3	3	1	544	62.3	8.16	9.49	3	0	22.4	17	24.6	16.7	20	22.8	26.3	14.7	22.8	21.2
FALSE	High	Master Protein	Q02796	Transcriptional regulatory protein LGE1 OS=Saccharomyces cerevisiae (strain ATCC 204508 / S288c) GN=LGE1 PE=1 SV=1	0	14.852	12	3	4	3	1	332	37.3	9.25	14.03	3	0	19.8	18.6	18.8	14.9	15.4	19.2	19.4	14.6	14	15.2
FALSE	High	Master Protein	P00931	Tryptophan synthase OS=Saccharomyces cerevisiae (strain ATCC 204508 / S288c) GN=TRP5 PE=1 SV=1	0	205.161	54	30	124	30	1	707	76.6	6.51	398.28	30	0	4474.1	4236.9	4079.9	4008.5	4151.4	3311.2	4472.8	3853.2	4062.7	3971.6
FALSE	High	Master Protein	Q06168	Chromatin structure-remodeling complex subunit SFH1 OS=Saccharomyces cerevisiae (strain ATCC 204508 / S288c) GN=SFH1 PE=1 SV=1	0	30.921	21	5	9	5	1	426	48.7	5.21	32.87	5	0	146.1	142.4	124.2	118.8	138.9	103.9	129.9	119.7	131.2	113.5
FALSE	High	Master Protein	P06101	Hsp90 co-chaperone Cdc37 OS=Saccharomyces cerevisiae (strain ATCC 204508 / S288c) GN=CDC37 PE=1 SV=2	0	108.174	46	21	60	21	1	506	58.3	5.06	184.93	21	0	2379.9	2229.4	2179.1	2299.2	2411.6	2137	2357.6	2388	2242.1	2448.7
FALSE	High	Master Protein	P33441	THO complex subunit MFT1 OS=Saccharomyces cerevisiae (strain ATCC 204508 / S288c) GN=MFT1 PE=1 SV=1	0	55.772	33	13	22	12	1	392	45	4.54	68.86	13	0	340.8	325.5	307.5	336	336.5	328.1	397.3	318.3	349.7	364.7
FALSE	High	Master Protein	P19073	Cell division control protein 42 OS=Saccharomyces cerevisiae (strain ATCC 204508 / S288c) GN=CDC42 PE=1 SV=2	0	33.514	26	5	23	5	1	191	21.3	6.74	67.38	5	0	736.1	715	687.8	623.6	741.9	620.5	677.1	675.2	733.4	685.5
FALSE	High	Master Protein	Q00582	GTP-binding protein GTR1 OS=Saccharomyces cerevisiae (strain ATCC 204508 / S288c) GN=GTR1 PE=1 SV=1	0.008	3.684	5	2	2	2	1	310	35.8	8.28	3.79	2	0	85.9	78.7	64.1	58	61.6	41.9	65.6	53.3	76.8	68.3
FALSE	High	Master Protein	P53108	Protein YIP5 OS=Saccharomyces cerevisiae (strain ATCC 204508 / S288c) GN=YIP5 PE=1 SV=1	0	15.39	23	5	8	5	1	310	34.8	4.98	20.37	5	0	134.6	191.7	113.8	121.1	123.9	116.2	204.6	108.7	209	112.9
FALSE	High	Master Protein	Q08926	ULP1-interacting protein 4 OS=Saccharomyces cerevisiae (strain ATCC 204508 / S288c) GN=UIP4 PE=1 SV=1	0	69.013	46	12	30	12	1	304	34.2	4.51	105.53	12	0	682.3	698.1	701.2	617.5	716.6	605.9	701.3	621.5	636.3	609.1
FALSE	High	Master Protein	Q04233	Protein GIS4 OS=Saccharomyces cerevisiae (strain ATCC 204508 / S288c) GN=GIS4 PE=1 SV=1	0.004	4.582	3	2	2	2	1	774	87.1	4.98	4.91	2	0	32.8	32.9	28.8	23.8	32.8	31.6	34.5	25.5	28	28
FALSE	High	Master Protein	Q00816	Resistance to glucose repression protein 1 OS=Saccharomyces cerevisiae (strain ATCC 204508 / S288c) GN=REG1 PE=1 SV=1	0	105.868	30	24	48	24	1	1014	112.5	5.08	167.06	24	0	946.2	943.7	980.9	1111.6	1120	1014	1166.2	1081.1	1123	1187.3
FALSE	High	Master Protein	P32602	Alpha-soluble NSF attachment protein OS=Saccharomyces cerevisiae (strain ATCC 204508 / S288c) GN=SEC17 PE=1 SV=4	0	81.407	62	17	41	17	1	292	32.8	5.1	138.18	17	0	624.6	632.4	590	628.1	640.1	544.3	628.4	624.9	586.4	638
FALSE	High	Master Protein	P32598	Serine/threonine-protein phosphatase PP1-2 OS=Saccharomyces cerevisiae (strain ATCC 204508 / S288c) GN=GLC7 PE=1 SV=1	0	63.229	49	12	31	11	1	312	35.9	5.49	88.86	12	0	890.3	900.1	820.1	782.9	856.9	653	858.9	705.7	830.2	731.3
FALSE	High	Master Protein	P29366	Bud emergence protein 1 OS=Saccharomyces cerevisiae (strain ATCC 204508 / S288c) GN=BEM1 PE=1 SV=1	0	48.035	29	13	19	13	1	551	61.6	8.62	59.89	13	0	264.9	277.3	255.5	263	291.7	244.8	334.1	271.4	258.6	280.1
FALSE	High	Master Protein	P38112	ATP-dependent RNA helicase MAK5 OS=Saccharomyces cerevisiae (strain ATCC 204508 / S288c) GN=MAK5 PE=1 SV=1	0	44.686	20	15	21	15	1	773	87	8.4	59.82	15	0	791.6	797.9	718.7	733.2	873	669.7	906.7	822.5	808.3	862.3
FALSE	High	Master Protein	P53982	Isocitrate dehydrogenase [NADP] OS=Saccharomyces cerevisiae (strain ATCC 204508 / S288c) GN=IDP3 PE=3 SV=1	0	67.768	28	12	60	7	1	420	47.8	9.22	168.06	12	0	449.4	453.7	394.9	422.7	476.9	364.4	494.9	428	416.9	456.3
FALSE	High	Master Protein	P16862	ATP-dependent 6-phosphofructokinase subunit beta OS=Saccharomyces cerevisiae (strain ATCC 204508 / S288c) GN=PFK2 PE=1 SV=4	0	220.411	42	35	127	34	1	959	104.6	6.67	392.27	35	0	4558.4	4690.1	4195.2	5349.3	5193.7	4801.1	5323.7	5075.7	4706.2	5649.6
FALSE	High	Master Protein	P38226	Uncharacterized acyltransferase CST26 OS=Saccharomyces cerevisiae (strain ATCC 204508 / S288c) GN=CST26 PE=1 SV=1	0.001	7.738	8	2	3	2	1	397	45.5	9.33	5.56	2	0	16.7	15.9	19.7	20.8	21	16.8	20.6	20.6	23.5	29.3
FALSE	High	Master Protein	Q03714	U1 SNP1-associating protein 1 OS=Saccharomyces cerevisiae (strain ATCC 204508 / S288c) GN=USA1 PE=1 SV=1	0	54.085	21	16	22	16	1	838	96.6	5.11	76.02	16	0	274.1	259.6	247.8	244.9	270.2	236.4	298.1	262.3	262	274.3
FALSE	High	Master Protein	P39012	GPI transamidase component GAA1 OS=Saccharomyces cerevisiae (strain ATCC 204508 / S288c) GN=GAA1 PE=1 SV=1	0	29.262	14	7	10	7	1	614	69.2	6.25	28.47	7	0	170.9	144.7	123.2	130.8	157.5	116.7	158.4	120.2	136.7	143
FALSE	High	Master Protein	P32604	Fructose-2,6-bisphosphatase OS=Saccharomyces cerevisiae (strain ATCC 204508 / S288c) GN=FBP26 PE=1 SV=2	0	66.049	40	19	35	19	1	452	52.6	6.81	95.03	19	0	754	832	686	906.3	925	863.5	838.5	875.3	801.1	1063.8
FALSE	High	Master Protein	Q06704	Golgin IMH1 OS=Saccharomyces cerevisiae (strain ATCC 204508 / S288c) GN=IMH1 PE=1 SV=1	0	96.554	31	28	43	28	1	911	105.2	5.63	128.25	28	0	711.1	645.8	643	633.7	645.1	677.4	637.2	576.8	609.8	697.9
FALSE	High	Master Protein	P38250	Increased sodium tolerance protein 2 OS=Saccharomyces cerevisiae (strain ATCC 204508 / S288c) GN=IST2 PE=1 SV=2	0	92.261	23	20	46	19	1	946	105.8	8.98	145.34	20	1	1406.1	1340.3	1260.4	1378.7	1339.5	1263.9	1493.4	1264.8	1481.7	1539.7
FALSE	High	Master Protein	P05740	60S ribosomal protein L17-A OS=Saccharomyces cerevisiae (strain ATCC 204508 / S288c) GN=RPL17A PE=1 SV=4	0	55.664	42	8	60	1	1	184	20.5	10.92	204.36	8	6	2259.4	2341.9	2223.8	2437.6	2457.6	2380.8	2616.9	2417.9	2394.4	2566.9
FALSE	High	Master Protein	P10862	Postreplication repair E3 ubiquitin-protein ligase RAD18 OS=Saccharomyces cerevisiae (strain ATCC 204508 / S288c) GN=RAD18 PE=1 SV=1	0.002	5.795	6	2	3	2	1	487	55.2	7.61	10.72	2	0	35.4	35.8	36.2	39	38.4	39.6	38.2	37.8	37.5	36.8
FALSE	High	Master Protein	P19145	General amino-acid permease GAP1 OS=Saccharomyces cerevisiae (strain ATCC 204508 / S288c) GN=GAP1 PE=1 SV=2	0	59.971	21	14	32	14	1	602	65.6	8.47	92.05	14	0	1198	1090.6	1027.1	906.8	1030.3	680.4	824.5	611	474.2	551
FALSE	High	Master Protein	P46995	Histone-lysine N-methyltransferase, H3 lysine-36 specific OS=Saccharomyces cerevisiae (strain ATCC 204508 / S288c) GN=SET2 PE=1 SV=2	0	14.629	6	5	7	5	1	733	84.4	8.47	17.52	5	0	139.7	133.1	137.7	120.4	138.2	124.6	173.3	159.6	141.5	166
FALSE	High	Master Protein	P19735	Pre-mRNA-splicing factor 6 OS=Saccharomyces cerevisiae (strain ATCC 204508 / S288c) GN=PRP6 PE=1 SV=1	0	33.782	13	10	16	10	1	899	104.2	8.02	42.37	10	0	256	252.8	225.9	242.6	217	189.1	233.3	208.1	206.6	252.2
FALSE	High	Master Protein	P32792	UPF0744 protein YSC83 OS=Saccharomyces cerevisiae (strain ATCC 204508 / S288c) GN=YSC83 PE=1 SV=1	0	14.123	12	5	5	5	1	385	44.2	8.94	11.42	5	0	180.2	198.2	157.8	126.7	204.5	187.4	156.7	169.6	181.8	134.5
FALSE	High	Master Protein	P53198	Protein ERP6 OS=Saccharomyces cerevisiae (strain ATCC 204508 / S288c) GN=ERP6 PE=1 SV=1	0	11.165	9	2	3	2	1	216	25.3	6.55	10.43	2	0	26.5	23.9	16	20.4	19.1	25.2	23.7	20.5	23.4	24.7
FALSE	High	Master Protein	Q06405	ATP synthase subunit f, mitochondrial OS=Saccharomyces cerevisiae (strain ATCC 204508 / S288c) GN=ATP17 PE=1 SV=1	0	16.081	29	3	9	3	1	101	11.3	10.1	18.85	3	0	466.2	655.3	418.3	660.1	546.7	597.8	593.8	535.1	551.8	541.8
FALSE	High	Master Protein	Q06102	mRNA 3'-end-processing protein YTH1 OS=Saccharomyces cerevisiae (strain ATCC 204508 / S288c) GN=YTH1 PE=1 SV=1	0.008	3.774	4	2	2	2	1	208	24.5	8.1	2.14	2	0
FALSE	High	Master Protein	P38631	1,3-beta-glucan synthase component FKS1 OS=Saccharomyces cerevisiae (strain ATCC 204508 / S288c) GN=FKS1 PE=1 SV=2	0	199.105	25	40	86	19	1	1876	214.7	7.23	281.32	40	21	1980.2	1984.8	1671.4	1760.7	2027.6	1672.1	2278.1	2299.4	2352.6	2543.9
FALSE	High	Master Protein	P17629	THO complex subunit HPR1 OS=Saccharomyces cerevisiae (strain ATCC 204508 / S288c) GN=HPR1 PE=1 SV=2	0	39.988	17	9	13	9	1	752	87.8	5.27	55.18	9	0	175	195.6	173.6	196	201.4	230.9	201	193.7	201.9	224.7
FALSE	High	Master Protein	P34250	Eisosome protein SEG2 OS=Saccharomyces cerevisiae (strain ATCC 204508 / S288c) GN=SEG2 PE=1 SV=1	0	17.35	4	4	8	4	1	1132	125.5	5.77	25.28	4	0	52	51	49.4	65.7	48.8	77	58.8	51.6	54.9	57.3
FALSE	High	Master Protein	P31381	Nucleoside transporter FUN26 OS=Saccharomyces cerevisiae (strain ATCC 204508 / S288c) GN=FUN26 PE=1 SV=1	0	12.803	7	4	5	4	1	517	58.3	5.06	9.43	4	0	109	133.8	99.2	165.1	131.7	144.4	158.4	112.8	143	151.6
FALSE	High	Master Protein	P32839	Mitochondrial chaperone BCS1 OS=Saccharomyces cerevisiae (strain ATCC 204508 / S288c) GN=BCS1 PE=1 SV=2	0	36.622	23	8	16	8	1	456	51.1	8.78	51.6	8	0	241.9	231.3	223.4	213.8	222.9	186.9	242.1	234.6	229.9	220.3
FALSE	High	Master Protein	P40458	Autophagy-related protein 32 OS=Saccharomyces cerevisiae (strain ATCC 204508 / S288c) GN=ATG32 PE=1 SV=1	0	25.501	17	8	9	7	1	529	58.9	7.05	22.74	8	0	569.3	527.7	481.3	422.4	486.6	379.9	481.5	463.7	468.2	463.1
FALSE	High	Master Protein	P06701	Regulatory protein SIR3 OS=Saccharomyces cerevisiae (strain ATCC 204508 / S288c) GN=SIR3 PE=1 SV=6	0	74.589	24	20	29	20	1	978	111.3	6.37	81.57	20	0	791	781.5	764.4	732.7	763.7	626.8	811.2	698.8	814.7	828.9
FALSE	High	Master Protein	Q03730	Uncharacterized vacuolar membrane protein YML018C OS=Saccharomyces cerevisiae (strain ATCC 204508 / S288c) GN=YML018C PE=1 SV=1	0.005	4.559	4	1	2	1	1	393	43.7	6.23	9.6	1	0	4.3	7.8	6.5	7.3	3.8	5.5	6.4	11.5	4.5	8.5
FALSE	High	Master Protein	P40988	Low-affinity Fe(2+) transport protein OS=Saccharomyces cerevisiae (strain ATCC 204508 / S288c) GN=FET4 PE=1 SV=2	0.005	4.489	3	1	1	1	1	552	62.8	5.5	4.42	1	0
FALSE	High	Master Protein	P38079	Protein YRO2 OS=Saccharomyces cerevisiae (strain ATCC 204508 / S288c) GN=YRO2 PE=1 SV=1	0	19.227	21	6	11	4	1	344	38.7	9.19	33.79	6	2	427	437.1	332.2	399.7	410.6	369.1	505.3	303.4	386.7	283.5
FALSE	High	Master Protein	Q12482	Mitochondrial aspartate-glutamate transporter AGC1 OS=Saccharomyces cerevisiae (strain ATCC 204508 / S288c) GN=AGC1 PE=3 SV=1	0	63.79	22	16	22	16	1	902	104.2	8	71.85	16	0	578.4	568.7	485.6	413.6	538.1	414.4	551.8	491	472.6	479.9
FALSE	High	Master Protein	P32379	Proteasome subunit alpha type-5 OS=Saccharomyces cerevisiae (strain ATCC 204508 / S288c) GN=PUP2 PE=1 SV=2	0	67.513	47	13	41	13	1	260	28.6	4.73	121.93	13	0	1038.8	1093.6	1047.7	1109	1128.5	1084.6	1233.6	1207.5	989	1143.7
FALSE	High	Master Protein	P32502	Translation initiation factor eIF-2B subunit beta OS=Saccharomyces cerevisiae (strain ATCC 204508 / S288c) GN=GCD7 PE=1 SV=1	0	26.542	17	8	17	8	1	381	42.5	7.93	37.43	8	0	1017	977.8	922.6	973.5	1050.4	730.9	1026.1	941.2	911.7	934.4
FALSE	High	Master Protein	Q12425	Iron-sulfur assembly protein 2 OS=Saccharomyces cerevisiae (strain ATCC 204508 / S288c) GN=ISA2 PE=1 SV=1	0	20.036	25	6	11	5	1	185	20.9	7.77	25.9	6	0	233.3	205.9	210	193.3	211.6	183.1	174	118.9	192.8	184.1
FALSE	High	Master Protein	P33204	Actin-related protein 2/3 complex subunit 4 OS=Saccharomyces cerevisiae (strain ATCC 204508 / S288c) GN=ARC19 PE=1 SV=2	0	18.167	28	5	9	5	1	171	19.9	5.4	25.47	5	0	512.8	474.4	396.4	348.1	402.5	320.7	450.1	334.4	377.8	327.7
FALSE	High	Master Protein	P39730	Eukaryotic translation initiation factor 5B OS=Saccharomyces cerevisiae (strain ATCC 204508 / S288c) GN=FUN12 PE=1 SV=2	0	148.942	31	33	90	32	1	1002	112.2	5.76	240.95	33	1	2637.2	2844.4	2528.1	2878.6	2936	2659.8	3102.3	2713.3	2765.5	3078.4
FALSE	High	Master Protein	P46673	Nucleoporin NUP85 OS=Saccharomyces cerevisiae (strain ATCC 204508 / S288c) GN=NUP85 PE=1 SV=1	0	70.058	21	14	28	14	1	744	84.8	4.63	90.84	14	0	581.2	520.4	480.6	409.4	503.6	372	506.7	393.8	455.1	427.9
FALSE	High	Master Protein	Q00772	Mitogen-activated protein kinase SLT2/MPK1 OS=Saccharomyces cerevisiae (strain ATCC 204508 / S288c) GN=SLT2 PE=1 SV=2	0	69.128	43	14	27	14	1	484	55.6	5.34	87.55	14	0	571.7	568.5	548.9	491.1	575.8	427.4	645.9	653.2	629.1	620.5
FALSE	High	Master Protein	P50094	Inosine-5'-monophosphate dehydrogenase 4 OS=Saccharomyces cerevisiae (strain ATCC 204508 / S288c) GN=IMD4 PE=1 SV=1	0	105.708	37	14	80	6	1	524	56.4	8.16	232.26	14	0	254.8	253.4	215.9	215.8	218.1	206.2	237	211.2	214.4	229
FALSE	High	Master Protein	Q12348	COP9 signalosome complex subunit 10 OS=Saccharomyces cerevisiae (strain ATCC 204508 / S288c) GN=RRI2 PE=1 SV=1	0.001	7.008	6	2	2	2	1	645	76.3	4.97	5.97	2	0
FALSE	High	Master Protein	Q08179	Mitochondrial distribution and morphology protein 38 OS=Saccharomyces cerevisiae (strain ATCC 204508 / S288c) GN=MDM38 PE=1 SV=1	0	115.834	51	28	67	28	1	573	65	7.77	192.49	28	0	2458.2	2579.4	2504	2487.1	2461.5	2118.2	2662.7	2295.4	2320.3	2487.7
FALSE	High	Master Protein	P41812	Ribonucleases P/MRP protein subunit POP1 OS=Saccharomyces cerevisiae (strain ATCC 204508 / S288c) GN=POP1 PE=1 SV=1	0	22.54	7	7	12	7	1	875	100.3	9.8	26.14	7	0	266.4	232.1	223	199.7	246.2	174.8	277.7	229.6	235.3	200.1
FALSE	High	Master Protein	P19524	Myosin-2 OS=Saccharomyces cerevisiae (strain ATCC 204508 / S288c) GN=MYO2 PE=1 SV=1	0	159.58	27	38	68	33	1	1574	180.6	6.32	216.33	38	3	1577.6	1554.1	1401.5	1452.7	1522.5	1223.2	1542.5	1391.8	1448.5	1600.2
FALSE	High	Master Protein	P53740	Uncharacterized protein YNR048W OS=Saccharomyces cerevisiae (strain ATCC 204508 / S288c) GN=YNR048W PE=1 SV=1	0	15.242	14	5	6	5	1	393	44.5	8.02	17.33	5	0	183.2	165.3	158.1	132.7	167.6	138.8	156.9	158.8	155.6	151.6
FALSE	High	Master Protein	P02381	Ribosomal protein VAR1, mitochondrial OS=Saccharomyces cerevisiae (strain ATCC 204508 / S288c) GN=VAR1 PE=1 SV=3	0	71.83	39	13	27	13	1	398	47.1	9.89	96.77	13	0	423.3	473.8	409.9	452.7	441	354.6	481.6	381.8	411.6	412.6
FALSE	High	Master Protein	P04801	Threonine--tRNA ligase, cytoplasmic OS=Saccharomyces cerevisiae (strain ATCC 204508 / S288c) GN=THS1 PE=1 SV=2	0	169.661	44	31	87	31	1	734	84.5	7.03	242.75	31	0	3204.3	3157.8	2854.1	2858	2889.6	2344.4	3178.6	2615.6	2920.1	2798.6
FALSE	High	Master Protein	P25361	Uncharacterized protein YCR043C OS=Saccharomyces cerevisiae (strain ATCC 204508 / S288c) GN=YCR043C PE=1 SV=1	0	12.085	19	2	5	2	1	127	14.8	5.47	13.09	2	0	63	53.1	58.6	74.8	60.8	50.8	58.5	58.3	47.7	62
FALSE	High	Master Protein	P34087	DNA-directed RNA polymerase II subunit RPB7 OS=Saccharomyces cerevisiae (strain ATCC 204508 / S288c) GN=RPB7 PE=1 SV=1	0	11.502	31	3	5	3	1	171	19	7.81	17.26	3	0	200.9	224.2	234.8	206.5	211.6	177.9	219.2	205.6	217	191.8
FALSE	High	Master Protein	P18961	Serine/threonine-protein kinase YPK2/YKR2 OS=Saccharomyces cerevisiae (strain ATCC 204508 / S288c) GN=YPK2 PE=1 SV=1	0	134.55	42	25	62	17	1	677	76.6	7.65	207.7	25	6	1595	1518.4	1338.8	1494.7	1541.3	1298.9	1511.7	1546.8	1450.1	1732.7
FALSE	High	Master Protein	P10664	60S ribosomal protein L4-A OS=Saccharomyces cerevisiae (strain ATCC 204508 / S288c) GN=RPL4A PE=1 SV=4	0	141.942	53	17	123	1	1	362	39.1	10.64	362.53	17	16	3403.1	3540.8	3276.4	3629.3	3861.5	3829.8	4024.6	3940.1	3540.9	3804.1
FALSE	High	Master Protein	P32804	Zinc-regulated transporter 1 OS=Saccharomyces cerevisiae (strain ATCC 204508 / S288c) GN=ZRT1 PE=1 SV=1	0	26.042	19	5	17	5	1	376	41.6	5.81	63.25	5	0	283.2	282.1	287.2	268.8	273.4	239	267.8	205.4	251	224.5
FALSE	High	Master Protein	Q12331	FAS1 domain-containing protein YDR262W OS=Saccharomyces cerevisiae (strain ATCC 204508 / S288c) GN=YDR262W PE=1 SV=1	0	39.254	40	8	16	8	1	272	30.6	5.41	46.53	8	0	239.7	270	248	240.2	276.9	257.6	272.9	251.7	289.9	259.3
FALSE	High	Master Protein	P49090	Asparagine synthetase [glutamine-hydrolyzing] 2 OS=Saccharomyces cerevisiae (strain ATCC 204508 / S288c) GN=ASN2 PE=1 SV=2	0	114.671	41	20	77	14	1	572	64.6	5.87	245.3	20	0	1924.8	1976.2	1849.2	1855.7	1821.7	1655.1	2039.5	1919.8	1896	1949.5
FALSE	High	Master Protein	P38854	Topoisomerase I damage affected protein 11 OS=Saccharomyces cerevisiae (strain ATCC 204508 / S288c) GN=TDA11 PE=1 SV=1	0	23.859	11	4	9	4	1	504	56.3	8.29	28.11	4	0	89.2	79.2	79.8	102.8	92.8	109.6	109.6	96.9	110.9	110.7
FALSE	High	Master Protein	P39518	Long-chain-fatty-acid--CoA ligase 2 OS=Saccharomyces cerevisiae (strain ATCC 204508 / S288c) GN=FAA2 PE=1 SV=1	0	51.78	22	13	24	13	1	744	83.4	7.74	73.32	13	0	1031.6	1002.7	900	913.4	990.4	758.1	998.1	883.3	880.8	861.4
FALSE	High	Master Protein	P36520	54S ribosomal protein L10, mitochondrial OS=Saccharomyces cerevisiae (strain ATCC 204508 / S288c) GN=MRPL10 PE=1 SV=2	0	35.559	27	10	19	9	1	322	36.3	10.36	46.43	10	0	550.2	566	487.9	636.9	621.1	623.9	745.5	816.7	566.7	702.4
FALSE	High	Master Protein	P05373	Delta-aminolevulinic acid dehydratase OS=Saccharomyces cerevisiae (strain ATCC 204508 / S288c) GN=HEM2 PE=1 SV=2	0	60.956	40	13	35	13	1	342	37.7	6.14	100.64	13	0	895.4	855.2	796.3	795.8	911	734.4	952.1	882	896.7	848
FALSE	High	Master Protein	Q02932	Importin beta-like protein KAP120 OS=Saccharomyces cerevisiae (strain ATCC 204508 / S288c) GN=KAP120 PE=1 SV=1	0	47.946	13	11	20	11	1	1032	119.5	5.26	69.77	11	0	769.4	731.7	614	555.8	632.7	477.1	585.8	462.4	572.2	592.2
FALSE	High	Master Protein	P14064	Transcriptional activator HAP4 OS=Saccharomyces cerevisiae (strain ATCC 204508 / S288c) GN=HAP4 PE=1 SV=2	0.001	8.328	3	1	2	1	1	554	62.4	5.47	8.1	1	0	11.2	15.2	9.6	9.4	11.4	13.4	14	12	20	17.5
FALSE	High	Master Protein	P36041	Protein EAP1 OS=Saccharomyces cerevisiae (strain ATCC 204508 / S288c) GN=EAP1 PE=1 SV=1	0	84.098	26	12	34	12	1	632	69.7	9.5	122.46	12	0	1053.9	998.6	968.6	941.8	1089.9	905.7	1153.8	1021	1041.4	1038.1
FALSE	High	Master Protein	Q03429	Mitochondrial zinc maintenance protein 1, mitochondrial OS=Saccharomyces cerevisiae (strain ATCC 204508 / S288c) GN=MZM1 PE=1 SV=1	0	9.319	13	1	3	1	1	123	13.9	9.88	7.75	1	0	65.5	60.7	61.4	60.3	58.4	49.8	74.3	55.5	57.7	56.2
FALSE	High	Master Protein	P40360	Amino-acid acetyltransferase, mitochondrial OS=Saccharomyces cerevisiae (strain ATCC 204508 / S288c) GN=ARG2 PE=1 SV=1	0	42.277	18	10	17	10	1	574	65.6	8.87	47.89	10	0	740.1	700.7	617.3	587.6	616.8	530.1	685.2	534.7	622.2	560.3
FALSE	High	Master Protein	P23797	N-acetylglucosaminyl-phosphatidylinositol de-N-acetylase OS=Saccharomyces cerevisiae (strain ATCC 204508 / S288c) GN=GPI12 PE=1 SV=2	0.001	6.589	10	3	3	3	1	304	35.4	8.9	6.51	3	0	73.2	66.5	52.7	59.6	59.6	55.9	58.4	40.1	65.5	62.6
FALSE	High	Master Protein	P14741	Translation initiation factor eIF-2B subunit alpha OS=Saccharomyces cerevisiae (strain ATCC 204508 / S288c) GN=GCN3 PE=1 SV=1	0	34.295	35	9	19	9	1	305	34	5.33	52.75	9	0	593.8	507.3	510.4	511.3	510.6	436.9	578.6	483.5	516.5	525.4
FALSE	High	Master Protein	Q03703	Uncharacterized protein YML037C OS=Saccharomyces cerevisiae (strain ATCC 204508 / S288c) GN=YML037C PE=1 SV=1	0	16.976	14	4	6	4	1	340	38	6.95	16.63	4	0	39.1	44.4	40.9	44.2	56	47.6	55.3	44	45.4	54.2
FALSE	High	Master Protein	P80428	Actin-related protein 4 OS=Saccharomyces cerevisiae (strain ATCC 204508 / S288c) GN=ARP4 PE=1 SV=1	0	44.494	23	10	21	10	1	489	54.8	5.45	54.98	10	0	766	735.5	684.4	587	729.2	578.9	738.3	673.9	719.9	688.6
FALSE	High	Master Protein	P39533	Homocitrate dehydratase, mitochondrial OS=Saccharomyces cerevisiae (strain ATCC 204508 / S288c) GN=ACO2 PE=1 SV=1	0	201.8	48	31	140	30	1	789	86.5	6.96	434.42	31	0	4749.3	4616	4445.9	4344.7	4566.9	4076.7	4986.2	4560.8	4421.8	4486.1
FALSE	High	Master Protein	P02400	60S acidic ribosomal protein P2-beta OS=Saccharomyces cerevisiae (strain ATCC 204508 / S288c) GN=RPP2B PE=1 SV=2	0	76.473	86	8	143	8	1	110	11	4.15	553.82	8	0	2352.6	2621	2265.3	2345.6	2638.5	2301.6	2586.4	2668.2	2341.2	2523.3
FALSE	High	Master Protein	P0CY08	Mating-type protein ALPHA2 OS=Saccharomyces cerevisiae (strain ATCC 204508 / S288c) GN=MATALPHA2 PE=1 SV=1	0.001	6.86	10	2	4	2	1	210	24.3	9.45	9.14	2	0	127.6	119.4	125.3	119.2	124.8	96.4	132	110.9	122.3	122.4
FALSE	High	Master Protein	Q12009	tRNA (guanine-N(7)-)-methyltransferase OS=Saccharomyces cerevisiae (strain ATCC 204508 / S288c) GN=TRM8 PE=1 SV=1	0	21.167	16	5	8	5	1	286	33.4	9.1	26.6	5	0	360	334.9	315.3	296.1	320.3	223.6	328.2	269.4	265.6	251.1
FALSE	High	Master Protein	P39742	Translocation protein SEC72 OS=Saccharomyces cerevisiae (strain ATCC 204508 / S288c) GN=SEC72 PE=1 SV=3	0	10.915	13	3	10	3	1	193	21.6	5.68	23.81	3	0	231.9	227.8	216.1	221.3	247.9	168.1	265.2	239.2	246	260.4
FALSE	High	Master Protein	P40580	Benzil reductase ((S)-benzoin forming) IRC24 OS=Saccharomyces cerevisiae (strain ATCC 204508 / S288c) GN=IRC24 PE=1 SV=1	0	63.97	44	11	31	11	1	263	28.8	6.37	97.82	11	0	1336.8	1230.7	1180.6	1198.2	1261.5	1019.2	1290	1113.8	1164.8	1213.6
FALSE	High	Master Protein	Q04177	U3 small nucleolar RNA-associated protein 5 OS=Saccharomyces cerevisiae (strain ATCC 204508 / S288c) GN=UTP5 PE=1 SV=1	0	29.36	13	7	14	7	1	643	72	4.94	48.82	7	0	393.5	385	343.2	351	392.9	342.9	424.3	366.4	424.6	464.2
FALSE	High	Master Protein	P40957	Spindle assembly checkpoint component MAD1 OS=Saccharomyces cerevisiae (strain ATCC 204508 / S288c) GN=MAD1 PE=1 SV=1	0	60.794	24	15	26	14	1	749	87.6	5.44	85.17	15	0	537.3	503.1	499	531.4	537	480.3	564.5	503.3	512.9	605.1
FALSE	High	Master Protein	P43123	UDP-N-acetylglucosamine pyrophosphorylase OS=Saccharomyces cerevisiae (strain ATCC 204508 / S288c) GN=QRI1 PE=1 SV=1	0	99.215	46	22	49	22	1	477	53.4	7.42	149.58	22	0	1602.5	1523.4	1566.5	1642.1	1546.9	1649.5	1674.6	1643.4	1755.6	1829.6
FALSE	High	Master Protein	P28241	Isocitrate dehydrogenase [NAD] subunit 2, mitochondrial OS=Saccharomyces cerevisiae (strain ATCC 204508 / S288c) GN=IDH2 PE=1 SV=1	0	79.387	47	14	78	14	1	369	39.7	8.69	216.57	14	0	1889.8	1885.3	1653.3	1751.9	1844.4	1652.2	2053	1748.7	1852.6	1655.6
FALSE	High	Master Protein	P38271	Protein OPY1 OS=Saccharomyces cerevisiae (strain ATCC 204508 / S288c) GN=OPY1 PE=1 SV=1	0.007	4.07	4	2	3	2	1	328	37.7	8.12	7.02	2	0	144.8	129.9	110.5	92.6	132.9	89.2	137	116	111.4	104
FALSE	High	Master Protein	Q99359	Protein RAD61 OS=Saccharomyces cerevisiae (strain ATCC 204508 / S288c) GN=RAD61 PE=1 SV=1	0	12.71	8	5	6	4	1	647	74.7	5.86	14.27	5	0	32	30.4	28.3	20.7	33.2	18.9	42.4	37.3	39.2	40.1
FALSE	High	Master Protein	P40563	Altered inheritance of mitochondria protein 21 OS=Saccharomyces cerevisiae (strain ATCC 204508 / S288c) GN=AIM21 PE=1 SV=1	0	112.429	43	22	54	22	1	679	74.7	4.97	176.33	22	0	1131.6	1199.3	1142.3	1280.6	1187.3	1330.1	1330.2	1184.4	1248.7	1349.6
FALSE	High	Master Protein	P22202	Heat shock protein SSA4 OS=Saccharomyces cerevisiae (strain ATCC 204508 / S288c) GN=SSA4 PE=1 SV=3	0	179.006	55	35	173	13	1	642	69.6	5.14	489.11	35	5	1359.5	1390.5	1377.1	1318.6	1514.3	1455.1	1489.6	1320.9	1424.3	1441.8
FALSE	High	Master Protein	P16639	Arginyl-tRNA--protein transferase 1 OS=Saccharomyces cerevisiae (strain ATCC 204508 / S288c) GN=ATE1 PE=1 SV=2	0	28.01	17	7	8	7	1	503	57.9	6.3	22.8	7	0	103.5	100.4	100.4	93.2	103.3	81.5	115.4	100.8	115.3	94.4
FALSE	High	Master Protein	Q12400	tRNA (guanine(9)-N1)-methyltransferase OS=Saccharomyces cerevisiae (strain ATCC 204508 / S288c) GN=TRM10 PE=1 SV=1	0	20.247	23	6	9	6	1	293	34.5	9.25	18.54	6	0	191.2	172.8	167	175.3	164.4	160.8	193.4	171.7	159	185.9
FALSE	High	Master Protein	P40541	Cohesin subunit SCC3 OS=Saccharomyces cerevisiae (strain ATCC 204508 / S288c) GN=IRR1 PE=1 SV=1	0.001	8.394	2	3	4	3	1	1150	132.9	5.12	8.66	3	0	49.7	60.6	41.9	49.7	55.6	64.6	79.7	66.6	103	80.6
FALSE	High	Master Protein	P87108	Mitochondrial import inner membrane translocase subunit TIM10 OS=Saccharomyces cerevisiae (strain ATCC 204508 / S288c) GN=TIM10 PE=1 SV=1	0	46.281	68	6	28	6	1	93	10.3	5.36	101.33	6	0	918	862.4	825.6	847.7	877.2	960.9	823.4	828.6	824.3	848.4
FALSE	High	Master Protein	Q12224	Transcription factor RLM1 OS=Saccharomyces cerevisiae (strain ATCC 204508 / S288c) GN=RLM1 PE=1 SV=1	0	23.011	15	6	8	6	1	676	73.4	9.32	30.5	6	0	53	50.8	43.3	45.3	52.5	49.4	53.1	54.9	71.4	66.7
FALSE	High	Master Protein	P53334	Probable family 17 glucosidase SCW4 OS=Saccharomyces cerevisiae (strain ATCC 204508 / S288c) GN=SCW4 PE=1 SV=1	0	53.218	29	10	34	10	1	386	40.1	4.83	108.31	10	0	1702.1	1640.8	1741.8	1529.9	1622.3	1572.8	1545.4	1639	2111.1	2619.1
FALSE	High	Master Protein	Q12379	Anaphase-promoting complex subunit SWM1 OS=Saccharomyces cerevisiae (strain ATCC 204508 / S288c) GN=SWM1 PE=1 SV=1	0	11.506	17	3	6	3	1	170	19.3	5.22	12.56	3	0	79.2	89.1	96.8	84.7	99.1	158.4	98.5	91.5	111.5	101.6
FALSE	High	Master Protein	P40202	Superoxide dismutase 1 copper chaperone OS=Saccharomyces cerevisiae (strain ATCC 204508 / S288c) GN=CCS1 PE=1 SV=1	0	23.077	20	4	11	4	1	249	27.3	6.67	39.32	4	0	64.5	70.9	65.9	56.8	68.3	62.6	55.1	53.1	72.7	56.6
FALSE	High	Master Protein	P01094	Protease A inhibitor 3 OS=Saccharomyces cerevisiae (strain ATCC 204508 / S288c) GN=PAI3 PE=1 SV=1	0	10.332	26	2	7	2	1	68	7.7	7.4	15.66	2	0	282.5	196	237.3	351.2	411.7	573.5	283	350.9	234.4	714
FALSE	High	Master Protein	P41277	Glycerol-1-phosphate phosphohydrolase 1 OS=Saccharomyces cerevisiae (strain ATCC 204508 / S288c) GN=GPP1 PE=1 SV=3	0	44.997	37	10	26	7	1	250	27.9	5.55	75.26	10	3	1284.2	1311.5	1273.3	1289.6	1335.4	1246.9	1262.3	1159.2	1281.1	1322.5
FALSE	High	Master Protein	P38930	Casein kinase II subunit beta' OS=Saccharomyces cerevisiae (strain ATCC 204508 / S288c) GN=CKB2 PE=1 SV=1	0	15.07	22	7	11	6	1	258	29.8	6.05	25.56	7	0	342.9	325.6	290.3	282.6	259.2	278.5	430.5	321.4	391.4	267.5
FALSE	High	Master Protein	P47147	Phosphoinositide 3-phosphatase OS=Saccharomyces cerevisiae (strain ATCC 204508 / S288c) GN=YMR1 PE=1 SV=1	0	15.674	8	6	7	6	1	688	80.1	7.59	14.71	6	0	115.4	106.3	105	117.2	116.9	79.8	131.3	107.7	117.1	120.4
FALSE	High	Master Protein	P52491	NEDD8-conjugating enzyme UBC12 OS=Saccharomyces cerevisiae (strain ATCC 204508 / S288c) GN=UBC12 PE=1 SV=1	0	9.551	12	2	5	2	1	188	21.2	5.69	15.91	2	0	202.6	168.8	183	235.5	173.1	243.5	210.2	176.5	211.8	241.2
FALSE	High	Master Protein	P40970	Serine palmitoyltransferase 2 OS=Saccharomyces cerevisiae (strain ATCC 204508 / S288c) GN=LCB2 PE=1 SV=1	0	53.895	22	11	24	11	1	561	63.1	8.1	69.72	11	0	843	898.1	753.5	838.9	885.3	680.1	771.6	885.1	841.5	886
FALSE	High	Master Protein	Q07648	D-tyrosyl-tRNA(Tyr) deacylase OS=Saccharomyces cerevisiae (strain ATCC 204508 / S288c) GN=DTD1 PE=1 SV=1	0	10.991	21	4	7	4	1	150	16.7	7.42	15.68	4	0	209.9	207.9	183.3	181.4	202.8	185.2	220.3	198.5	211.3	221.6
FALSE	High	Master Protein	P38703	Sphingosine N-acyltransferase LAG1 OS=Saccharomyces cerevisiae (strain ATCC 204508 / S288c) GN=LAG1 PE=1 SV=1	0	9.28	5	1	6	1	1	411	48.4	8.9	23.88	1	0	112.3	106.3	90.6	86.4	110.7	76.2	97.5	89.7	106.1	89.9
FALSE	High	Master Protein	Q03976	37S ribosomal protein S24, mitochondrial OS=Saccharomyces cerevisiae (strain ATCC 204508 / S288c) GN=RSM24 PE=1 SV=1	0	32.123	34	8	14	8	1	319	37.4	9.23	46.28	8	0	283.2	281.7	264.4	282	291.9	267.3	313.2	309.5	275.9	256.9
FALSE	High	Master Protein	P38820	Adenylyltransferase and sulfurtransferase UBA4 OS=Saccharomyces cerevisiae (strain ATCC 204508 / S288c) GN=UBA4 PE=1 SV=1	0	57.897	34	15	29	15	1	440	49.3	6.54	79.95	15	0	884.7	837.2	871.5	857.2	897	788.3	995.2	879.8	961.4	916.1
FALSE	High	Master Protein	Q12049	Protein THP3 OS=Saccharomyces cerevisiae (strain ATCC 204508 / S288c) GN=THP3 PE=1 SV=1	0	26.588	16	5	9	5	1	470	53.7	8.98	33.13	5	0	112	115.7	94.7	97.1	104.5	69.4	112.8	127	108.9	106.6
FALSE	High	Master Protein	P24004	Peroxisomal ATPase PEX1 OS=Saccharomyces cerevisiae (strain ATCC 204508 / S288c) GN=PEX1 PE=1 SV=2	0	29.481	8	7	11	7	1	1043	117.2	6.95	33.23	7	0	434.2	458.8	408.8	402	434.1	345.7	436.8	415.9	418.3	423.3
FALSE	High	Master Protein	P22216	Serine/threonine-protein kinase RAD53 OS=Saccharomyces cerevisiae (strain ATCC 204508 / S288c) GN=RAD53 PE=1 SV=1	0	21.831	10	6	9	6	1	821	91.9	7.83	27.86	6	0	119.2	121	123.4	109	116	115.6	153.3	157	172.5	165.3
FALSE	High	Master Protein	P53752	Uncharacterized membrane glycoprotein YNR066C OS=Saccharomyces cerevisiae (strain ATCC 204508 / S288c) GN=YNR066C PE=4 SV=1	0	27.923	14	4	10	4	1	436	49.6	5.1	35.32	4	0	232.7	219.6	200	155.3	225.3	165.3	223.8	203	220.8	233.9
FALSE	High	Master Protein	Q03162	MYND-type zinc finger protein MUB1 OS=Saccharomyces cerevisiae (strain ATCC 204508 / S288c) GN=MUB1 PE=1 SV=1	0.002	5.763	4	3	3	3	1	620	72.2	6.89	6.84	3	0	158.5	144	155.7	134.7	150.8	130.3	169.8	146.5	146.3	149.6
FALSE	High	Master Protein	P43635	Citrate synthase 3, mitochondrial OS=Saccharomyces cerevisiae (strain ATCC 204508 / S288c) GN=CIT3 PE=1 SV=1	0	73.558	36	16	47	15	1	486	53.8	8.59	128.53	16	0	2033.5	1899.6	1770.3	2010.5	1977.1	1947.9	2216.3	1875.2	2020.1	2069.6
FALSE	High	Master Protein	P36151	Uncharacterized protein YKR070W OS=Saccharomyces cerevisiae (strain ATCC 204508 / S288c) GN=YKR070W PE=1 SV=1	0	51.763	30	9	24	9	1	352	39.4	8.7	75.83	9	0	641.6	600.3	574.5	572.3	594.7	531.9	694.3	577.3	606.7	643.1
FALSE	High	Master Protein	P07246	Alcohol dehydrogenase 3, mitochondrial OS=Saccharomyces cerevisiae (strain ATCC 204508 / S288c) GN=ADH3 PE=1 SV=2	0	76.976	35	12	63	11	1	375	40.3	8.43	166.91	12	0	4174.5	4196.3	3799.5	3993.4	4268.2	3865.2	4440.8	4463.6	4053.3	4272
FALSE	High	Master Protein	P32621	Guanosine-diphosphatase OS=Saccharomyces cerevisiae (strain ATCC 204508 / S288c) GN=GDA1 PE=1 SV=1	0	33.748	18	8	18	8	1	518	56.8	5.35	53.85	8	0	860.5	756.8	694.1	702.4	785.7	646.4	892.7	864.8	950.1	1016.9
FALSE	High	Master Protein	P32905	40S ribosomal protein S0-A OS=Saccharomyces cerevisiae (strain ATCC 204508 / S288c) GN=RPS0A PE=1 SV=3	0	61.038	62	10	63	1	1	252	28	4.72	170.53	10	0	21.1	22.1	16	26.5	19.2	16.3	17.4	15.3	18.4	21.5
FALSE	High	Master Protein	P32388	54S ribosomal protein MRP49, mitochondrial OS=Saccharomyces cerevisiae (strain ATCC 204508 / S288c) GN=MRP49 PE=1 SV=1	0	11.038	21	3	7	3	1	137	16	9.36	17.32	3	0	149.9	187.8	137.3	301.8	266.3	236.6	175.6	236	174.7	292.2
FALSE	High	Master Protein	P32288	Glutamine synthetase OS=Saccharomyces cerevisiae (strain ATCC 204508 / S288c) GN=GLN1 PE=1 SV=4	0	55.285	28	10	51	9	1	370	41.7	6.34	129.28	10	1	3683.4	3526.9	3355.8	3604.5	3563.5	3051.6	3932	3054.1	3480.1	3158.7
FALSE	High	Master Protein	P43598	Inhibitor of glycogen debranching 1 OS=Saccharomyces cerevisiae (strain ATCC 204508 / S288c) GN=IGD1 PE=1 SV=1	0	22.536	30	4	9	4	1	195	21.8	7.18	35.7	4	0	296.6	304.4	313.5	319.7	343.7	287.7	382.1	343.5	303.6	325.4
FALSE	High	Master Protein	Q03691	Protein ROT1 OS=Saccharomyces cerevisiae (strain ATCC 204508 / S288c) GN=ROT1 PE=1 SV=1	0.001	8.417	7	1	4	1	1	256	28.9	5.64	15.56	1	0	116.9	124.8	124.4	107.5	110.9	100.6	108.4	115.7	132.8	118.1
FALSE	High	Master Protein	P38353	Sec sixty-one protein homolog OS=Saccharomyces cerevisiae (strain ATCC 204508 / S288c) GN=SSH1 PE=1 SV=1	0	31.142	16	7	13	7	1	490	53.3	8.09	40.01	7	0	490.6	486.9	432.3	392.7	478.5	342.9	473.5	439.9	422.8	427
FALSE	High	Master Protein	P53038	Telomere length regulation protein TEL2 OS=Saccharomyces cerevisiae (strain ATCC 204508 / S288c) GN=TEL2 PE=1 SV=1	0	11.606	6	4	4	4	1	688	78.6	6.67	10.17	4	0	10.7	18.6	13.2	9.1	16.7	10.9	21.6	13.9	17.4	10.9
FALSE	High	Master Protein	P38077	ATP synthase subunit gamma, mitochondrial OS=Saccharomyces cerevisiae (strain ATCC 204508 / S288c) GN=ATP3 PE=1 SV=1	0	89.137	45	14	63	14	1	311	34.3	9.31	152.45	14	0	1642.7	1942.6	1685.9	1760.3	1684.9	1541.5	1809.6	1889.9	1502.2	1773.3
FALSE	High	Master Protein	P36057	Signal recognition particle receptor subunit beta OS=Saccharomyces cerevisiae (strain ATCC 204508 / S288c) GN=SRP102 PE=1 SV=1	0	13.841	19	3	5	3	1	244	27	7.8	16.21	3	0	109.7	93.6	103.4	100.6	114.1	83.4	99.4	83	99.9	109.9
FALSE	High	Master Protein	P04387	Galactose/lactose metabolism regulatory protein GAL80 OS=Saccharomyces cerevisiae (strain ATCC 204508 / S288c) GN=GAL80 PE=1 SV=2	0.001	8.003	8	2	2	2	1	435	48.3	7.96	7.16	2	0	13.2	28.1	11.8	29	24.8	18.2	17.8	28.4	15.5	18.1
FALSE	High	Master Protein	P38862	Ubiquitin-like modifier-activating enzyme ATG7 OS=Saccharomyces cerevisiae (strain ATCC 204508 / S288c) GN=ATG7 PE=1 SV=1	0	18.212	8	5	7	5	1	630	71.4	6.29	17.17	5	0	182.1	176.4	165.5	160.9	177.1	141	194.4	151.4	159.6	187.1
FALSE	High	Master Protein	P51402	60S ribosomal protein L37-B OS=Saccharomyces cerevisiae (strain ATCC 204508 / S288c) GN=RPL37B PE=1 SV=2	0	9.31	30	3	4	2	1	88	9.9	11.8	10.81	3	0	22.4	19.7	17.4	28.2	16.1	26.8	16.6	17.2	24.7	29.2
FALSE	High	Master Protein	P46982	Alpha-1,2-mannosyltransferase MNN5 OS=Saccharomyces cerevisiae (strain ATCC 204508 / S288c) GN=MNN5 PE=1 SV=2	0	38.635	19	8	18	8	1	586	67.2	6.87	53.28	8	0	320.7	301.9	289.7	279.1	319.3	257.2	283.6	240.8	293.4	283.1
FALSE	High	Master Protein	P22804	Protein transport protein BET1 OS=Saccharomyces cerevisiae (strain ATCC 204508 / S288c) GN=BET1 PE=1 SV=1	0	18.559	49	4	7	4	1	142	15.7	8.47	24.5	4	0	104.9	98.4	95	98.8	97.2	90.2	90.3	85.2	105.5	105.2
FALSE	High	Master Protein	P53833	Ribonucleases P/MRP protein subunit POP3 OS=Saccharomyces cerevisiae (strain ATCC 204508 / S288c) GN=POP3 PE=1 SV=1	0	10.228	11	2	3	2	1	195	22.6	9.55	8.28	2	0	32.4	40.7	31.7	22.5	34.6	20.4	36.1	37	37.9	33.9
FALSE	High	Master Protein	Q12375	Mitochondrial ornithine transporter 1 OS=Saccharomyces cerevisiae (strain ATCC 204508 / S288c) GN=ORT1 PE=1 SV=2	0	19.57	17	4	9	4	1	292	31.5	9.2	24.67	4	0	69.9	64.9	53.4	52.2	51.8	52.3	56.5	54.3	55.7	58.2
FALSE	High	Master Protein	Q08622	Genetic interactor of prohibitins 3, mitochondrial OS=Saccharomyces cerevisiae (strain ATCC 204508 / S288c) GN=GEP3 PE=1 SV=1	0	20.865	15	6	7	6	1	556	63.8	9.29	23.18	6	0	131	119.7	109.7	107.6	118.9	85.6	112.8	86.9	109.3	95.3
FALSE	High	Master Protein	P53855	Autophagy-related protein 2 OS=Saccharomyces cerevisiae (strain ATCC 204508 / S288c) GN=ATG2 PE=1 SV=1	0	32.188	6	10	12	10	1	1592	178.3	5.94	36.65	10	0	196.3	179.3	182.3	169.5	189.3	153.2	209.5	165	171.8	175
FALSE	High	Master Protein	P38892	Probable S-adenosylmethionine-dependent methyltransferase CRG1 OS=Saccharomyces cerevisiae (strain ATCC 204508 / S288c) GN=CRG1 PE=1 SV=1	0	43.731	27	9	18	9	1	291	33.8	6	47.06	9	0	859.9	807.5	782.4	756.4	858.5	647.3	940.1	877.1	1024	1012.3
FALSE	High	Master Protein	P51996	GTP-binding protein YPT32/YPT11 OS=Saccharomyces cerevisiae (strain ATCC 204508 / S288c) GN=YPT32 PE=1 SV=3	0	57.139	61	11	31	6	1	222	24.5	5.49	94.36	11	5	1328.5	1379.8	1234.9	1200	1346	1141.1	1474.4	1230.4	1290.1	1314.4
FALSE	High	Master Protein	P36060	NADH-cytochrome b5 reductase 2 OS=Saccharomyces cerevisiae (strain ATCC 204508 / S288c) GN=MCR1 PE=1 SV=1	0	87.409	54	15	45	14	1	302	34.1	8.65	134.08	15	0	2588.4	2433.6	2351.5	2220.7	2390	2071.3	2621.4	2488.8	2383.9	2448.9
FALSE	High	Master Protein	P25632	Chromatin structure-remodeling complex protein RSC6 OS=Saccharomyces cerevisiae (strain ATCC 204508 / S288c) GN=RSC6 PE=1 SV=1	0	65.371	31	12	27	11	1	483	54.1	4.86	80.59	12	0	550.6	614.7	573.3	717.9	559.9	558.9	618.6	548.5	603.7	744.9
FALSE	High	Master Protein	P21657	Transcriptional activator protein DAL81 OS=Saccharomyces cerevisiae (strain ATCC 204508 / S288c) GN=DAL81 PE=1 SV=3	0	23.617	8	6	8	6	1	970	109.1	8.03	28.8	6	0	175.9	168.7	151.6	172.4	173	154	182.4	166.6	151.4	178.4
FALSE	High	Master Protein	P32861	UTP--glucose-1-phosphate uridylyltransferase OS=Saccharomyces cerevisiae (strain ATCC 204508 / S288c) GN=UGP1 PE=1 SV=1	0	114.079	41	20	52	20	1	499	56	7.44	171.04	20	0	2151.5	2173.6	2045.2	2384.8	2256.5	2122.9	2113.7	2035.7	2238	2477
FALSE	High	Master Protein	Q08723	26S proteasome regulatory subunit RPN8 OS=Saccharomyces cerevisiae (strain ATCC 204508 / S288c) GN=RPN8 PE=1 SV=3	0	83.976	58	18	43	18	1	338	38.3	5.64	137.59	18	0	1653.4	1655.5	1508.3	1382.6	1663.7	1367.2	1669.6	1596.5	1621.8	1499.1
FALSE	High	Master Protein	P53904	Tubulin-specific chaperone B OS=Saccharomyces cerevisiae (strain ATCC 204508 / S288c) GN=ALF1 PE=1 SV=1	0	9.646	11	3	6	3	1	254	28.3	4.86	14.71	3	0	116.5	115.7	131.4	150.7	103.6	151.7	157.6	134.7	149.9	163.9
FALSE	High	Master Protein	Q03330	Histone acetyltransferase GCN5 OS=Saccharomyces cerevisiae (strain ATCC 204508 / S288c) GN=GCN5 PE=1 SV=1	0	26.21	23	8	11	8	1	439	51	6.65	33.5	8	0	113.3	101.9	104.9	110	120.6	82.5	116.1	116.6	114	106.3
FALSE	High	Master Protein	P32565	26S proteasome regulatory subunit RPN2 OS=Saccharomyces cerevisiae (strain ATCC 204508 / S288c) GN=RPN2 PE=1 SV=4	0	160.462	35	35	84	34	1	945	104.2	6.18	236.91	35	0	3492.1	3381.3	2966.7	2933.8	3032.6	2560.5	3153.9	2642.4	3074.4	2985.8
FALSE	High	Master Protein	Q08236	Target of rapamycin complex 2 subunit AVO1 OS=Saccharomyces cerevisiae (strain ATCC 204508 / S288c) GN=AVO1 PE=1 SV=1	0	34.624	12	11	12	11	1	1176	131.3	6.71	33.82	11	0	110.3	97.9	101.8	102.7	129	101.2	147.3	123.2	126.4	114
FALSE	High	Master Protein	Q07979	Chromatin structure-remodeling complex protein RSC58 OS=Saccharomyces cerevisiae (strain ATCC 204508 / S288c) GN=RSC58 PE=1 SV=1	0	48.06	34	13	19	13	1	502	57.8	8.16	64.19	13	0	319.8	292.4	269.5	279	308.2	252.3	340	288	309.6	306.1
FALSE	High	Master Protein	P47154	CAAX prenyl protease 1 OS=Saccharomyces cerevisiae (strain ATCC 204508 / S288c) GN=STE24 PE=1 SV=1	0	37.233	22	10	19	10	1	453	52.3	7.91	54.35	10	0	1441.2	1508.4	1264.4	1374.4	1500.4	1201.4	1399.6	1395.7	1270.9	1433.3
FALSE	High	Master Protein	P38909	Cytochrome c mitochondrial import factor CYC2 OS=Saccharomyces cerevisiae (strain ATCC 204508 / S288c) GN=CYC2 PE=1 SV=3	0	15.989	14	5	8	5	1	366	42.3	9.58	18.32	5	0	111.1	105.9	95.4	83	102.6	86.7	117.1	104.6	95.1	110.9
FALSE	High	Master Protein	P47007	MIOREX complex component 5 OS=Saccharomyces cerevisiae (strain ATCC 204508 / S288c) GN=MRX5 PE=1 SV=1	0.006	4.111	3	1	1	1	1	382	44.8	9.14	4	1	0
FALSE	High	Master Protein	P38139	Lipid droplet hydrolase 1 OS=Saccharomyces cerevisiae (strain ATCC 204508 / S288c) GN=LDH1 PE=1 SV=2	0	19.039	14	5	9	5	1	375	43.3	6.54	23.93	5	0	325.2	330.2	285.4	252.5	274.6	211.2	247.3	200.9	268.6	251.8
FALSE	High	Master Protein	Q12355	Cell wall mannoprotein PST1 OS=Saccharomyces cerevisiae (strain ATCC 204508 / S288c) GN=PST1 PE=1 SV=1	0	41.204	18	7	19	7	1	444	45.7	9.19	63.02	7	0	814.1	722.4	662.4	610.8	685.4	537.3	676	721.9	739.1	873.9
FALSE	High	Master Protein	O13525	Ubiquinone biosynthesis protein COQ4, mitochondrial OS=Saccharomyces cerevisiae (strain ATCC 204508 / S288c) GN=COQ4 PE=1 SV=2	0	24.465	20	6	14	6	1	335	38.6	9.66	35.19	6	0	522.7	473.1	460.5	499.3	500.3	428.9	577.6	455.3	540.4	534.7
FALSE	High	Master Protein	Q12318	Platinum sensitivity protein 3 OS=Saccharomyces cerevisiae (strain ATCC 204508 / S288c) GN=PSY3 PE=1 SV=1	0.002	5.271	8	2	3	2	1	242	28.2	8.1	6.88	2	0	98	101.3	98.7	109.5	119.4	104	156.8	128.5	143.8	179.5
FALSE	High	Master Protein	Q08144	T-SNARE affecting a late Golgi compartment protein 2 OS=Saccharomyces cerevisiae (strain ATCC 204508 / S288c) GN=TLG2 PE=1 SV=1	0	37.87	33	11	17	11	1	397	45.8	5.26	52.62	11	0	189.6	216.5	210.3	216	225.3	200.2	219.7	210.7	199.7	234.5
FALSE	High	Master Protein	P38273	Vacuolar fusion protein CCZ1 OS=Saccharomyces cerevisiae (strain ATCC 204508 / S288c) GN=CCZ1 PE=1 SV=1	0	13.676	3	3	8	3	1	704	80.7	5.26	15.53	3	0	5.1	5.7	7.3	8.5	7.4	8.4	7.9	7.1	6.6	11.6
FALSE	High	Master Protein	P00830	ATP synthase subunit beta, mitochondrial OS=Saccharomyces cerevisiae (strain ATCC 204508 / S288c) GN=ATP2 PE=1 SV=2	0	236.698	65	28	271	28	1	511	54.8	5.71	862.59	28	0	7861.9	7624.7	7324.4	6931.1	7457.1	6926.9	8381	7619.8	7765.4	7711.3
FALSE	High	Master Protein	P57743	U6 snRNA-associated Sm-like protein LSm3 OS=Saccharomyces cerevisiae (strain ATCC 204508 / S288c) GN=LSM3 PE=1 SV=1	0	8.805	30	2	4	2	1	89	10	4.41	11.12	2	0	57.1	65.1	71.6	56.5	72.1	53.6	70	62.4	53.3	67.8
FALSE	High	Master Protein	P31386	Protein ATS1 OS=Saccharomyces cerevisiae (strain ATCC 204508 / S288c) GN=ATS1 PE=1 SV=2	0	14.682	16	5	6	5	1	333	36.4	6.73	15.49	5	0	75.6	89.4	77.5	87.5	83.6	63	101.4	73.9	87.1	83.8
FALSE	High	Master Protein	P35997	40S ribosomal protein S27-A OS=Saccharomyces cerevisiae (strain ATCC 204508 / S288c) GN=RPS27A PE=1 SV=1	0	9.544	29	4	12	4	1	82	8.9	9.14	14.79	4	0	676.8	594.5	579.9	595.4	629.9	604.5	679.3	573.4	598.2	620
FALSE	High	Master Protein	Q06436	RING-finger protein MAG2 OS=Saccharomyces cerevisiae (strain ATCC 204508 / S288c) GN=MAG2 PE=1 SV=1	0	12.843	9	4	4	4	1	670	76.3	8.54	14.01	4	0	27.9	29.1	23.4	29.3	20.5	24.3	21.4	28.2	22.4	23.3
FALSE	High	Master Protein	Q03148	Pyridoxal 5'-phosphate synthase subunit SNZ1 OS=Saccharomyces cerevisiae (strain ATCC 204508 / S288c) GN=SNZ1 PE=1 SV=1	0	91.25	44	16	45	11	1	297	31.8	5.58	119.37	16	6	2046.7	1975.9	1758.1	1840	1915.8	1766.7	2011.8	2067.7	1747.7	1931.3
FALSE	High	Master Protein	Q05636	Exosome complex component RRP45 OS=Saccharomyces cerevisiae (strain ATCC 204508 / S288c) GN=RRP45 PE=1 SV=1	0	33.122	19	6	15	6	1	305	33.9	5.08	38.17	6	0	312.6	324.5	302.1	263.4	329.6	250	345.6	305	327.2	326.5
FALSE	High	Master Protein	Q04399	Putative multicopper oxidase GMC1 OS=Saccharomyces cerevisiae (strain ATCC 204508 / S288c) GN=GMC1 PE=1 SV=1	0.007	3.97	2	1	1	1	1	608	69.2	6.39	3.16	1	0	17.7	18	17.6	17	15.1	14.1	14.7	16.5	10.8	18.7
FALSE	High	Master Protein	P53890	Bud neck protein 5 OS=Saccharomyces cerevisiae (strain ATCC 204508 / S288c) GN=BNI5 PE=1 SV=1	0	52.353	37	12	22	12	1	448	49.7	4.92	74.77	12	0	242.8	242.1	241.1	234.4	258.2	233.9	279.7	281.7	319	328.9
FALSE	High	Master Protein	P01098	ATPase-stabilizing factor 9 kDa, mitochondrial OS=Saccharomyces cerevisiae (strain ATCC 204508 / S288c) GN=STF1 PE=1 SV=2	0	14.614	27	4	11	4	1	86	10.1	9.85	20.05	4	0	561.3	561.6	567.8	597.5	451.5	723.2	487.7	410.3	556.9	687
FALSE	High	Master Protein	P38970	Serine/threonine-protein kinase HAL5 OS=Saccharomyces cerevisiae (strain ATCC 204508 / S288c) GN=HAL5 PE=1 SV=2	0	62.085	22	14	26	14	1	855	95.4	8.4	97.8	14	0	289.4	288.4	277	276.6	278.2	244.6	328.9	304.3	328	350.4
FALSE	High	Master Protein	P15807	Siroheme biosynthesis protein MET8 OS=Saccharomyces cerevisiae (strain ATCC 204508 / S288c) GN=MET8 PE=1 SV=1	0	20.948	21	7	10	7	1	274	31.9	6.33	27.46	7	0	275.6	267.4	231.5	196.9	278	211.2	324.3	314.1	255.8	286.6
FALSE	High	Master Protein	P46680	Actin-interacting protein 1 OS=Saccharomyces cerevisiae (strain ATCC 204508 / S288c) GN=AIP1 PE=1 SV=1	0	89.932	39	19	49	19	1	615	67.3	5.59	156.4	19	0	1751.3	1828.9	1724.9	2026.3	1917	1971.2	1892	1967.8	1872.6	2173.6
FALSE	High	Master Protein	P16649	General transcriptional corepressor TUP1 OS=Saccharomyces cerevisiae (strain ATCC 204508 / S288c) GN=TUP1 PE=1 SV=2	0	112.083	34	22	57	22	1	713	78.3	5.68	176.27	22	0	1752.1	1871.7	1788.1	1845.7	1843	1664.7	1891.4	1900.1	1703.7	1957.2
FALSE	High	Master Protein	P43609	Chromatin structure-remodeling complex protein RSC8 OS=Saccharomyces cerevisiae (strain ATCC 204508 / S288c) GN=RSC8 PE=1 SV=1	0	93.257	33	17	44	17	1	557	63.1	5.38	147.74	17	0	1200.7	1196.8	1096.4	1004.1	1203.6	933.8	1255.9	1223.7	1206.6	1213.2
FALSE	High	Master Protein	P53144	HD domain-containing protein YGL101W OS=Saccharomyces cerevisiae (strain ATCC 204508 / S288c) GN=YGL101W PE=1 SV=1	0	16.115	25	5	8	5	1	215	25.3	5.72	19.17	5	0	65	63.9	56.1	51.1	64.4	52	65.8	51.5	63.4	59.4
FALSE	High	Master Protein	P38235	Uncharacterized protein YBR053C OS=Saccharomyces cerevisiae (strain ATCC 204508 / S288c) GN=YBR053C PE=1 SV=1	0	69.796	41	14	39	14	1	358	40.3	5.06	132.38	14	0	734	765.8	649	895	821.3	733.7	796.8	683.1	817.7	735.5
FALSE	High	Master Protein	P14126	60S ribosomal protein L3 OS=Saccharomyces cerevisiae (strain ATCC 204508 / S288c) GN=RPL3 PE=1 SV=4	0	122.073	48	21	149	21	1	387	43.7	10.29	377.69	21	0	5400.9	5473.4	4875	5434.8	5398.5	5377.4	5918.6	4782.1	5838.6	5539
FALSE	High	Master Protein	Q2V2P4	Uncharacterized protein YIL156W-B OS=Saccharomyces cerevisiae (strain ATCC 204508 / S288c) GN=YIL156W-B PE=3 SV=1	0.01	3.523	14	1	3	1	1	73	8.2	9.2	8.01	1	0	116	124.4	119.9	120	117.5	98.9	148.2	129.5	134.3	133.4
FALSE	High	Master Protein	P47048	Uncharacterized protein YJL049W OS=Saccharomyces cerevisiae (strain ATCC 204508 / S288c) GN=YJL049W PE=1 SV=1	0	21.087	16	6	9	6	1	450	52.8	5.33	29.51	6	0	146	168.3	135.7	154.4	144.5	135.8	136.6	133.2	115.5	153.2
FALSE	High	Master Protein	P08536	Sulfate adenylyltransferase OS=Saccharomyces cerevisiae (strain ATCC 204508 / S288c) GN=MET3 PE=1 SV=2	0	82.721	24	15	54	15	1	511	57.7	5.82	164.59	15	0	1473.3	1618.2	1346.8	1586.3	1636.7	1289.8	1831.4	1902.3	1566.7	1641.1
FALSE	High	Master Protein	P48365	GTPase-activating protein GYP7 OS=Saccharomyces cerevisiae (strain ATCC 204508 / S288c) GN=GYP7 PE=1 SV=1	0	92.872	34	21	41	21	1	746	87.3	5.16	138.95	21	0	996.3	948.4	962.1	887	972.2	810	1061	1061.6	1087.4	1144.3
FALSE	High	Master Protein	Q06705	Phosphatidylinositol transfer protein CSR1 OS=Saccharomyces cerevisiae (strain ATCC 204508 / S288c) GN=CSR1 PE=1 SV=1	0	45.522	28	12	23	12	1	408	47.4	6.62	73.57	12	0	764.2	676.7	709.4	825.6	831.5	800.4	980.2	878.6	991.6	1103.8
FALSE	High	Master Protein	P40486	Protein SHQ1 OS=Saccharomyces cerevisiae (strain ATCC 204508 / S288c) GN=SHQ1 PE=1 SV=1	0	49.256	22	8	18	8	1	507	59.1	4.82	61.59	8	0	346.8	344.6	333.7	294	346.3	251.5	337.2	300.9	331.9	333.4
FALSE	High	Master Protein	P36150	Uroporphyrinogen-III C-methyltransferase OS=Saccharomyces cerevisiae (strain ATCC 204508 / S288c) GN=MET1 PE=1 SV=1	0	38.927	17	10	20	9	1	593	66.1	6.57	51.34	10	0	513.5	461.1	441.7	398.7	496.7	424.8	458.5	421.4	465.4	473
FALSE	High	Master Protein	P40348	Replication factor C subunit 2 OS=Saccharomyces cerevisiae (strain ATCC 204508 / S288c) GN=RFC2 PE=1 SV=1	0	44.028	35	12	22	12	1	353	39.7	8.43	60.89	12	0	828.4	817.8	790.6	728.1	853.8	727.9	887.5	823.4	836.7	908.6
FALSE	High	Master Protein	Q12165	ATP synthase subunit delta, mitochondrial OS=Saccharomyces cerevisiae (strain ATCC 204508 / S288c) GN=ATP16 PE=1 SV=1	0	22.57	49	4	8	3	1	160	17	6.55	28.18	4	0	45.1	41	37.1	29.8	46	31.4	41.3	35.5	35.2	38.2
FALSE	High	Master Protein	Q12405	Peroxisomal membrane protein LPX1 OS=Saccharomyces cerevisiae (strain ATCC 204508 / S288c) GN=LPX1 PE=1 SV=1	0	22.477	23	7	11	7	1	387	43.7	8.18	32.24	7	0	208.4	220.2	177.3	188.1	187.2	189.9	225.1	185.2	233.1	259.6
FALSE	High	Master Protein	P40038	PHO85 cyclin-6 OS=Saccharomyces cerevisiae (strain ATCC 204508 / S288c) GN=PCL6 PE=1 SV=1	0	40.938	26	9	16	9	1	420	47	6.21	55.68	9	0	264.4	251.6	230.9	242.7	256.3	228.5	267.7	235.3	253.7	267.2
FALSE	High	Master Protein	P33304	Protein AFR1 OS=Saccharomyces cerevisiae (strain ATCC 204508 / S288c) GN=AFR1 PE=1 SV=1	0.006	4.13	2	1	2	1	1	620	71.3	8.72	6.4	1	0
FALSE	High	Master Protein	P53822	Protein COS1 OS=Saccharomyces cerevisiae (strain ATCC 204508 / S288c) GN=COS1 PE=1 SV=1	0.002	5.576	5	2	2	1	1	381	45.3	8.48	5.41	2	1	40	43.8	42.5	38.9	45.1	40.8	43.4	42.6	48.6	50.7
FALSE	High	Master Protein	P40207	Uncharacterized protein YMR134W OS=Saccharomyces cerevisiae (strain ATCC 204508 / S288c) GN=YMR134W PE=1 SV=1	0	16.796	24	7	9	7	1	237	27.9	5.44	17.71	7	0	104.7	107.4	86.6	105.7	128.8	86.6	113.2	108.1	94.1	99.1
FALSE	High	Master Protein	Q04651	ER-derived vesicles protein ERV41 OS=Saccharomyces cerevisiae (strain ATCC 204508 / S288c) GN=ERV41 PE=1 SV=1	0	17.104	10	4	7	4	1	352	40.7	4.89	21.01	4	0	10.4	14.5	15.8	16.6	17.9	11.2	12.8	18.2	8.7	13.5
FALSE	High	Master Protein	P38634	Protein SIC1 OS=Saccharomyces cerevisiae (strain ATCC 204508 / S288c) GN=SIC1 PE=1 SV=1	0	46.543	55	10	20	10	1	284	32.2	8.28	64.98	10	0	413.4	427.4	425.5	392.1	386.4	378.3	439.1	311.9	210.6	207.5
FALSE	High	Master Protein	P22217	Thioredoxin-1 OS=Saccharomyces cerevisiae (strain ATCC 204508 / S288c) GN=TRX1 PE=1 SV=3	0	66.246	73	9	54	7	1	103	11.2	4.93	163.6	9	3	3020.3	2655.7	2830.8	2587.4	2772.1	2746.5	2800.7	2379.3	2773.3	2855.6
FALSE	High	Master Protein	P00358	Glyceraldehyde-3-phosphate dehydrogenase 2 OS=Saccharomyces cerevisiae (strain ATCC 204508 / S288c) GN=TDH2 PE=1 SV=3	0	232.419	70	28	419	3	1	332	35.8	6.96	1273.4	28	3	218.9	218.1	208.6	252.6	294.2	277.3	270.2	290	262.4	340.8
FALSE	High	Master Protein	P46964	Dolichyl-diphosphooligosaccharide--protein glycosyltransferase subunit OST2 OS=Saccharomyces cerevisiae (strain ATCC 204508 / S288c) GN=OST2 PE=1 SV=3	0	11.808	19	2	4	2	1	130	14.7	9.28	18.74	2	0	34.3	42	31	42.3	41	38.3	38.7	42.3	37	43.3
FALSE	High	Master Protein	Q07532	RNA polymerase II nuclear localization protein IWR1 OS=Saccharomyces cerevisiae (strain ATCC 204508 / S288c) GN=IWR1 PE=1 SV=2	0	10.523	7	2	4	2	1	353	40.6	4.74	13.08	2	0	24.6	24.1	22.7	25.1	24.6	22.6	29.6	22.1	21.5	26.5
FALSE	High	Master Protein	P42940	Probable electron transfer flavoprotein subunit beta OS=Saccharomyces cerevisiae (strain ATCC 204508 / S288c) GN=CIR1 PE=1 SV=1	0	55.434	38	10	42	10	1	261	28.7	8.44	117.47	10	0	1934.8	1785.1	1780.7	1469.9	1700.9	1584.1	1765	1679.3	1703.3	1687.5
FALSE	High	Master Protein	P18898	Geranylgeranyl transferase type-1 subunit beta OS=Saccharomyces cerevisiae (strain ATCC 204508 / S288c) GN=CDC43 PE=1 SV=2	0.001	7.093	6	2	4	2	1	376	42.7	6.34	10.69	2	0	55	46.8	47.7	57.8	55.5	61.8	59.7	51.4	54.4	67.2
FALSE	High	Master Protein	P22579	Transcriptional regulatory protein SIN3 OS=Saccharomyces cerevisiae (strain ATCC 204508 / S288c) GN=SIN3 PE=1 SV=2	0	116.163	20	27	57	27	1	1536	174.7	5.62	178.27	27	0	966.6	912.2	849.7	851.5	918	704.9	897.9	806.8	857.4	905.2
FALSE	High	Master Protein	P22224	Exocyst complex component SEC15 OS=Saccharomyces cerevisiae (strain ATCC 204508 / S288c) GN=SEC15 PE=1 SV=2	0	37.523	14	13	16	13	1	910	105	4.92	43.07	13	0	161.8	158	157.5	152.4	172.9	134.7	152.9	160.7	162.6	159.4
FALSE	High	Master Protein	Q12697	Vacuolar cation-transporting ATPase YPK9 OS=Saccharomyces cerevisiae (strain ATCC 204508 / S288c) GN=YPK9 PE=1 SV=1	0	38.143	8	10	12	10	1	1472	166.6	6.14	37.35	10	0	352.8	316.6	282.1	266.7	312.3	263.6	300.2	272.2	289.9	292
FALSE	High	Master Protein	D6W196	Truncated non-functional calcium-binding mitochondrial carrier SAL1-1 OS=Saccharomyces cerevisiae (strain ATCC 204508 / S288c) GN=SAL1 PE=1 SV=2	0	23.635	19	8	9	8	1	494	55.7	8.78	24.38	8	0	440.6	440.6	436.6	450.2	381	438.3	447.4	364	440.1	457.1
FALSE	High	Master Protein	P53629	Sterol O-acyltransferase 2 OS=Saccharomyces cerevisiae (strain ATCC 204508 / S288c) GN=ARE2 PE=1 SV=1	0	13.484	6	4	8	4	1	642	74	7.72	18.03	4	0	263.5	242.1	247.3	243.1	236.9	204.7	280.6	226.5	248.4	261.4
FALSE	High	Master Protein	P34232	mRNA transport regulator MTR2 OS=Saccharomyces cerevisiae (strain ATCC 204508 / S288c) GN=MTR2 PE=1 SV=1	0	15.845	16	2	7	2	1	184	20.8	7.88	17.79	2	0	344.2	308.2	309.4	340.8	354	340.7	371.2	340.9	353.3	378.6
FALSE	High	Master Protein	Q08287	60S ribosome subunit biogenesis protein NOP8 OS=Saccharomyces cerevisiae (strain ATCC 204508 / S288c) GN=NOP8 PE=1 SV=1	0	31.113	18	8	11	8	1	484	56.9	5.96	33.98	8	0	142.4	139.1	152.1	157.6	163.6	140.4	158.8	151.4	168.1	179.3
FALSE	High	Master Protein	Q12674	Probable phospholipid-transporting ATPase DNF3 OS=Saccharomyces cerevisiae (strain ATCC 204508 / S288c) GN=DNF3 PE=1 SV=1	0	52.827	11	16	22	16	1	1656	188.2	6.76	52.56	16	0	560.7	549.4	513.3	506.9	570	455.2	606.3	525.4	527.5	564.9
FALSE	High	Master Protein	Q08962	60S ribosome subunit biogenesis protein NIP7 OS=Saccharomyces cerevisiae (strain ATCC 204508 / S288c) GN=NIP7 PE=1 SV=1	0	15.056	25	5	7	5	1	181	20.4	9.26	17.69	5	0	231.8	223.6	204.4	220.1	236	217.8	225.2	204.2	216.1	216
FALSE	High	Master Protein	Q12324	Calcium channel YVC1 OS=Saccharomyces cerevisiae (strain ATCC 204508 / S288c) GN=YVC1 PE=1 SV=2	0	22.434	14	6	7	6	1	675	77.9	5.38	23.07	6	0	52.6	55.5	52.7	52.1	50.1	51.2	57.8	40.1	50	52.7
FALSE	High	Master Protein	P53978	Elongation factor 3B OS=Saccharomyces cerevisiae (strain ATCC 204508 / S288c) GN=HEF3 PE=1 SV=2	0	136.631	25	24	103	12	1	1044	115.8	6.23	262.2	24	0	400	381.4	395.3	386.7	408.9	339.6	495.5	414.4	474.1	529.4
FALSE	High	Master Protein	P40302	Proteasome subunit alpha type-6 OS=Saccharomyces cerevisiae (strain ATCC 204508 / S288c) GN=PRE5 PE=1 SV=1	0	63.945	56	12	33	12	1	234	25.6	7.39	112.49	12	0	1034.9	1070	1012.6	1067.9	1101.4	1063.4	1110.7	1072.3	1057.9	1199.5
FALSE	High	Master Protein	P32660	Phospholipid-transporting ATPase DNF1 OS=Saccharomyces cerevisiae (strain ATCC 204508 / S288c) GN=DNF1 PE=1 SV=2	0	109.494	18	24	44	22	1	1571	177.7	6.04	124.36	24	2	971.5	1001.4	858.7	848.1	913.6	756.5	932.3	889.2	866.8	951.9
FALSE	High	Master Protein	P04821	Cell division control protein 25 OS=Saccharomyces cerevisiae (strain ATCC 204508 / S288c) GN=CDC25 PE=1 SV=1	0	76.395	16	19	31	17	1	1589	179	7.11	101.34	19	1	664.3	640.8	614.4	671.7	603.1	655.7	747.9	640.2	709.3	709.6
FALSE	High	Master Protein	P53208	Uncharacterized abhydrolase domain-containing protein YGR015C OS=Saccharomyces cerevisiae (strain ATCC 204508 / S288c) GN=YGR015C PE=1 SV=1	0.002	5.471	7	2	3	2	1	328	37.9	8.62	8.08	2	0	48.3	47.3	36.1	33.3	45.5	39	44.8	33.9	47.5	39.2
FALSE	High	Master Protein	Q07716	Altered inheritance of mitochondria protein 6 OS=Saccharomyces cerevisiae (strain ATCC 204508 / S288c) GN=AIM6 PE=3 SV=2	0	59.005	29	9	29	9	1	390	44.4	5.59	90.36	9	0	982.8	964.8	917.5	873.8	927.7	786.4	987.4	857.5	998.4	846.2
FALSE	High	Master Protein	Q12056	Iron sulfur cluster assembly protein 2, mitochondrial OS=Saccharomyces cerevisiae (strain ATCC 204508 / S288c) GN=ISU2 PE=1 SV=1	0.002	5.47	19	2	2	2	1	156	16.9	9.55	3.4	2	0
FALSE	High	Master Protein	P38814	Protein SBE22 OS=Saccharomyces cerevisiae (strain ATCC 204508 / S288c) GN=SBE22 PE=1 SV=1	0	26.748	11	8	14	8	1	852	96.3	8	32.74	8	0	121.6	122.5	110.4	126.2	124.7	97.9	137	121	136.3	139.5
FALSE	High	Master Protein	P15442	eIF-2-alpha kinase GCN2 OS=Saccharomyces cerevisiae (strain ATCC 204508 / S288c) GN=GCN2 PE=1 SV=3	0	92.523	18	25	37	25	1	1659	190.1	6.37	112.4	25	0	785.8	749	720.9	755.8	904.4	708.4	1070.6	999.2	876.7	830.7
FALSE	High	Master Protein	P20485	Choline kinase OS=Saccharomyces cerevisiae (strain ATCC 204508 / S288c) GN=CKI1 PE=1 SV=1	0	82.577	33	19	38	19	1	582	66.3	5.67	121.78	19	0	1144.3	1177.4	1085	1071.9	1189.5	936.9	1204.5	1090.7	1129.6	1153.3
FALSE	High	Master Protein	Q06053	tRNA-dihydrouridine(47) synthase [NAD(P)(+)] OS=Saccharomyces cerevisiae (strain ATCC 204508 / S288c) GN=DUS3 PE=1 SV=2	0	103.593	39	25	48	25	1	668	76.5	7.42	141.02	25	0	950.6	941.8	880.3	1137.9	1144.7	1050	1102.6	999.5	1088.3	1195.8
FALSE	High	Master Protein	P33759	37S ribosomal protein S5, mitochondrial OS=Saccharomyces cerevisiae (strain ATCC 204508 / S288c) GN=MRPS5 PE=1 SV=1	0	28.543	28	7	18	7	1	307	34.9	9.58	48.76	7	0	351.6	345.4	337.6	361.8	349.2	338.9	373.9	344.1	359.5	393
FALSE	High	Master Protein	P23291	Casein kinase I homolog 1 OS=Saccharomyces cerevisiae (strain ATCC 204508 / S288c) GN=YCK1 PE=1 SV=1	0	77.828	33	14	39	11	1	538	61.7	9.04	134.41	14	0	469.1	462.4	439.6	409.7	458.8	375.1	484.2	447.7	459	448.1
FALSE	High	Master Protein	P47181	Uncharacterized protein YJR154W OS=Saccharomyces cerevisiae (strain ATCC 204508 / S288c) GN=YJR154W PE=1 SV=1	0.002	6.156	7	2	2	2	1	346	38.9	6.47	5.69	2	0
FALSE	High	Master Protein	P47171	Histone transcription regulator 3 OS=Saccharomyces cerevisiae (strain ATCC 204508 / S288c) GN=HIR3 PE=1 SV=1	0.001	8.204	2	2	3	2	1	1648	191.6	6.23	9.97	2	0	4	8.6	3.8	10.6	10.9	6.3	8.3	6.3	4.4	11.1
FALSE	High	Master Protein	P06782	Carbon catabolite-derepressing protein kinase OS=Saccharomyces cerevisiae (strain ATCC 204508 / S288c) GN=SNF1 PE=1 SV=1	0	95.49	42	20	38	20	1	633	72	6.65	109.82	20	0	1157.8	1076.5	1056.5	1029.7	1107.3	862.3	1156.2	1021.1	1068.8	1066.4
FALSE	High	Master Protein	Q12285	Ubiquitin-like protein MDY2 OS=Saccharomyces cerevisiae (strain ATCC 204508 / S288c) GN=MDY2 PE=1 SV=1	0	24.223	22	4	9	4	1	212	23.7	9.22	30.85	4	0	676.2	640.2	630.9	528.3	598.3	553.6	664.3	617.2	580.5	579.3
FALSE	High	Master Protein	P0CT04	Protease B inhibitor 2 OS=Saccharomyces cerevisiae (strain ATCC 204508 / S288c) GN=PBI2 PE=1 SV=1	0	30.085	56	6	22	6	1	75	8.6	6.8	60.04	6	0	1342	1563.7	1266	1475.5	1500.2	1543	1421.5	1419.5	1348.7	1469.2
FALSE	High	Master Protein	P05744	60S ribosomal protein L33-A OS=Saccharomyces cerevisiae (strain ATCC 204508 / S288c) GN=RPL33A PE=1 SV=3	0	36.071	46	7	28	2	1	107	12.1	11.08	77.76	7	5	1081.6	1180.7	965.7	1166.2	1146.8	1091.4	1191.1	1118.9	1064.8	1180.1
FALSE	High	Master Protein	Q99189	mRNA transport regulator MTR10 OS=Saccharomyces cerevisiae (strain ATCC 204508 / S288c) GN=MTR10 PE=1 SV=1	0	33.165	11	9	13	9	1	972	110.7	4.79	42.61	9	0	259.3	279.6	239.9	235.7	273.6	229.4	283.3	257.2	282.3	259
FALSE	High	Master Protein	Q2V2P2	Uncharacterized protein YKL065W-A OS=Saccharomyces cerevisiae (strain ATCC 204508 / S288c) GN=YKL065W-A PE=4 SV=1	0.007	3.998	15	1	2	1	1	73	8.5	10.24	6.15	1	0	63.5	67.1	70.1	59.1	63.3	68.3	77.1	72.9	72.2	70.9
FALSE	High	Master Protein	P38886	26S proteasome regulatory subunit RPN10 OS=Saccharomyces cerevisiae (strain ATCC 204508 / S288c) GN=RPN10 PE=1 SV=3	0	58.749	29	9	37	9	1	268	29.7	4.82	138.27	9	0	728.8	798.4	763.2	840.3	756.4	932	780.5	765.9	827.7	888.1
FALSE	High	Master Protein	P53550	m7GpppN-mRNA hydrolase OS=Saccharomyces cerevisiae (strain ATCC 204508 / S288c) GN=DCP2 PE=1 SV=1	0	145.304	35	27	61	27	1	970	108.6	5.88	197.17	27	0	1244.5	1209.8	1207.5	1238.1	1243.5	1056.5	1307.9	1094.5	1215.7	1267.5
FALSE	High	Master Protein	P35178	Ribosomal RNA-processing protein 1 OS=Saccharomyces cerevisiae (strain ATCC 204508 / S288c) GN=RRP1 PE=1 SV=2	0	39.479	26	8	19	8	1	278	33.2	5.29	58.9	8	0	413.4	542.1	457.9	440.7	440.2	354	428.6	382.4	414.1	432.9
FALSE	High	Master Protein	Q03774	tRNA (guanine-N(7)-)-methyltransferase non-catalytic subunit TRM82 OS=Saccharomyces cerevisiae (strain ATCC 204508 / S288c) GN=TRM82 PE=1 SV=1	0	59.267	33	12	27	12	1	444	50.5	6.71	91.95	12	0	428.2	489.2	397.3	385.3	445.7	344.4	421.5	397.3	396.5	357.1
FALSE	High	Master Protein	P38212	Protein RCR1 OS=Saccharomyces cerevisiae (strain ATCC 204508 / S288c) GN=RCR1 PE=1 SV=1	0.002	5.61	13	2	2	2	1	213	23.9	6.7	5.89	2	0
FALSE	High	Master Protein	P38986	L-asparaginase 1 OS=Saccharomyces cerevisiae (strain ATCC 204508 / S288c) GN=ASP1 PE=1 SV=1	0	43.923	28	9	21	9	1	381	41.4	5.44	60.14	9	0	813.1	829.9	803.5	753.7	846.3	681.1	826	752.3	782.2	798.6
FALSE	High	Master Protein	P32896	Protein PDC2 OS=Saccharomyces cerevisiae (strain ATCC 204508 / S288c) GN=PDC2 PE=1 SV=2	0	52.341	15	10	22	10	1	925	103.9	6.43	76.35	10	0	305.4	288.5	286.2	302.5	293.1	221.4	305.6	301.6	284.7	294.3
FALSE	High	Master Protein	P33310	ATP-dependent permease MDL1, mitochondrial OS=Saccharomyces cerevisiae (strain ATCC 204508 / S288c) GN=MDL1 PE=1 SV=2	0	43.468	21	12	17	11	1	695	75.9	9.8	51.26	12	0	424.3	394.4	361.3	371.6	376	333.5	401.6	332.5	412	407.3
FALSE	High	Master Protein	P36013	NAD-dependent malic enzyme, mitochondrial OS=Saccharomyces cerevisiae (strain ATCC 204508 / S288c) GN=MAE1 PE=1 SV=1	0	155.274	50	26	88	26	1	669	74.3	8.18	306.75	26	0	2121.9	2121	1977.4	1961	2262.9	1741	2356.1	2242.6	2146.6	2188.9
FALSE	High	Master Protein	P09959	Regulatory protein SWI6 OS=Saccharomyces cerevisiae (strain ATCC 204508 / S288c) GN=SWI6 PE=1 SV=1	0	43.849	16	9	20	9	1	803	90.5	4.87	61.25	9	0	210.2	199.5	206.4	175.3	228.5	172.2	210.2	199.6	212.7	223.6
FALSE	High	Master Protein	P53909	Adenine deaminase OS=Saccharomyces cerevisiae (strain ATCC 204508 / S288c) GN=AAH1 PE=1 SV=1	0	15.346	10	3	5	3	1	347	39.6	5.4	14.19	3	0	20.5	20.2	15.7	20.4	19.9	18.8	26.9	13.5	16.8	11.9
FALSE	High	Master Protein	P22134	DNA-3-methyladenine glycosylase OS=Saccharomyces cerevisiae (strain ATCC 204508 / S288c) GN=MAG1 PE=1 SV=1	0	31.784	42	10	14	10	1	296	34.3	8.03	43.44	10	0	343.7	344.3	322.1	303.5	345.9	277.9	359.5	320.9	318.7	338
FALSE	High	Master Protein	P53974	Actin-regulating kinase 1 OS=Saccharomyces cerevisiae (strain ATCC 204508 / S288c) GN=ARK1 PE=1 SV=1	0	41.526	19	11	14	9	1	638	71.3	8.72	41.05	11	0	306.2	282.8	276	268.5	315.3	249.8	301.1	274.4	277.1	303.3
FALSE	High	Master Protein	Q03028	Mitochondrial 2-oxodicarboxylate carrier 1 OS=Saccharomyces cerevisiae (strain ATCC 204508 / S288c) GN=ODC1 PE=1 SV=1	0	51.373	25	9	34	9	1	310	34.2	9.86	85.4	9	0	1379.4	1577.7	1306	1627	1635.6	1317.4	1584.3	1495.4	1337.6	1468.1
FALSE	High	Master Protein	P11325	Leucine--tRNA ligase, mitochondrial OS=Saccharomyces cerevisiae (strain ATCC 204508 / S288c) GN=NAM2 PE=1 SV=1	0	79.018	23	19	31	19	1	894	101.9	8.37	89.34	19	0	863.6	851.8	841.1	825.9	809.9	691.9	886.5	759	807.7	824.5
FALSE	High	Master Protein	P0CZ17	L-asparaginase 2-1 OS=Saccharomyces cerevisiae (strain ATCC 204508 / S288c) GN=ASP3-1 PE=1 SV=1	0	22.002	18	6	10	6	1	362	38.7	4.83	35.88	6	0	75.9	74.5	69.6	72.3	79	71.2	74.7	63.3	66.6	68.8
FALSE	High	Master Protein	P53104	Serine/threonine-protein kinase ATG1 OS=Saccharomyces cerevisiae (strain ATCC 204508 / S288c) GN=ATG1 PE=1 SV=1	0	32.931	11	11	13	11	1	897	101.7	6.64	34.06	11	0	278.8	277.9	254.4	301.2	315.9	272.6	304.9	298.2	284.7	351.7
FALSE	High	Master Protein	P00560	Phosphoglycerate kinase OS=Saccharomyces cerevisiae (strain ATCC 204508 / S288c) GN=PGK1 PE=1 SV=2	0	239.91	75	40	347	40	1	416	44.7	7.61	1020.97	40	0	14856.8	14492.7	13963.9	14237.6	15236.9	14302.5	15348	14832.2	14580	15600.3
FALSE	High	Master Protein	Q06410	Autophagy-related protein 17 OS=Saccharomyces cerevisiae (strain ATCC 204508 / S288c) GN=ATG17 PE=1 SV=1	0	30.818	24	8	10	8	1	417	48.6	5.1	31.19	8	0	124.8	122.9	111.2	104.8	113.6	111.6	133.1	125.9	117.6	124.8
FALSE	High	Master Protein	Q06608	Pyridoxamine 5'-phosphate oxidase homolog OS=Saccharomyces cerevisiae (strain ATCC 204508 / S288c) GN=YPR172W PE=1 SV=1	0	36.725	37	7	21	7	1	200	22.5	6.55	54.48	7	0	534	562.1	535.2	580	545.8	624.7	508.1	516.4	638.9	776.1
FALSE	High	Master Protein	P38113	Alcohol dehydrogenase 5 OS=Saccharomyces cerevisiae (strain ATCC 204508 / S288c) GN=ADH5 PE=1 SV=1	0	26.396	19	7	23	6	1	351	37.6	6.38	43.63	7	0	347.1	350.8	315	305.9	341.9	284.6	356.6	335.9	290.4	332
FALSE	High	Master Protein	Q12184	Adrenodoxin homolog, mitochondrial OS=Saccharomyces cerevisiae (strain ATCC 204508 / S288c) GN=YAH1 PE=1 SV=1	0.01	3.531	9	2	4	2	1	172	18.9	5.77	4.69	2	0	174	175.8	177.5	149.3	148.5	170.6	169	159.8	147.5	177.5
FALSE	High	Master Protein	P43560	Membrane-anchored lipid-binding protein LAM5 OS=Saccharomyces cerevisiae (strain ATCC 204508 / S288c) GN=LAM5 PE=1 SV=2	0	37.216	16	9	18	9	1	674	76.3	5.02	50.83	9	0	516.4	456.9	430.6	420.8	393.3	308.3	443.4	335	368.7	368.1
FALSE	High	Master Protein	Q07471	Thiamine metabolism regulatory protein THI3 OS=Saccharomyces cerevisiae (strain ATCC 204508 / S288c) GN=THI3 PE=1 SV=1	0	15.209	8	4	5	4	1	609	68.3	6.37	18.68	4	0	58.8	48.6	42.3	41.5	56.7	41.1	50.8	35.7	49.4	55.1
FALSE	High	Master Protein	Q08299	Siderophore iron transporter ENB1 OS=Saccharomyces cerevisiae (strain ATCC 204508 / S288c) GN=ENB1 PE=1 SV=1	0	9.893	6	4	4	4	1	606	66.9	9.44	8.03	4	0	124.6	166.2	140.2	197.9	163.6	199.7	178.3	155.7	154.9	188.3
FALSE	High	Master Protein	P45976	Pre-mRNA polyadenylation factor FIP1 OS=Saccharomyces cerevisiae (strain ATCC 204508 / S288c) GN=FIP1 PE=1 SV=1	0	35.601	29	9	14	9	1	327	35.8	4.45	39.27	9	0	427.4	430.3	430.3	463.8	497.9	457.4	509.6	434.5	405	492.1
FALSE	High	Master Protein	P48239	Glutathione S-transferase omega-like 1 OS=Saccharomyces cerevisiae (strain ATCC 204508 / S288c) GN=GTO1 PE=1 SV=1	0	20.185	17	5	8	5	1	356	41.3	8.84	21.53	5	0	100.7	95.9	98.6	92.2	109.6	78	102.9	105.6	95.1	101.3
FALSE	High	Master Protein	P25043	Proteasome subunit beta type-2 OS=Saccharomyces cerevisiae (strain ATCC 204508 / S288c) GN=PUP1 PE=1 SV=1	0	29.767	34	10	18	10	1	261	28.3	6.61	38.92	10	0	345.1	357	359.7	367.4	353.3	347.2	419.6	383.4	343.5	384.2
FALSE	High	Master Protein	P39002	Long-chain-fatty-acid--CoA ligase 3 OS=Saccharomyces cerevisiae (strain ATCC 204508 / S288c) GN=FAA3 PE=1 SV=1	0	30.348	14	10	17	7	1	694	77.9	9	45.17	10	0	293.4	301	273.9	264.8	301.4	252.1	327.4	293.3	261.3	269.2
FALSE	High	Master Protein	P32179	3'(2'),5'-bisphosphate nucleotidase OS=Saccharomyces cerevisiae (strain ATCC 204508 / S288c) GN=MET22 PE=1 SV=1	0	70.7	39	14	35	14	1	357	39.1	6.2	108.73	14	0	1372.6	1411.9	1384.5	1456.3	1378.3	1405	1466.9	1422.5	1469.4	1585
FALSE	High	Master Protein	Q08742	Thiosulfate sulfurtransferase RDL2, mitochondrial OS=Saccharomyces cerevisiae (strain ATCC 204508 / S288c) GN=RDL2 PE=1 SV=1	0	39.883	63	9	18	9	1	149	16.7	9.64	44.75	9	0	660.4	571.1	560.4	653	584	971.2	667.7	584	659.4	992.6
FALSE	High	Master Protein	P07806	Valine--tRNA ligase, mitochondrial OS=Saccharomyces cerevisiae (strain ATCC 204508 / S288c) GN=VAS1 PE=1 SV=2	0	254.909	49	47	146	47	1	1104	125.7	6.96	421.5	47	0	6426.7	6071.3	5643	5711.1	6061.3	4722	6328.7	5998.7	5675.3	5740.7
FALSE	High	Master Protein	Q12415	Transcription factor tau 55 kDa subunit OS=Saccharomyces cerevisiae (strain ATCC 204508 / S288c) GN=TFC7 PE=1 SV=1	0	27.966	24	6	11	6	1	435	49.1	4.92	30.55	6	0	172.1	184	148.9	140.3	169.7	128.8	171.4	141.8	163.6	175.1
FALSE	High	Master Protein	Q06538	Calcium permeable stress-gated cation channel 1 OS=Saccharomyces cerevisiae (strain ATCC 204508 / S288c) GN=CSC1 PE=1 SV=1	0.001	7.652	3	3	4	3	1	782	89.3	8.12	10.12	3	0	214.1	186.5	190.3	239.9	232.6	242.3	266.4	214	268	297.4
FALSE	High	Master Protein	Q12345	Ino eighty subunit 3 OS=Saccharomyces cerevisiae (strain ATCC 204508 / S288c) GN=IES3 PE=1 SV=1	0.002	6.151	11	2	2	2	1	250	28.2	6.35	5.81	2	0	8.2	12.2	8.4	9.2	12	9.3	13.1	11.3	14.9	11.1
FALSE	High	Master Protein	P40303	Proteasome subunit alpha type-4 OS=Saccharomyces cerevisiae (strain ATCC 204508 / S288c) GN=PRE6 PE=1 SV=1	0	42.458	36	7	31	7	1	254	28.4	7.36	91.44	7	0	943.1	883.1	855.8	840	883.5	849.1	996.2	914.9	877.2	845.8
FALSE	High	Master Protein	P40159	Uncharacterized protein YNL208W OS=Saccharomyces cerevisiae (strain ATCC 204508 / S288c) GN=YNL208W PE=1 SV=2	0	34.62	35	4	34	4	1	199	20.1	7.64	110.94	4	0	148.1	155.1	135.9	138.9	128.1	118.9	147.5	132.8	152.8	130.1
FALSE	High	Master Protein	P53731	Actin-related protein 2/3 complex subunit 2 OS=Saccharomyces cerevisiae (strain ATCC 204508 / S288c) GN=ARC35 PE=1 SV=1	0	58.246	34	12	32	12	1	342	39.5	6.81	102.78	12	0	810	834.6	763.8	870.6	958.5	756.1	963.3	892.9	834.9	935.7
FALSE	High	Master Protein	Q06488	Chromatin structure-remodeling complex subunit RSC2 OS=Saccharomyces cerevisiae (strain ATCC 204508 / S288c) GN=RSC2 PE=1 SV=1	0	55.295	20	13	21	13	1	889	102.2	8.91	59.9	13	0	312.2	301.5	299.4	310.7	328.1	298.8	358.4	296.5	326.7	360.3
FALSE	High	Master Protein	P53201	SWR1-complex protein 4 OS=Saccharomyces cerevisiae (strain ATCC 204508 / S288c) GN=SWC4 PE=1 SV=1	0	24.125	17	9	9	9	1	476	55.2	9.35	20.18	9	0	169.6	199.5	163.6	185.3	155.6	168.5	186.9	147.4	160	184.4
FALSE	High	Master Protein	Q07395	Synchronized import protein 1 OS=Saccharomyces cerevisiae (strain ATCC 204508 / S288c) GN=SYO1 PE=1 SV=1	0	20.115	11	6	9	6	1	620	70.1	5.2	20.04	6	0	217.8	187.7	165.5	155.4	192.3	140.9	182.8	168.1	178.9	183.3
FALSE	High	Master Protein	P53199	Sterol-4-alpha-carboxylate 3-dehydrogenase, decarboxylating OS=Saccharomyces cerevisiae (strain ATCC 204508 / S288c) GN=ERG26 PE=1 SV=1	0	51.328	28	9	28	9	1	349	38.7	6.68	74.74	9	0	1098.1	1033.2	1008.4	914.1	1036.6	863.5	1017.2	880.1	985.8	949
FALSE	High	Master Protein	Q05942	Ribosome assembly protein 3 OS=Saccharomyces cerevisiae (strain ATCC 204508 / S288c) GN=RSA3 PE=1 SV=1	0	9.754	13	3	4	3	1	220	24.6	4.88	9.93	3	0	37.5	50	43.8	36	47.5	32.1	40.9	40.2	48.2	35
FALSE	High	Master Protein	P25371	Probable ATP-dependent permease OS=Saccharomyces cerevisiae (strain ATCC 204508 / S288c) GN=ADP1 PE=1 SV=2	0	50.197	13	16	25	15	1	1049	117.2	5.16	67.47	16	1	731.6	693.2	592	588	660.1	507.5	687.6	547.2	612.3	627
FALSE	High	Master Protein	P38883	Pre-rRNA-processing protein RIX1 OS=Saccharomyces cerevisiae (strain ATCC 204508 / S288c) GN=RIX1 PE=1 SV=2	0	49.032	20	13	17	13	1	763	86.7	5.62	44.63	13	0	223	245.8	199.6	198.8	256.2	189.9	235.7	213.1	239.2	240.1
FALSE	High	Master Protein	Q04087	Monopolin complex subunit LRS4 OS=Saccharomyces cerevisiae (strain ATCC 204508 / S288c) GN=LRS4 PE=1 SV=1	0	18.272	19	6	9	6	1	347	39.3	9.54	26.2	6	0	132.3	118.2	123.1	136.4	136.5	113.1	150.3	132.5	145.6	140.8
FALSE	High	Master Protein	Q02574	DNA damage checkpoint control protein MEC3 OS=Saccharomyces cerevisiae (strain ATCC 204508 / S288c) GN=MEC3 PE=1 SV=3	0	10.645	9	4	5	4	1	474	53.1	5.35	13.47	4	0	108.3	116	113.6	113.7	116.5	108.7	125.4	105.7	108.5	137.5
FALSE	High	Master Protein	P25293	Nucleosome assembly protein OS=Saccharomyces cerevisiae (strain ATCC 204508 / S288c) GN=NAP1 PE=1 SV=2	0	99.37	41	12	49	12	1	417	47.9	4.34	186.78	12	0	1179.6	1131.4	1107.7	1025.8	1154.4	1023.4	1212.5	1128.5	1085.9	1136.9
FALSE	High	Master Protein	Q06103	26S proteasome regulatory subunit RPN7 OS=Saccharomyces cerevisiae (strain ATCC 204508 / S288c) GN=RPN7 PE=1 SV=3	0	92.119	40	19	51	19	1	429	48.9	5.25	144.8	19	0	2027.4	2256.7	1844.6	2239.7	2247	1709	2201.7	2104.4	1992.9	2212.4
FALSE	High	Master Protein	P32610	V-type proton ATPase subunit D OS=Saccharomyces cerevisiae (strain ATCC 204508 / S288c) GN=VMA8 PE=1 SV=1	0	18.876	26	5	14	5	1	256	29.2	5.92	36.03	5	0	344.5	336.5	298.5	329.9	361.6	292.2	366.4	347.2	316.3	349
FALSE	High	Master Protein	P07991	Ornithine aminotransferase OS=Saccharomyces cerevisiae (strain ATCC 204508 / S288c) GN=CAR2 PE=1 SV=2	0	58.75	40	12	27	12	1	424	46.1	6.95	73.7	12	0	266.7	269.5	252.2	258.2	294.6	230.7	298.5	285.7	258.2	280.7
FALSE	High	Master Protein	P40581	Peroxiredoxin HYR1 OS=Saccharomyces cerevisiae (strain ATCC 204508 / S288c) GN=HYR1 PE=1 SV=1	0	42.037	47	9	32	9	1	163	18.6	8.19	76.97	9	0	1923.7	1929	1890.9	1931.1	1950.9	1637	2164.2	2131.8	1881.2	1977.6
FALSE	High	Master Protein	P38225	Very long-chain fatty acid transport protein OS=Saccharomyces cerevisiae (strain ATCC 204508 / S288c) GN=FAT1 PE=1 SV=2	0	51.583	24	12	19	12	1	669	77.1	8.35	61.29	12	0	340.3	324.6	302.8	296	335.5	248	336	324.5	345.7	346.5
FALSE	High	Master Protein	P53604	Protein MSO1 OS=Saccharomyces cerevisiae (strain ATCC 204508 / S288c) GN=MSO1 PE=1 SV=1	0	20.464	34	5	10	5	1	210	23.3	10.02	30.36	5	0	294.9	313.3	299.3	308.8	346.2	334.6	364.5	323.9	329.6	348.4
FALSE	High	Master Protein	P54003	Protein SUR7 OS=Saccharomyces cerevisiae (strain ATCC 204508 / S288c) GN=SUR7 PE=1 SV=1	0	9.189	29	3	3	3	1	302	33.8	7.47	6.39	3	0
FALSE	High	Master Protein	P32611	54S ribosomal protein RML2, mitochondrial OS=Saccharomyces cerevisiae (strain ATCC 204508 / S288c) GN=RML2 PE=1 SV=1	0	45.106	26	11	27	11	1	393	43.8	10.78	50.94	11	0	1148.8	1115.4	1069	1029.8	1099.1	996.3	1227.7	1109.6	1115.4	1120.3
FALSE	High	Master Protein	P47079	T-complex protein 1 subunit theta OS=Saccharomyces cerevisiae (strain ATCC 204508 / S288c) GN=CCT8 PE=1 SV=1	0	166.089	61	29	86	29	1	568	61.6	5.72	248.95	29	0	3262.3	3275.6	2967.2	3254	3438.2	2732	3583.9	3049.4	3272.5	3339.2
FALSE	High	Master Protein	P07274	Profilin OS=Saccharomyces cerevisiae (strain ATCC 204508 / S288c) GN=PFY1 PE=1 SV=2	0	12.955	28	3	16	3	1	126	13.7	5.8	60.07	3	0	349.2	637.7	448	728	572.1	592.1	486.8	648.6	399	612.8
FALSE	High	Master Protein	P53736	Uncharacterized protein YNR040W OS=Saccharomyces cerevisiae (strain ATCC 204508 / S288c) GN=YNR040W PE=1 SV=1	0	43.788	38	8	15	8	1	256	28.6	10.11	50.24	8	0	616.4	577.6	528.2	473.6	516.8	442	573.4	460.2	540	474.3
FALSE	High	Master Protein	Q00362	Protein phosphatase PP2A regulatory subunit B OS=Saccharomyces cerevisiae (strain ATCC 204508 / S288c) GN=CDC55 PE=1 SV=2	0	64.005	33	16	31	16	1	526	59.6	6.39	100.55	16	0	780.2	790.9	716.4	859.9	771.9	766.6	829.6	677	857	776.4
FALSE	High	Master Protein	P54838	Dihydroxyacetone kinase 1 OS=Saccharomyces cerevisiae (strain ATCC 204508 / S288c) GN=DAK1 PE=1 SV=1	0	132.009	52	26	83	26	1	584	62.2	5.41	252.96	26	0	3100.7	3034.4	2917.5	2871.7	3152.2	2727.3	3372.8	2988.8	3096.2	3168.1
FALSE	High	Master Protein	P53203	Peroxisomal membrane protein PEX31 OS=Saccharomyces cerevisiae (strain ATCC 204508 / S288c) GN=PEX31 PE=1 SV=1	0.005	4.554	3	1	1	1	1	462	52.9	9.32	4.67	1	0
FALSE	High	Master Protein	Q05471	Helicase SWR1 OS=Saccharomyces cerevisiae (strain ATCC 204508 / S288c) GN=SWR1 PE=1 SV=1	0.001	7.026	2	3	3	3	1	1514	174.4	6.24	8.5	3	0	146.5	132.8	127	126.8	125.1	116.2	154.7	127.8	124.7	142.7
FALSE	High	Master Protein	P52286	Suppressor of kinetochore protein 1 OS=Saccharomyces cerevisiae (strain ATCC 204508 / S288c) GN=SKP1 PE=1 SV=2	0	67.142	44	9	36	9	1	194	22.3	4.51	128.74	9	0	488.7	477.4	453.3	424.1	474.4	394.3	515.5	487.7	440.4	467.1
FALSE	High	Master Protein	Q05892	MIOREX complex component 2 OS=Saccharomyces cerevisiae (strain ATCC 204508 / S288c) GN=COQ11 PE=1 SV=1	0	33.865	26	7	13	7	1	277	31.5	9.52	39.77	7	0	554.2	512.5	516.5	503.3	575.2	451.7	578	566	562.1	559.7
FALSE	High	Master Protein	Q04599	54S ribosomal protein L1, mitochondrial OS=Saccharomyces cerevisiae (strain ATCC 204508 / S288c) GN=MRPL1 PE=1 SV=1	0	39.813	36	10	19	10	1	285	31	9.96	53.47	10	0	733.1	821.9	715.1	767.1	807.8	740.8	796.9	762.6	666	676.4
FALSE	High	Master Protein	Q02207	Peroxisomal hydratase-dehydrogenase-epimerase OS=Saccharomyces cerevisiae (strain ATCC 204508 / S288c) GN=FOX2 PE=2 SV=1	0	154.408	39	29	67	29	1	900	98.6	9	207.34	29	0	1597.2	1467.7	1358.1	1291.6	1465.4	1118.8	1441.4	1192.8	1274.3	1242.4
FALSE	High	Master Protein	Q12198	Putative cystathionine gamma-synthase YLL058W OS=Saccharomyces cerevisiae (strain ATCC 204508 / S288c) GN=YLL058W PE=1 SV=1	0.002	5.429	3	2	2	2	1	575	64.2	7.03	5.6	2	0	47.9	51.7	39.2	43.6	47.3	40.7	58	42.6	49.9	46.9
FALSE	High	Master Protein	Q05016	NADP-dependent 3-hydroxy acid dehydrogenase OS=Saccharomyces cerevisiae (strain ATCC 204508 / S288c) GN=YMR226C PE=1 SV=1	0	110.447	59	14	76	14	1	267	29.1	6.81	259.66	14	0	2749.5	2904.6	2635.5	2679	2796.5	2437.6	2698.6	2636.4	2502.9	2580.2
FALSE	High	Master Protein	P43619	Nicotinate-nucleotide pyrophosphorylase [carboxylating] OS=Saccharomyces cerevisiae (strain ATCC 204508 / S288c) GN=BNA6 PE=1 SV=1	0	32.512	25	9	17	9	1	295	32.3	5.85	40.56	9	0	825	720.2	662.5	642	680.3	526.4	751.4	568.5	746.7	577
FALSE	High	Master Protein	Q08199	Nucleotide exchange factor SIL1 OS=Saccharomyces cerevisiae (strain ATCC 204508 / S288c) GN=SIL1 PE=1 SV=1	0	40.894	29	11	18	11	1	421	48.2	5.55	47.66	11	0	395.6	408.3	412.4	435.6	428	392.1	434.1	390.4	425.5	462.9
FALSE	High	Master Protein	P53275	Uncharacterized protein YGR127W OS=Saccharomyces cerevisiae (strain ATCC 204508 / S288c) GN=YGR127W PE=1 SV=1	0	40.606	38	10	15	10	1	312	35.7	6.71	43.01	10	0	521.6	496.7	506.4	480.1	528.8	464.2	540.5	541	504.9	547.2
FALSE	High	Master Protein	P38152	Tricarboxylate transport protein OS=Saccharomyces cerevisiae (strain ATCC 204508 / S288c) GN=CTP1 PE=2 SV=3	0	41.668	37	12	22	12	1	299	32.2	9.57	57.71	12	0	643.7	599.2	549.1	531.4	623.7	476	649.9	597.5	584.8	612.5
FALSE	High	Master Protein	Q08108	Lysophospholipase 3 OS=Saccharomyces cerevisiae (strain ATCC 204508 / S288c) GN=PLB3 PE=3 SV=1	0	9.006	5	3	4	3	1	686	75	5.03	9.76	3	0	47.5	41.8	40.4	53.1	69.8	74.2	100.2	85.8	76.7	110.6
FALSE	High	Master Protein	P53898	Protein NSG2 OS=Saccharomyces cerevisiae (strain ATCC 204508 / S288c) GN=NSG2 PE=1 SV=1	0	17.272	20	5	7	5	1	299	33.6	7.03	24.1	5	0	200.2	188.2	185.7	258.5	244	280.7	218.8	207.9	236.8	325
FALSE	High	Master Protein	P20448	ATP-dependent RNA helicase HCA4 OS=Saccharomyces cerevisiae (strain ATCC 204508 / S288c) GN=HCA4 PE=1 SV=2	0	43.767	16	11	16	11	1	770	87.1	7.42	45.59	11	0	307.2	312.8	291.5	304.2	323.1	236.4	334.1	297.3	266.2	299.1
FALSE	High	Master Protein	Q99190	Very-long-chain enoyl-CoA reductase OS=Saccharomyces cerevisiae (strain ATCC 204508 / S288c) GN=TSC13 PE=1 SV=1	0	13.15	14	5	9	5	1	310	36.7	9.54	20.3	5	0	779.6	801.8	498.7	513.5	663.6	469.2	589.2	589.4	556.4	567.9
FALSE	High	Master Protein	P13663	Aspartate-semialdehyde dehydrogenase OS=Saccharomyces cerevisiae (strain ATCC 204508 / S288c) GN=HOM2 PE=1 SV=1	0	107.59	50	19	74	19	1	365	39.5	6.73	221.02	19	0	2768.3	3031.8	2743.5	3077.2	3137.2	2667.2	3005.9	3421.8	2622.5	3050.7
FALSE	High	Master Protein	Q06147	Sphingoid long chain base kinase 5 OS=Saccharomyces cerevisiae (strain ATCC 204508 / S288c) GN=LCB5 PE=1 SV=1	0	50.116	20	13	21	13	1	687	77.5	6.87	56.1	13	0	439.8	499.6	417.8	516.7	512.3	421.3	527.4	520.3	455	559.6
FALSE	High	Master Protein	P38869	Protein SVP26 OS=Saccharomyces cerevisiae (strain ATCC 204508 / S288c) GN=SVP26 PE=1 SV=1	0	19.462	17	5	11	5	1	228	26.3	8.4	23.76	5	0	143.7	141.3	144.3	136.3	153	141.9	160.1	150.7	155.5	155.8
FALSE	High	Master Protein	Q02888	Inner membrane assembly complex subunit 17 OS=Saccharomyces cerevisiae (strain ATCC 204508 / S288c) GN=INA17 PE=1 SV=1	0.005	4.57	14	2	2	2	1	182	21.8	9.5	3.97	2	0	43.1	29.6	36.5	41.9	33.6	22.3	33.1	35.3	33.4	39.2
FALSE	High	Master Protein	P53330	Regulator of Ty1 transposition protein 102 OS=Saccharomyces cerevisiae (strain ATCC 204508 / S288c) GN=RTT102 PE=1 SV=2	0	36.155	58	6	18	6	1	157	17.8	5.71	73.09	6	0	426.2	420.4	395.7	439.8	473.3	400.7	510.6	477.1	443	482
FALSE	High	Master Protein	P09620	Pheromone-processing carboxypeptidase KEX1 OS=Saccharomyces cerevisiae (strain ATCC 204508 / S288c) GN=KEX1 PE=1 SV=1	0	60.781	27	14	26	14	1	729	82.2	4.56	91.33	14	0	517.7	551.8	539.5	510.6	517.2	475.6	500.3	499.4	517.3	539.3
FALSE	High	Master Protein	P33331	Nuclear transport factor 2 OS=Saccharomyces cerevisiae (strain ATCC 204508 / S288c) GN=NTF2 PE=1 SV=2	0	27.945	26	3	19	3	1	125	14.4	4.7	63.2	3	0	805.5	770.9	838.3	764.6	924.6	754.5	837.7	829.7	803.6	981.5
FALSE	High	Master Protein	P38626	NADH-cytochrome b5 reductase 1 OS=Saccharomyces cerevisiae (strain ATCC 204508 / S288c) GN=CBR1 PE=1 SV=2	0	42.295	32	10	24	10	1	284	31.5	8.78	60.18	10	0	1402	1263.6	1267.1	1427.9	1424.3	1370.2	1647.1	1513.2	1459.2	1568.2
FALSE	High	Master Protein	P32597	Nuclear protein STH1/NPS1 OS=Saccharomyces cerevisiae (strain ATCC 204508 / S288c) GN=STH1 PE=1 SV=1	0	120.969	22	31	56	30	1	1359	156.6	6.71	171.4	31	0	1806.5	1811.8	1644.2	1794.5	1890	1514.1	1878.2	1753.1	1778.3	2017
FALSE	High	Master Protein	P39078	T-complex protein 1 subunit delta OS=Saccharomyces cerevisiae (strain ATCC 204508 / S288c) GN=CCT4 PE=1 SV=2	0	83.935	38	18	43	18	1	528	57.6	7.93	121.94	18	0	1696.7	1626.9	1536.1	1583.4	1605.5	1390.5	1774.7	1328.1	1568.8	1480.2
FALSE	High	Master Protein	Q12427	Protein STB3 OS=Saccharomyces cerevisiae (strain ATCC 204508 / S288c) GN=STB3 PE=1 SV=1	0	41.193	30	11	16	11	1	513	56.2	7.49	39.46	11	0	308.3	303.6	294.8	283	328.9	280.8	346	326.3	354.6	395.2
FALSE	High	Master Protein	P32795	Mitochondrial inner membrane i-AAA protease supercomplex subunit YME1 OS=Saccharomyces cerevisiae (strain ATCC 204508 / S288c) GN=YME1 PE=1 SV=1	0	127.109	42	28	61	28	1	747	81.7	7.08	187.07	28	0	1663.7	1611.9	1498.1	1461.4	1554.7	1217	1641.2	1385.5	1468.2	1461.9
FALSE	High	Master Protein	P07271	ATP-dependent DNA helicase PIF1 OS=Saccharomyces cerevisiae (strain ATCC 204508 / S288c) GN=PIF1 PE=1 SV=2	0	13.336	6	4	6	4	1	859	97.6	9	20.04	4	0	37.7	44.3	46.3	55	60.2	60	77.5	52.9	72.7	95
FALSE	High	Master Protein	P38254	Probable tubulin--tyrosine ligase PBY1 OS=Saccharomyces cerevisiae (strain ATCC 204508 / S288c) GN=PBY1 PE=1 SV=2	0	77.659	30	20	37	20	1	753	86.3	4.94	107.81	20	0	1049	1094	981.4	1080.5	1123.4	927.3	1047.9	932.4	981.5	1052.8
FALSE	High	Master Protein	P53874	Ubiquitin carboxyl-terminal hydrolase 10 OS=Saccharomyces cerevisiae (strain ATCC 204508 / S288c) GN=UBP10 PE=1 SV=2	0	36.703	14	8	12	8	1	792	88.5	5.5	45.17	8	0	178.6	179.1	170	173.6	193.6	166.3	184.6	164.7	187.7	197.5
FALSE	High	Master Protein	Q12395	Defective in cullin neddylation protein 1 OS=Saccharomyces cerevisiae (strain ATCC 204508 / S288c) GN=DCN1 PE=1 SV=1	0.002	5.987	11	2	3	2	1	269	32.2	4.89	9.84	2	0	58.1	60.7	57.9	51	60.2	43.3	59.9	45.1	52.9	56.8
FALSE	High	Master Protein	Q07655	Protein WHI4 OS=Saccharomyces cerevisiae (strain ATCC 204508 / S288c) GN=WHI4 PE=1 SV=1	0	52.341	25	14	18	14	1	649	70.6	6.96	56.05	14	0	243	239.8	239.9	256.3	253.4	239.7	277.8	268.4	258.9	286.9
FALSE	High	Master Protein	P32500	Nucleoporin NDC1 OS=Saccharomyces cerevisiae (strain ATCC 204508 / S288c) GN=NDC1 PE=1 SV=1	0	33.426	14	10	13	10	1	655	74.1	8.34	34.25	10	0	237.1	229.4	178.3	221.3	238.3	189.3	234.7	214.6	198.1	215.8
FALSE	High	Master Protein	P00950	Phosphoglycerate mutase 1 OS=Saccharomyces cerevisiae (strain ATCC 204508 / S288c) GN=GPM1 PE=1 SV=3	0	114.01	62	19	126	19	1	247	27.6	8.84	362.8	19	0	5107	5249.1	5147.7	5468.9	5403.6	5186.9	5431.8	5653.5	5101.6	5766.4
FALSE	High	Master Protein	P40319	Elongation of fatty acids protein 3 OS=Saccharomyces cerevisiae (strain ATCC 204508 / S288c) GN=ELO3 PE=1 SV=1	0	24.411	16	5	9	5	1	345	39.4	9.31	29.25	5	0	155.6	165.9	138.4	160	178.5	162.1	210.6	164.2	195	190.9
FALSE	High	Master Protein	P38166	Protein transport protein SFT2 OS=Saccharomyces cerevisiae (strain ATCC 204508 / S288c) GN=SFT2 PE=1 SV=1	0	36.31	36	6	17	6	1	215	24.3	8.84	45.52	6	0	322.7	276.8	291.5	320.3	309.3	248.9	320.2	315	312.4	348.1
FALSE	High	Master Protein	Q12251	Uncharacterized mitochondrial carrier YPR011C OS=Saccharomyces cerevisiae (strain ATCC 204508 / S288c) GN=YPR011C PE=1 SV=1	0	37.206	33	9	14	9	1	326	35.9	9.51	42.87	9	0	294	278	267.1	237.4	226.9	249.1	251.4	181.1	259.1	221.4
FALSE	High	Master Protein	P12868	E3 ubiquitin-protein ligase PEP5 OS=Saccharomyces cerevisiae (strain ATCC 204508 / S288c) GN=PEP5 PE=1 SV=2	0	33.042	10	11	18	11	1	1029	117.4	5.83	40.86	11	0	507.5	454.1	421.9	375.3	484.7	355.1	489.7	459.1	459.2	486.2
FALSE	High	Master Protein	P47122	GPN-loop GTPase 1 OS=Saccharomyces cerevisiae (strain ATCC 204508 / S288c) GN=NPA3 PE=1 SV=1	0	54.65	30	15	30	15	1	385	43.2	4.88	85.88	15	0	894.2	1011.2	868.8	1159	1112.4	914.5	1077.4	1101.1	978.8	1136.2
FALSE	High	Master Protein	Q06523	Uncharacterized protein YPR148C OS=Saccharomyces cerevisiae (strain ATCC 204508 / S288c) GN=YPR148C PE=1 SV=1	0	97.266	51	18	45	18	1	435	49.2	4.75	171.36	18	0	1221.1	1193.1	1159.7	1076.2	1217.6	965.9	1218.5	1173.5	1089	1204.8
FALSE	High	Master Protein	Q12109	Tryptophan--tRNA ligase, cytoplasmic OS=Saccharomyces cerevisiae (strain ATCC 204508 / S288c) GN=WRS1 PE=1 SV=1	0	88.695	40	17	40	17	1	432	49.3	6.81	116.02	17	0	945	938.8	906.4	992.8	1006.4	898.3	1080.3	899.9	981.4	1052.9
FALSE	High	Master Protein	P40962	Zinc finger protein RTS2 OS=Saccharomyces cerevisiae (strain ATCC 204508 / S288c) GN=RTS2 PE=1 SV=1	0	10.327	15	4	4	4	1	232	27	9.73	11.47	4	0	159.2	141.6	146.5	159.8	153.4	139.8	170.7	138.6	153.1	170.6
FALSE	High	Master Protein	P35725	Uncharacterized protein YKL063C OS=Saccharomyces cerevisiae (strain ATCC 204508 / S288c) GN=YKL063C PE=1 SV=1	0.008	3.911	8	1	2	1	1	167	19	9.39	6.97	1	0	81.3	92.4	88.2	92.3	106.6	92.9	94.4	93.5	100	106.9
FALSE	High	Master Protein	P24280	SEC14 cytosolic factor OS=Saccharomyces cerevisiae (strain ATCC 204508 / S288c) GN=SEC14 PE=1 SV=3	0	88.061	53	14	55	13	1	304	34.9	5.49	167.31	14	1	1949.8	1856.8	1764	1689.6	1995.6	1627.1	2240.5	2143.9	1954.3	2062.5
FALSE	High	Master Protein	P42949	Mitochondrial import inner membrane translocase subunit TIM16 OS=Saccharomyces cerevisiae (strain ATCC 204508 / S288c) GN=PAM16 PE=1 SV=1	0	33.291	45	5	23	5	1	149	16.2	9.44	77.16	5	0	986	899.7	941	957.4	926.2	867.2	1015.2	873.8	868.5	936.1
FALSE	High	Master Protein	Q04279	Eisosome protein SEG1 OS=Saccharomyces cerevisiae (strain ATCC 204508 / S288c) GN=SEG1 PE=1 SV=1	0	101.337	35	27	43	27	1	960	105.8	9.72	122.45	27	0	567.4	574.3	549.7	630.4	612.4	632.5	646.6	582	634.9	781.2
FALSE	High	Master Protein	P07703	DNA-directed RNA polymerases I and III subunit RPAC1 OS=Saccharomyces cerevisiae (strain ATCC 204508 / S288c) GN=RPC40 PE=1 SV=1	0	47.456	43	12	23	12	1	335	37.7	5.52	77.57	12	0	825.7	827.1	799.9	738.9	786.8	711.8	764.2	681.4	772	835.6
FALSE	High	Master Protein	P26570	Serine/threonine-protein phosphatase PP-Z1 OS=Saccharomyces cerevisiae (strain ATCC 204508 / S288c) GN=PPZ1 PE=1 SV=5	0	74.073	32	18	34	14	1	692	77.4	8.28	101.16	18	3	883.6	906.1	752.1	859.8	807.3	695.3	902.3	781.8	840.3	863.8
FALSE	High	Master Protein	Q07872	Epsin-4 OS=Saccharomyces cerevisiae (strain ATCC 204508 / S288c) GN=ENT4 PE=1 SV=1	0.001	7.849	15	3	3	3	1	247	28.3	9.36	8.43	3	0	51.8	46.5	51.5	47.5	56.4	40.3	55.4	51.3	52.3	44.6
FALSE	High	Master Protein	P38181	Nucleoporin NUP170 OS=Saccharomyces cerevisiae (strain ATCC 204508 / S288c) GN=NUP170 PE=1 SV=1	0	85.337	18	23	32	23	1	1502	169.4	6.13	98.48	23	0	528.5	501	451.9	497.1	529.6	418.7	588.9	559.6	512.2	570.3
FALSE	High	Master Protein	P53933	Phosphatidate phosphatase APP1 OS=Saccharomyces cerevisiae (strain ATCC 204508 / S288c) GN=APP1 PE=1 SV=1	0	23.369	13	6	8	6	1	587	66.1	6.2	24.54	6	0	147.6	144.4	128.7	98.6	126	139.4	135.4	125.4	125.7	121.1
FALSE	High	Master Protein	P40531	Protein GVP36 OS=Saccharomyces cerevisiae (strain ATCC 204508 / S288c) GN=GVP36 PE=1 SV=1	0	112.823	52	15	67	15	1	326	36.6	4.97	230.57	15	0	2233.6	2084	2161.7	2053	2238.7	1807.9	2319.1	2196.9	2094.1	2118.8
FALSE	High	Master Protein	Q06214	WD repeat-containing protein JIP5 OS=Saccharomyces cerevisiae (strain ATCC 204508 / S288c) GN=JIP5 PE=1 SV=2	0	44.173	21	10	20	10	1	492	55.2	5.2	58.11	10	0	696.3	649.6	610.8	648.3	666.5	583.7	756.6	632.3	718.5	757.7
FALSE	High	Master Protein	P37304	Protein PAM1 OS=Saccharomyces cerevisiae (strain ATCC 204508 / S288c) GN=PAM1 PE=1 SV=2	0	117.32	42	23	52	22	1	830	92.8	8.44	173.41	23	1	592.5	586.7	570.5	607.7	600.5	529.7	700.6	595.9	611.2	691.3
FALSE	High	Master Protein	P38961	25S rRNA (adenine(645)-N(1))-methyltransferase OS=Saccharomyces cerevisiae (strain ATCC 204508 / S288c) GN=RRP8 PE=1 SV=2	0	16.113	16	5	5	5	1	392	46	9.42	15.99	5	0	121.4	102.5	103.3	109.3	118	102.4	132.4	115.7	122.8	130.3
FALSE	High	Master Protein	P25344	Protein STE50 OS=Saccharomyces cerevisiae (strain ATCC 204508 / S288c) GN=STE50 PE=1 SV=1	0	10.686	9	3	3	3	1	346	38.9	5.5	8.92	3	0	65.1	88.8	66	90.2	70.7	70.5	63	66.2	58.1	72.2
FALSE	High	Master Protein	P36421	Tyrosine--tRNA ligase, cytoplasmic OS=Saccharomyces cerevisiae (strain ATCC 204508 / S288c) GN=TYS1 PE=1 SV=3	0	90.675	46	19	47	19	1	394	44	8.44	122.98	19	0	2084	1949.8	1792.7	1803.9	1933.3	1640.7	2260.5	1983.3	2102.2	2098.3
FALSE	High	Master Protein	P06787	Calmodulin OS=Saccharomyces cerevisiae (strain ATCC 204508 / S288c) GN=CMD1 PE=1 SV=1	0	28.895	44	5	15	5	1	147	16.1	4.3	43.43	5	0	387.6	631.6	613	651.7	597.9	435.3	366.6	653.8	543.6	492.2
FALSE	High	Master Protein	P00330	Alcohol dehydrogenase 1 OS=Saccharomyces cerevisiae (strain ATCC 204508 / S288c) GN=ADH1 PE=1 SV=5	0	154.885	61	23	214	15	1	348	36.8	6.68	569.97	23	8	9981.5	9805.4	9100.3	9690.8	9829.3	8958.5	10888.2	9858	9694.9	9593.4
FALSE	High	Master Protein	P38109	Putative serine carboxypeptidase YBR139W OS=Saccharomyces cerevisiae (strain ATCC 204508 / S288c) GN=YBR139W PE=1 SV=1	0	24.377	12	6	13	6	1	508	57.6	5.31	39.84	6	0	532.2	591.2	550.6	652.4	600.1	536.1	538.6	566.5	509.6	588.3
FALSE	High	Master Protein	P38911	FK506-binding nuclear protein OS=Saccharomyces cerevisiae (strain ATCC 204508 / S288c) GN=FPR3 PE=1 SV=2	0	47.577	23	7	27	6	1	411	46.5	4.46	91.33	7	1	1084.6	990.6	863.3	963.4	994.4	897	1277.8	974.6	1192.7	1020.4
FALSE	High	Master Protein	Q12096	Glucose N-acetyltransferase 1 OS=Saccharomyces cerevisiae (strain ATCC 204508 / S288c) GN=GNT1 PE=1 SV=1	0	36.682	27	11	13	11	1	491	57.5	8.37	34.41	11	0	278.1	237.8	216.8	193.7	266.8	171.8	281.7	254.2	280.9	233.4
FALSE	High	Master Protein	P43620	Sporulation protein RMD8 OS=Saccharomyces cerevisiae (strain ATCC 204508 / S288c) GN=RMD8 PE=1 SV=1	0	9.645	7	3	4	3	1	662	75.9	7.28	16.5	3	0	10.1	8.1	10.5	9.7	12.1	6.2	9.1	8	11.2	12.8
FALSE	High	Master Protein	P40066	Nucleoporin GLE2 OS=Saccharomyces cerevisiae (strain ATCC 204508 / S288c) GN=GLE2 PE=1 SV=1	0	49.436	32	8	20	8	1	365	40.5	8.48	65.53	8	0	226.7	211.8	202.6	240.2	221.4	202.1	237.9	212.3	217.2	236.7
FALSE	High	Master Protein	P40495	Homoisocitrate dehydrogenase, mitochondrial OS=Saccharomyces cerevisiae (strain ATCC 204508 / S288c) GN=LYS12 PE=1 SV=1	0	104.071	45	17	66	17	1	371	40	8.02	193.49	17	0	3605.4	3488.4	3393.9	3537.2	3438.5	3455.2	3817.4	3373.8	3474.1	3575.3
FALSE	High	Master Protein	Q02948	Vacuolar protein sorting-associated protein 30 OS=Saccharomyces cerevisiae (strain ATCC 204508 / S288c) GN=VPS30 PE=1 SV=1	0	34.569	20	8	15	8	1	557	63.2	5.07	42.53	8	0	465.9	408.7	425.4	380	400.8	334.4	426.2	343.8	392	389.3
FALSE	High	Master Protein	P38775	Putative uncharacterized protein YHR045W OS=Saccharomyces cerevisiae (strain ATCC 204508 / S288c) GN=YHR045W PE=4 SV=1	0	36.785	18	8	15	8	1	560	62.7	7.05	39.74	8	0	283.7	278.4	263.4	236.9	269.7	220.6	268	259.1	249.9	264.2
FALSE	High	Master Protein	Q03233	Alpha1-proteinase inhibitor-degradation deficient protein 37 OS=Saccharomyces cerevisiae (strain ATCC 204508 / S288c) GN=ADD37 PE=1 SV=1	0	22.555	26	5	8	5	1	198	22.1	8.84	22.97	5	0	165.3	165	148.7	121	169.3	139.1	189.9	181.5	209.7	239.5
FALSE	High	Master Protein	P32589	Heat shock protein homolog SSE1 OS=Saccharomyces cerevisiae (strain ATCC 204508 / S288c) GN=SSE1 PE=1 SV=4	0	240.912	57	37	218	31	1	693	77.3	5.22	624.61	37	6	8682.5	8489.2	8381	8677.9	8480.1	9128.3	9156.5	8331.2	8551.4	9093.5
FALSE	High	Master Protein	P32783	mRNA cap guanine-N7 methyltransferase OS=Saccharomyces cerevisiae (strain ATCC 204508 / S288c) GN=ABD1 PE=1 SV=1	0	22.492	18	7	9	7	1	436	50.3	7.99	27.72	7	0	181.3	163.7	153.3	157.6	145	140.5	182.1	169.2	157.4	166.7
FALSE	High	Master Protein	Q3E772	Uncharacterized protein YGR169C-A OS=Saccharomyces cerevisiae (strain ATCC 204508 / S288c) GN=YGR169C-A PE=4 SV=1	0	16.881	37	3	5	3	1	92	10.5	9.99	22.13	3	0	70.6	90.1	77.3	91.7	78.7	73	78.7	67	78.2	77.4
FALSE	High	Master Protein	P38857	Mitochondrial pyruvate carrier 2 OS=Saccharomyces cerevisiae (strain ATCC 204508 / S288c) GN=MPC2 PE=1 SV=1	0	19.024	24	4	9	4	1	129	14.5	10.33	28.14	4	0	176.1	182.5	169.1	167.4	180.4	155.9	184	158	161.3	148.9
FALSE	High	Master Protein	Q3E764	Translation machinery-associated protein 7 OS=Saccharomyces cerevisiae (strain ATCC 204508 / S288c) GN=TMA7 PE=1 SV=1	0	13.509	39	3	7	3	1	64	6.9	10.26	20.51	3	0	146.2	212.9	160.5	209.2	198.3	160.9	202.7	213.8	159	199.3
FALSE	High	Master Protein	Q06708	Vacuole morphology and inheritance protein 14 OS=Saccharomyces cerevisiae (strain ATCC 204508 / S288c) GN=VAC14 PE=1 SV=1	0	62.703	24	18	30	17	1	880	99.7	5.5	85.2	18	1	525.7	496.2	436.1	452.9	523.8	394.7	528.2	507.6	525.8	535.1
FALSE	High	Master Protein	Q05648	MIOREX complex component 10 OS=Saccharomyces cerevisiae (strain ATCC 204508 / S288c) GN=MRX10 PE=1 SV=1	0	12.669	10	5	6	5	1	414	47.1	6.24	14.54	5	0	77	72.7	62.8	76.3	80.7	66.5	65.3	83.2	81.4	81.6
FALSE	High	Master Protein	P40096	Negative cofactor 2 complex subunit alpha OS=Saccharomyces cerevisiae (strain ATCC 204508 / S288c) GN=BUR6 PE=1 SV=1	0	14.828	27	3	8	3	1	142	15.5	5.19	23.93	3	0	363.1	319.2	315.5	326.6	316.9	275.3	315.1	239.9	282.8	332.8
FALSE	High	Master Protein	Q04081	Leucine carboxyl methyltransferase 1 OS=Saccharomyces cerevisiae (strain ATCC 204508 / S288c) GN=PPM1 PE=1 SV=1	0	51.559	39	12	20	12	1	328	37.7	7.36	58.79	12	0	676.6	556.3	519.7	486.7	536.8	396.8	569.4	469.3	533.8	493.3
FALSE	High	Master Protein	P49686	Nucleoporin NUP42 OS=Saccharomyces cerevisiae (strain ATCC 204508 / S288c) GN=NUP42 PE=1 SV=1	0	31.368	32	7	10	7	1	430	42.8	9.94	39.61	7	0	95.1	78.6	95.5	87	94.2	90.1	96.2	94.6	90.5	102.8
FALSE	High	Master Protein	P53973	Histone deacetylase HDA1 OS=Saccharomyces cerevisiae (strain ATCC 204508 / S288c) GN=HDA1 PE=1 SV=1	0	27.013	12	7	11	7	1	706	80	5.48	35.02	7	0	207.5	227	203.4	243.8	197.8	191	233.2	179.3	226.7	242.1
FALSE	High	Master Protein	Q12171	Mitochondrial distribution and morphology protein 32 OS=Saccharomyces cerevisiae (strain ATCC 204508 / S288c) GN=MDM32 PE=1 SV=2	0	9.609	5	3	3	3	1	622	72	9.25	6.63	3	0	20.9	20.7	19.8	18	22	19.1	20.6	19.6	18	18
FALSE	High	Master Protein	P02293	Histone H2B.1 OS=Saccharomyces cerevisiae (strain ATCC 204508 / S288c) GN=HTB1 PE=1 SV=2	0	30.956	44	6	24	6	1	131	14.2	10.1	63.3	6	0	1404.6	1266.6	1282.6	1317.8	1282.6	1300.3	1587.5	1359.7	1721.1	1791.2
FALSE	High	Master Protein	P15496	Isopentenyl-diphosphate Delta-isomerase OS=Saccharomyces cerevisiae (strain ATCC 204508 / S288c) GN=IDI1 PE=1 SV=2	0	43.357	34	7	22	7	1	288	33.3	4.98	67.16	7	0	1268.4	1283.6	1164.6	1257.3	1270.3	1111.3	1258	1254	1196.9	1305.6
FALSE	High	Master Protein	P46670	Tubulin-specific chaperone C OS=Saccharomyces cerevisiae (strain ATCC 204508 / S288c) GN=CIN2 PE=1 SV=2	0.002	5.609	5	1	2	1	1	268	30.7	7.03	4.08	1	0	64.1	61.2	57.3	43.3	46.6	37.5	54.1	50.3	57.9	50.1
FALSE	High	Master Protein	P46947	Pre-mRNA-splicing factor CWC26 OS=Saccharomyces cerevisiae (strain ATCC 204508 / S288c) GN=BUD13 PE=1 SV=1	0	13.967	18	4	6	4	1	266	30.5	9.32	14.56	4	0	19.7	21.3	17.9	17.9	24.1	19.3	25.3	24.9	25.5	26.2
FALSE	High	Master Protein	P53723	UPF0674 endoplasmic reticulum membrane protein YNR021W OS=Saccharomyces cerevisiae (strain ATCC 204508 / S288c) GN=YNR021W PE=1 SV=3	0	48.949	23	9	29	9	1	404	47.1	9.39	85.38	9	0	1475.4	1323.8	1284	1252.8	1367.4	1131.2	1394.5	1205.7	1276.8	1360.5
FALSE	High	Master Protein	P38784	Vacuolar ATPase assembly protein VMA22 OS=Saccharomyces cerevisiae (strain ATCC 204508 / S288c) GN=VMA22 PE=1 SV=1	0	18.738	27	4	10	4	1	181	21.1	5.52	27.1	4	0	84.6	111.5	77	92.1	86.6	63.2	82.4	83.7	77.2	89.5
FALSE	High	Master Protein	P38176	Vacuolar amino acid transporter 5 OS=Saccharomyces cerevisiae (strain ATCC 204508 / S288c) GN=AVT5 PE=3 SV=2	0	12.109	9	2	4	2	1	459	50.9	8.87	18.35	2	0	22.1	16.5	24.6	21.5	20.3	14.1	16.5	25.1	23.5	23.3
FALSE	High	Master Protein	P46683	Ankyrin repeat-containing protein YAR1 OS=Saccharomyces cerevisiae (strain ATCC 204508 / S288c) GN=YAR1 PE=1 SV=1	0	48.366	46	9	27	9	1	200	22.3	4.48	90.24	9	0	723	710.2	752	758.5	809.8	759.5	815.1	800.8	817.6	938.8
FALSE	High	Master Protein	P34162	Mediator of RNA polymerase II transcription subunit 20 OS=Saccharomyces cerevisiae (strain ATCC 204508 / S288c) GN=SRB2 PE=1 SV=1	0	21.271	28	6	10	6	1	210	22.9	5.41	16.04	6	0	220.1	191.4	186.1	180.5	195.8	183.3	224.9	179	201.9	218
FALSE	High	Master Protein	P33413	Urea active transporter OS=Saccharomyces cerevisiae (strain ATCC 204508 / S288c) GN=DUR3 PE=1 SV=2	0.001	8.312	6	3	4	3	1	735	80.6	5.66	13.03	3	0	38.2	35	32.9	40.1	40.1	42.2	33.4	30.3	31.2	27.8
FALSE	High	Master Protein	P00445	Superoxide dismutase [Cu-Zn] OS=Saccharomyces cerevisiae (strain ATCC 204508 / S288c) GN=SOD1 PE=1 SV=2	0	87.726	75	14	110	14	1	154	15.8	6	337.87	14	0	3379.9	3436.2	3567.8	5070.1	4275	6160.8	4247	4291.2	4248.3	5820.3
FALSE	High	Master Protein	Q03697	Putative nucleotide-sugar transporter YMD8 OS=Saccharomyces cerevisiae (strain ATCC 204508 / S288c) GN=YMD8 PE=1 SV=1	0.007	4.016	2	1	1	1	1	442	49.6	7.44	2.3	1	0
FALSE	High	Master Protein	P00128	Cytochrome b-c1 complex subunit 7 OS=Saccharomyces cerevisiae (strain ATCC 204508 / S288c) GN=QCR7 PE=1 SV=2	0	70.37	65	9	42	9	1	127	14.6	5.88	163.95	9	0	1291.8	1505.3	1360.1	1278.4	1465.6	1282.3	1332.2	1379.3	1197.3	1327.7
FALSE	High	Master Protein	P32340	Rotenone-insensitive NADH-ubiquinone oxidoreductase, mitochondrial OS=Saccharomyces cerevisiae (strain ATCC 204508 / S288c) GN=NDI1 PE=1 SV=1	0	128.62	54	22	81	22	1	513	57.2	9.44	293.19	22	0	2602	2653.2	2334	2336.8	2466.5	1987.4	2533.9	2289.1	2268.5	2269.3
FALSE	High	Master Protein	P07252	Cytochrome B pre-mRNA-processing protein 1 OS=Saccharomyces cerevisiae (strain ATCC 204508 / S288c) GN=CBP1 PE=1 SV=1	0.008	3.88	2	2	2	1	1	654	76.1	9.54	3.51	2	0
FALSE	High	Master Protein	P25369	LAS seventeen-binding protein 5 OS=Saccharomyces cerevisiae (strain ATCC 204508 / S288c) GN=LSB5 PE=1 SV=3	0	46.269	27	8	21	8	1	354	39.8	5.53	68.01	8	0	299.1	308.4	299.5	332.8	383	303.9	430.7	397.9	349.9	388.9
FALSE	High	Master Protein	P32583	Suppressor protein SRP40 OS=Saccharomyces cerevisiae (strain ATCC 204508 / S288c) GN=SRP40 PE=1 SV=2	0	14.58	15	4	8	4	1	406	41	4.35	28.68	4	0	198.1	175.2	194.4	168.4	169.8	136.5	191.4	155.3	165	181.1
FALSE	High	Master Protein	Q04693	Pre-mRNA-splicing factor RSE1 OS=Saccharomyces cerevisiae (strain ATCC 204508 / S288c) GN=RSE1 PE=1 SV=1	0	38.069	9	11	14	11	1	1361	153.7	5.83	43.15	11	0	307.4	313.9	263.1	279.6	289.6	232.7	315.2	302.4	294.9	313.7
FALSE	High	Master Protein	Q06592	Histone acetyltransferase HPA2 OS=Saccharomyces cerevisiae (strain ATCC 204508 / S288c) GN=HPA2 PE=1 SV=1	0	16.821	20	3	10	3	1	156	18.3	5.41	29.12	3	0	164.5	176.3	160.3	140	159.3	149.2	136.4	125.1	138.2	137.6
FALSE	High	Master Protein	P38334	Trafficking protein particle complex subunit 20 OS=Saccharomyces cerevisiae (strain ATCC 204508 / S288c) GN=TRS20 PE=1 SV=1	0.002	5.592	10	2	2	1	1	175	19.7	7.05	4.06	2	0	12.2	12.4	9.6	10.5	8.9	9.7	9.4	4.8	9.7	10.5
FALSE	High	Master Protein	Q12015	Transmembrane protein YOR223W OS=Saccharomyces cerevisiae (strain ATCC 204508 / S288c) GN=YOR223W PE=1 SV=1	0	15.889	14	3	6	3	1	292	32.9	5.53	22.14	3	0	126.4	143.8	133.2	171.8	178.9	151.8	183.1	142.7	142.3	184.8
FALSE	High	Master Protein	Q03010	Transcriptional regulatory protein UME1 OS=Saccharomyces cerevisiae (strain ATCC 204508 / S288c) GN=UME1 PE=1 SV=1	0	36.647	23	8	14	8	1	460	51	5.25	54.26	8	0	601.4	605.8	566.3	642	708.1	594	614.3	587.6	648.6	752
FALSE	High	Master Protein	P40208	Glucose-induced degradation protein 8 OS=Saccharomyces cerevisiae (strain ATCC 204508 / S288c) GN=GID8 PE=1 SV=1	0	68.525	42	13	23	13	1	455	51.7	7.31	89.04	13	0	313.4	293.5	272.3	271.6	283	214.2	310.8	258.5	272.4	287.3
FALSE	High	Master Protein	P81450	ATP synthase subunit J, mitochondrial OS=Saccharomyces cerevisiae (strain ATCC 204508 / S288c) GN=ATP18 PE=1 SV=1	0.002	5.726	29	2	3	2	1	59	6.7	9.7	6.89	2	0	96.7	263.6	115.1	226.6	192.6	221.2	195.5	220.4	166.1	192.4
FALSE	High	Master Protein	P12695	Dihydrolipoyllysine-residue acetyltransferase component of pyruvate dehydrogenase complex, mitochondrial OS=Saccharomyces cerevisiae (strain ATCC 204508 / S288c) GN=LAT1 PE=1 SV=1	0	142.1	53	24	86	24	1	482	51.8	7.8	252.18	24	0	4766.1	4573.9	4294.9	4219.9	4405.9	4258.8	5212.6	4508.3	4697.4	4674.7
FALSE	High	Master Protein	P53197	APC/C activator protein CDH1 OS=Saccharomyces cerevisiae (strain ATCC 204508 / S288c) GN=CDH1 PE=1 SV=1	0.001	6.968	4	2	3	2	1	566	62.8	8.63	9.31	2	0	45.7	49.8	50.4	62.9	47.8	56.3	40.2	37.6	27.8	35.6
FALSE	High	Master Protein	P50089	Uncharacterized protein YGR237C OS=Saccharomyces cerevisiae (strain ATCC 204508 / S288c) GN=YGR237C PE=1 SV=1	0	27.022	12	10	12	10	1	785	89.2	9.07	26.13	10	0	197.7	193.1	192.7	197.1	183.2	163.6	210.4	182.4	196.2	195.8
FALSE	High	Master Protein	P23561	Serine/threonine-protein kinase STE11 OS=Saccharomyces cerevisiae (strain ATCC 204508 / S288c) GN=STE11 PE=1 SV=3	0	47.147	16	8	19	8	1	717	80.7	7.2	71.06	8	0	419.2	390.3	375.6	372.4	396.8	343.1	451.5	394.5	408.7	427.9
FALSE	High	Master Protein	P41834	Syntaxin UFE1 OS=Saccharomyces cerevisiae (strain ATCC 204508 / S288c) GN=UFE1 PE=1 SV=2	0	15.478	14	4	8	4	1	346	40.5	5.64	25.44	4	0	124.7	148.9	146.9	133.5	154.1	146.3	164.2	121.7	138.2	129
FALSE	High	Master Protein	P38885	Altered inheritance of mitochondria protein 46, mitochondrial OS=Saccharomyces cerevisiae (strain ATCC 204508 / S288c) GN=AIM46 PE=1 SV=1	0	34.81	30	8	15	8	1	310	34.1	9.06	43.26	8	0	344	337.9	310.3	280.8	301.6	274.1	318.5	276.5	311.4	309.2
FALSE	High	Master Protein	P39731	Kinetochore-associated protein MTW1 OS=Saccharomyces cerevisiae (strain ATCC 204508 / S288c) GN=MTW1 PE=1 SV=2	0.001	8.599	10	3	3	2	1	289	33.2	5.24	8.25	3	0	178.2	170.2	157.8	149.3	187.7	164.3	217.2	207.5	236.6	238.6
FALSE	High	Master Protein	P25357	Probable DNA-binding protein SNT1 OS=Saccharomyces cerevisiae (strain ATCC 204508 / S288c) GN=SNT1 PE=1 SV=2	0	40	11	10	14	10	1	1226	138.3	9.14	41.76	10	0	157.7	213.7	188.4	223	190.3	197.3	186.4	158.4	178.6	207.9
FALSE	High	Master Protein	O13297	mRNA-capping enzyme subunit beta OS=Saccharomyces cerevisiae (strain ATCC 204508 / S288c) GN=CET1 PE=1 SV=2	0	63.553	36	15	29	15	1	549	61.8	5.6	89.57	15	0	612.9	582.9	552.9	619.9	612.8	663.7	698.9	605.3	681.9	752.6
FALSE	High	Master Protein	P37303	Low specificity L-threonine aldolase OS=Saccharomyces cerevisiae (strain ATCC 204508 / S288c) GN=GLY1 PE=1 SV=2	0	49.482	27	9	18	9	1	387	42.8	6.29	52.36	9	0	547.3	538.6	452.8	495.3	562.4	425.5	536.2	481.9	437.4	462.7
FALSE	High	Master Protein	Q02887	Autophagy-related protein 21 OS=Saccharomyces cerevisiae (strain ATCC 204508 / S288c) GN=ATG21 PE=1 SV=1	0	51.505	28	12	17	12	1	496	55.2	7.52	61.05	12	0	399.6	385.3	379.8	383.4	418.7	374.8	435.5	404.2	406.6	435.7
FALSE	High	Master Protein	P33299	26S protease regulatory subunit 7 homolog OS=Saccharomyces cerevisiae (strain ATCC 204508 / S288c) GN=RPT1 PE=1 SV=1	0	108.196	62	22	63	21	1	467	52	5.47	166.29	22	0	2116.9	2005.9	1880	1977	2016	1709.7	1961.3	1740.3	1889.1	1959.6
FALSE	High	Master Protein	P35732	RNA polymerase II degradation factor 1 OS=Saccharomyces cerevisiae (strain ATCC 204508 / S288c) GN=DEF1 PE=1 SV=1	0	87.238	25	15	37	15	1	738	83.9	4.98	123.67	15	0	928	1149.4	877	1152.6	983.4	1212.8	1042.6	950.6	1006.1	1126.6
FALSE	High	Master Protein	P53742	Nucleolar GTP-binding protein 2 OS=Saccharomyces cerevisiae (strain ATCC 204508 / S288c) GN=NOG2 PE=1 SV=1	0	57.521	32	14	21	14	1	486	55.5	9.5	56.81	14	0	477.9	448.3	427	423.2	491.4	406.1	518.2	433.7	439.7	488.9
FALSE	High	Master Protein	P32343	Protein SSH4 OS=Saccharomyces cerevisiae (strain ATCC 204508 / S288c) GN=SSH4 PE=1 SV=2	0	10.241	6	3	4	2	1	579	65	5.21	10.63	3	0	11.4	12.5	11.3	11.7	13.3	13.2	12.2	13.9	13.3	11.6
FALSE	High	Master Protein	Q08977	UPF0662 protein YPL260W OS=Saccharomyces cerevisiae (strain ATCC 204508 / S288c) GN=YPL260W PE=1 SV=1	0	118.448	46	23	57	23	1	551	62.7	5.12	190.4	23	0	2213.2	2313.3	2191.9	2617	2482.3	2322.8	2496.4	2216.3	2334.4	2694.9
FALSE	High	Master Protein	P47107	Uncharacterized protein YJR039W OS=Saccharomyces cerevisiae (strain ATCC 204508 / S288c) GN=YJR039W PE=4 SV=1	0.001	6.599	2	2	2	2	1	1121	127.4	6.25	5.26	2	0	10.1	9.4	10.4	11.2	10.7	11.5	8.6	7.4	11.8	12.6
FALSE	High	Master Protein	P22289	Cytochrome b-c1 complex subunit 9 OS=Saccharomyces cerevisiae (strain ATCC 204508 / S288c) GN=QCR9 PE=1 SV=2	0.008	3.782	17	1	6	1	1	66	7.5	5.97	16.5	1	0	68.4	89.9	73.1	63.2	66.7	67.1	74.8	63.6	72.9	71.4
FALSE	High	Master Protein	Q07653	Protein HBT1 OS=Saccharomyces cerevisiae (strain ATCC 204508 / S288c) GN=HBT1 PE=1 SV=1	0	245.727	45	35	112	35	1	1046	113.5	6.38	398.84	35	0	2537.9	2459	2618	2648.5	2636.7	2400.8	2759.6	2457.1	2398.3	2407.7
FALSE	High	Master Protein	P53954	GDP-Man:Man(3)GlcNAc(2)-PP-Dol alpha-1,2-mannosyltransferase OS=Saccharomyces cerevisiae (strain ATCC 204508 / S288c) GN=ALG11 PE=1 SV=1	0	52.119	24	14	21	14	1	548	63.1	8.98	59.6	14	0	765	718.2	625	604.1	723.6	524.1	668.5	586	652.6	650.4
FALSE	High	Master Protein	Q99385	Vacuolar calcium ion transporter OS=Saccharomyces cerevisiae (strain ATCC 204508 / S288c) GN=VCX1 PE=1 SV=1	0.001	7.074	5	2	4	2	1	411	44.6	5.69	7.07	2	0	324.6	334	302.9	377.5	305	369.3	315.8	223.3	311.3	350.9
FALSE	High	Master Protein	P38286	Very-long-chain 3-oxoacyl-CoA reductase OS=Saccharomyces cerevisiae (strain ATCC 204508 / S288c) GN=IFA38 PE=1 SV=1	0	33.965	20	6	16	6	1	347	38.7	9.48	47.33	6	0	475.6	608.5	456.6	699.6	677.5	549.5	525.1	569.3	492.2	688.8
FALSE	High	Master Protein	P32796-2	Isoform Peroxisomal of Carnitine O-acetyltransferase, mitochondrial OS=Saccharomyces cerevisiae (strain ATCC 204508 / S288c) GN=CAT2	0	215.183	52	32	123	32	1	648	74.6	7.64	369.58	32	0	4387.5	5062.5	4301.3	5116.1	4783	4097.9	4479.3	4020.9	4024	4262.3
FALSE	High	Master Protein	Q06089	Uncharacterized mitochondrial outer membrane protein YPR098C OS=Saccharomyces cerevisiae (strain ATCC 204508 / S288c) GN=YPR098C PE=1 SV=2	0	15.071	12	3	7	3	1	161	17.7	9.66	22.57	3	0	431.9	435	449	538.9	519.5	487.1	476.6	469	473.1	567.9
FALSE	High	Master Protein	P53250	Twinfilin-1 OS=Saccharomyces cerevisiae (strain ATCC 204508 / S288c) GN=TWF1 PE=1 SV=1	0	53.326	33	9	23	9	1	332	37	5.78	76.8	9	0	738	707	715.8	722.7	677	650.1	705	562.8	727.3	752.6
FALSE	High	Master Protein	Q99278	Mediator of RNA polymerase II transcription subunit 11 OS=Saccharomyces cerevisiae (strain ATCC 204508 / S288c) GN=MED11 PE=1 SV=2	0.001	7.581	24	2	3	2	1	115	13.3	5.58	8.85	2	0	27.7	27.1	28	22.5	26.9	19.7	27.1	22.4	29.5	26.7
FALSE	High	Master Protein	Q03361	Uncharacterized protein JIP4 OS=Saccharomyces cerevisiae (strain ATCC 204508 / S288c) GN=JIP4 PE=1 SV=2	0	55.396	21	15	25	15	1	876	98.6	9.57	63.15	15	0	363	394	354.5	407.6	459.5	400	529.6	523.5	473.5	524.6
FALSE	High	Master Protein	Q08058	Coenzyme Q-binding protein COQ10, mitochondrial OS=Saccharomyces cerevisiae (strain ATCC 204508 / S288c) GN=COQ10 PE=1 SV=1	0.008	3.886	10	1	1	1	1	207	23.8	9.89	3.99	1	0
FALSE	High	Master Protein	P13483	Oligo(A)/oligo(T)-binding protein OS=Saccharomyces cerevisiae (strain ATCC 204508 / S288c) GN=DAT1 PE=1 SV=1	0.001	8.018	11	3	3	3	1	248	27.1	9.83	4.71	3	0
FALSE	High	Master Protein	Q01802	Aspartate aminotransferase, mitochondrial OS=Saccharomyces cerevisiae (strain ATCC 204508 / S288c) GN=AAT1 PE=1 SV=2	0	43.929	25	11	18	11	1	451	51.8	8.92	53.58	11	0	519	524.4	466.9	456.3	508.3	412.6	531	485.4	486.9	489
FALSE	High	Master Protein	P53111	NADPH-dependent aldehyde reductase ARI1 OS=Saccharomyces cerevisiae (strain ATCC 204508 / S288c) GN=ARI1 PE=1 SV=1	0	12.022	9	3	5	3	1	347	38.1	5.88	12.99	3	0	117.9	121.6	132.1	134.8	117.5	133.6	134.8	111.3	132.7	154.4
FALSE	High	Master Protein	P36036	RNA annealing protein YRA2 OS=Saccharomyces cerevisiae (strain ATCC 204508 / S288c) GN=YRA2 PE=1 SV=1	0	40.644	51	9	19	9	1	203	23.8	9.39	55.89	9	0	219.9	251.1	235.1	246.7	278	289	267.8	265.6	229	356
FALSE	High	Master Protein	P53100	Putative 2-hydroxyacid dehydrogenase YGL185C OS=Saccharomyces cerevisiae (strain ATCC 204508 / S288c) GN=YGL185C PE=1 SV=1	0	23.923	17	6	8	6	1	379	43	7.99	23.69	6	0	102.6	94.1	86.5	98.4	98.6	80.8	119.6	102.6	101	101.9
FALSE	High	Master Protein	Q04175	Importin beta SMX1 OS=Saccharomyces cerevisiae (strain ATCC 204508 / S288c) GN=SXM1 PE=1 SV=1	0	65.169	17	17	36	17	1	944	108.3	4.72	96.55	17	0	1155.9	1118.8	1112.7	1074.2	1151.8	921.1	1187	1044.3	1134.4	1159.3
FALSE	High	Master Protein	P14680	Dual specificity protein kinase YAK1 OS=Saccharomyces cerevisiae (strain ATCC 204508 / S288c) GN=YAK1 PE=1 SV=1	0	56.716	24	14	24	14	1	807	91.2	8.38	70.23	14	0	547.6	654.6	537.5	614.3	672.3	610.3	747.4	861.9	534.3	641.4
FALSE	High	Master Protein	P80967	Mitochondrial import receptor subunit TOM5 OS=Saccharomyces cerevisiae (strain ATCC 204508 / S288c) GN=TOM5 PE=1 SV=1	0	18.616	30	2	9	2	1	50	6	8.54	33.07	2	0	461.4	329	348.3	282.6	302	301.7	282.1	163.6	266.5	298
FALSE	High	Master Protein	P29056	Transcription factor IIIB 70 kDa subunit OS=Saccharomyces cerevisiae (strain ATCC 204508 / S288c) GN=BRF1 PE=1 SV=1	0.002	6.433	5	2	2	2	1	596	66.9	6.93	3.97	2	0
FALSE	High	Master Protein	P40582	Glutathione S-transferase 1 OS=Saccharomyces cerevisiae (strain ATCC 204508 / S288c) GN=GTT1 PE=1 SV=1	0	51.448	40	8	40	8	1	234	26.8	6.65	125.83	8	0	1046.9	1045.3	1030.2	1026.1	1075.3	1003.9	1228.9	1085.4	1081.5	1127.1
FALSE	High	Master Protein	Q12024	Ribosome biogenesis protein YTM1 OS=Saccharomyces cerevisiae (strain ATCC 204508 / S288c) GN=YTM1 PE=1 SV=1	0	61.036	24	10	24	10	1	460	51.3	6.96	86.55	10	0	817.8	908.4	811.3	865.1	958.2	864.8	958.2	952.5	866	980.5
FALSE	High	Master Protein	P38783	Protein FYV4, mitochondrial OS=Saccharomyces cerevisiae (strain ATCC 204508 / S288c) GN=FYV4 PE=1 SV=1	0.004	4.774	11	2	3	2	1	130	15.3	10.29	6.81	2	0	175.7	161.2	160.9	164.1	161.1	185.4	199.8	156.6	201.5	173.9
FALSE	High	Master Protein	P43544	Probable pyridoxal 5'-phosphate synthase subunit SNO3 OS=Saccharomyces cerevisiae (strain ATCC 204508 / S288c) GN=SNO3 PE=1 SV=1	0.003	5.005	5	1	2	1	1	222	25.1	7.46	3.15	1	0	70.9	63.1	69.8	77.2	83.2	70.7	108.4	90.7	77.5	100.1
FALSE	High	Master Protein	Q3E7C1	RNA polymerase II transcription factor B subunit 5 OS=Saccharomyces cerevisiae (strain ATCC 204508 / S288c) GN=TFB5 PE=1 SV=1	0.01	3.547	17	1	1	1	1	72	8.2	5.12	3.63	1	0	16.2	16.7	14.8	12.3	13.5	13.1	14.4	15	17.7	20.4
FALSE	High	Master Protein	P38162	Mitochondrial intermembrane space cysteine motif-containing protein MIX23 OS=Saccharomyces cerevisiae (strain ATCC 204508 / S288c) GN=MIX23 PE=1 SV=1	0	21.803	29	6	11	6	1	196	23	7.02	21.87	6	0	307.4	315.3	291.6	292	310.8	293.9	319.4	309.8	322.2	353.7
FALSE	High	Master Protein	P53924	E3 ubiquitin-protein ligase DMA2 OS=Saccharomyces cerevisiae (strain ATCC 204508 / S288c) GN=DMA2 PE=1 SV=1	0	24.359	15	5	10	5	1	522	57.5	7.06	30.45	5	0	185	170.6	189.4	203	176	203.9	216.5	180.5	179.8	215.3
FALSE	High	Master Protein	P07285	Anthranilate phosphoribosyltransferase OS=Saccharomyces cerevisiae (strain ATCC 204508 / S288c) GN=TRP4 PE=1 SV=1	0	31.173	28	9	14	9	1	380	41.3	6.67	43.97	9	0	279.7	290.1	283.7	308.7	323.1	266.6	314	331.6	321.9	320.3
FALSE	High	Master Protein	P03965	Carbamoyl-phosphate synthase arginine-specific large chain OS=Saccharomyces cerevisiae (strain ATCC 204508 / S288c) GN=CPA2 PE=1 SV=1	0	360.328	51	52	254	50	1	1118	123.8	5.31	808.57	52	0	8820.9	8717	7934.7	8128.4	8930	7085	9279.2	8057.9	7916.3	7792.7
FALSE	High	Master Protein	P47142	Vacuolar protein-sorting-associated protein 25 OS=Saccharomyces cerevisiae (strain ATCC 204508 / S288c) GN=VPS25 PE=1 SV=1	0.002	5.459	9	2	3	2	1	202	23.5	5.48	7.64	2	0	87.2	90.5	73.6	68.2	69.7	63.2	86	62.3	83.4	69.4
FALSE	High	Master Protein	P11745	Ran GTPase-activating protein 1 OS=Saccharomyces cerevisiae (strain ATCC 204508 / S288c) GN=RNA1 PE=1 SV=2	0	62.531	38	15	40	15	1	407	45.8	4.61	123.94	15	0	1340.8	1497.9	1229.5	1433.1	1359.9	1271.4	1503.6	1372.9	1316.5	1385.3
FALSE	High	Master Protein	Q03674	Lysophospholipase 2 OS=Saccharomyces cerevisiae (strain ATCC 204508 / S288c) GN=PLB2 PE=1 SV=1	0	15.605	6	4	5	4	1	706	75.4	4.7	12.36	4	0	13.1	16.2	16.9	17.6	15	13.3	17.3	17.4	17.7	18.2
FALSE	High	Master Protein	P41835	Thiamine biosynthetic bifunctional enzyme OS=Saccharomyces cerevisiae (strain ATCC 204508 / S288c) GN=THI6 PE=3 SV=1	0	52.794	29	13	26	13	1	540	58	5.95	78.73	13	0	519.2	480.5	459.9	455	525	433.6	558	527.8	530.6	512.5
FALSE	High	Master Protein	P38870	Uncharacterized protein YHR182W OS=Saccharomyces cerevisiae (strain ATCC 204508 / S288c) GN=YHR182W PE=1 SV=1	0	14.775	6	5	6	5	1	785	90.1	6.38	14.32	5	0	55.5	47.5	52.4	57.3	56.9	62.2	66	57.4	57.2	70.2
FALSE	High	Master Protein	Q03048	Cofilin OS=Saccharomyces cerevisiae (strain ATCC 204508 / S288c) GN=COF1 PE=1 SV=1	0	39.01	51	5	70	5	1	143	15.9	5.2	301.51	5	0	1041.4	1122.8	1000.2	940.3	1032.3	892.7	1103.9	921.7	1107.9	957.7
FALSE	High	Master Protein	P03872	Partitioning protein REP2 OS=Saccharomyces cerevisiae (strain ATCC 204508 / S288c) GN=REP2 PE=1 SV=1	0	24.941	19	5	10	5	1	296	33.2	9.01	25.99	5	0	87.2	93.2	85.2	138.4	131	123.9	129	121.7	121.4	158.9
FALSE	High	Master Protein	P38116	ADP-ribosylation factor-like protein 1 OS=Saccharomyces cerevisiae (strain ATCC 204508 / S288c) GN=ARL1 PE=1 SV=4	0	21.8	27	4	7	4	1	183	20.4	4.92	21.95	4	0	157.4	141.6	150.1	144.8	140.9	129.2	168.4	143.7	148.4	144
FALSE	High	Master Protein	P33203	Pre-mRNA-processing protein PRP40 OS=Saccharomyces cerevisiae (strain ATCC 204508 / S288c) GN=PRP40 PE=1 SV=1	0	41.035	19	10	15	10	1	583	69	8.91	49.66	10	0	216.7	216.9	223.4	247.9	244.4	201.6	267.5	244.7	245.5	272.1
FALSE	High	Master Protein	Q06543	GPN-loop GTPase 3 OS=Saccharomyces cerevisiae (strain ATCC 204508 / S288c) GN=GPN3 PE=1 SV=1	0	14.414	13	2	5	2	1	272	30.6	4.53	13.19	2	0	142	132.8	120.4	129.7	143.9	110.3	147.9	132.5	134.6	149.7
FALSE	High	Master Protein	P43568	Serine/threonine-protein kinase CAK1 OS=Saccharomyces cerevisiae (strain ATCC 204508 / S288c) GN=CAK1 PE=1 SV=1	0	13.862	12	4	5	4	1	368	42.2	5.88	16.08	4	0	215.3	201.1	203.9	195.8	188.7	160.8	223	191	212.5	207.6
FALSE	High	Master Protein	P33317	Deoxyuridine 5'-triphosphate nucleotidohydrolase OS=Saccharomyces cerevisiae (strain ATCC 204508 / S288c) GN=DUT1 PE=1 SV=2	0	23.825	37	6	11	6	1	147	15.3	7.25	34.15	6	0	305.1	279.2	268.4	301	358	346.7	373.2	331.6	354.4	379.4
FALSE	High	Master Protein	Q08281	Restriction of telomere capping protein 1 OS=Saccharomyces cerevisiae (strain ATCC 204508 / S288c) GN=RTC1 PE=1 SV=2	0	32.752	9	10	12	10	1	1341	149.3	6.93	34.84	10	0	153.8	166.1	148.6	131.7	159.7	133.6	158.8	161.6	152.8	148
FALSE	High	Master Protein	P38741	Meiotic activator RIM4 OS=Saccharomyces cerevisiae (strain ATCC 204508 / S288c) GN=RIM4 PE=1 SV=1	0	74.647	35	19	35	19	1	713	80.1	5.8	117.34	19	0	480.9	521.8	450.4	568.1	540.8	436.8	395.6	293.4	300.9	331
FALSE	High	Master Protein	P17709	Glucokinase-1 OS=Saccharomyces cerevisiae (strain ATCC 204508 / S288c) GN=GLK1 PE=1 SV=1	0	156.763	51	22	109	20	1	500	55.3	6.19	354.68	22	2	3963.9	4356.7	3905.8	4452.1	4704.5	3907.8	4783.1	4721.9	4333.1	4643.1
FALSE	High	Master Protein	Q12499	Nucleolar protein 58 OS=Saccharomyces cerevisiae (strain ATCC 204508 / S288c) GN=NOP58 PE=1 SV=1	0	96.884	39	17	47	15	1	511	56.9	8.94	158.21	17	0	1002.3	1129.6	903.5	1043.4	1084.2	857.4	1174.4	1079.2	1080.7	1178.1
FALSE	High	Master Protein	Q08219	Outer spore wall protein RRT8 OS=Saccharomyces cerevisiae (strain ATCC 204508 / S288c) GN=RRT8 PE=1 SV=2	0.002	5.699	3	2	4	2	1	342	39.6	9.83	9.65	2	0	502	530.5	507.1	569.6	559.1	486	571.7	522.8	549.1	591.9
FALSE	High	Master Protein	P0CX51	40S ribosomal protein S16-A OS=Saccharomyces cerevisiae (strain ATCC 204508 / S288c) GN=RPS16A PE=1 SV=1	0	41.388	64	9	34	9	1	143	15.8	10.26	97.88	9	0	2727.9	2533.4	2315.9	2424.1	2809.6	2500	3126.4	3008.3	2570.2	2866
FALSE	High	Master Protein	P53134	Putative oligopeptide transporter YGL114W OS=Saccharomyces cerevisiae (strain ATCC 204508 / S288c) GN=YGL114W PE=1 SV=1	0.001	7.209	3	2	3	2	1	725	80	6.65	8.64	2	0	27.7	24.9	25.9	30.2	24.8	28.8	26.6	24.6	28.7	31.8
FALSE	High	Master Protein	P49018	GPI-anchor transamidase OS=Saccharomyces cerevisiae (strain ATCC 204508 / S288c) GN=GPI8 PE=1 SV=1	0.003	5.118	3	1	3	1	1	411	47.4	5.16	5.62	1	0	84	81.9	69.8	74.1	77.3	57.7	80.4	71.3	84.8	80.3
FALSE	High	Master Protein	Q12168	Endo-1,3(4)-beta-glucanase 2 OS=Saccharomyces cerevisiae (strain ATCC 204508 / S288c) GN=ACF2 PE=1 SV=1	0	65.518	28	15	31	15	1	779	88.3	5.41	104.27	15	0	574.1	525.8	495.4	479.2	566.7	409.4	554.7	516.3	510.4	541.2
FALSE	High	Master Protein	P35176	Peptidyl-prolyl cis-trans isomerase D OS=Saccharomyces cerevisiae (strain ATCC 204508 / S288c) GN=CPR5 PE=2 SV=1	0	40.655	40	8	21	8	1	225	25.3	5.6	58.22	8	0	539.1	536.2	522.3	525.7	556.8	475.3	477.2	388.4	476.3	420.8
FALSE	High	Master Protein	P48445	Biotin--protein ligase OS=Saccharomyces cerevisiae (strain ATCC 204508 / S288c) GN=BPL1 PE=1 SV=1	0	77.688	27	14	27	14	1	690	76.3	6.92	89.5	14	0	662.5	577.3	538.3	525.7	565.7	393.7	611.5	481.9	546.2	547.9
FALSE	High	Master Protein	Q06680	Condensin complex subunit 3 OS=Saccharomyces cerevisiae (strain ATCC 204508 / S288c) GN=YCG1 PE=1 SV=2	0	13.958	6	5	6	5	1	1035	117.8	4.89	17.58	5	0	25.4	27.1	21	20.1	17.2	15.2	26.7	23	18.6	17.7
FALSE	High	Master Protein	Q96VH4	Putative nitroreductase HBN1 OS=Saccharomyces cerevisiae (strain ATCC 204508 / S288c) GN=HBN1 PE=1 SV=1	0	25.639	20	6	21	6	1	193	21	6.95	58.8	6	0	399.4	411	404.8	514.8	509.5	544.4	498.9	524.6	467.6	563.8
FALSE	High	Master Protein	Q08412	Ubiquitin-binding protein CUE5 OS=Saccharomyces cerevisiae (strain ATCC 204508 / S288c) GN=CUE5 PE=1 SV=1	0	101.31	51	21	58	21	1	411	46.8	4.81	171.84	21	0	1340.8	1371.6	1270.6	1330.5	1266.7	1334.7	1401.9	1231.5	1367.8	1317.9
FALSE	High	Master Protein	P11986	Inositol-3-phosphate synthase OS=Saccharomyces cerevisiae (strain ATCC 204508 / S288c) GN=INO1 PE=1 SV=3	0	159.359	47	24	85	24	1	533	59.6	5.92	269.62	24	0	2443.9	2557.4	2396	2773.7	2984.3	2550.5	2985.3	3527.3	2860.4	3794
FALSE	High	Master Protein	Q92317	Negative cofactor 2 complex subunit beta OS=Saccharomyces cerevisiae (strain ATCC 204508 / S288c) GN=NCB2 PE=1 SV=1	0.001	8.269	12	3	4	3	1	146	16.6	4.96	10.41	3	0	81.1	64.5	67.1	66.5	78.6	83.1	92.7	71.6	78.8	91.5
FALSE	High	Master Protein	P36125	Protein GMH1 OS=Saccharomyces cerevisiae (strain ATCC 204508 / S288c) GN=GMH1 PE=1 SV=1	0.002	5.3	7	2	2	2	1	273	32	9.09	4.46	2	0	39.1	30.9	26.8	33.8	34.3	31.8	39.9	34.2	35.3	49.4
FALSE	High	Master Protein	P47139	Uncharacterized protein YJR098C OS=Saccharomyces cerevisiae (strain ATCC 204508 / S288c) GN=YJR098C PE=1 SV=2	0	13.635	8	5	5	5	1	656	74.2	7.21	14.08	5	0	46.5	40.8	50.9	45.4	49.8	50.4	70.3	45.3	53.4	57.6
FALSE	High	Master Protein	P53062	Nucleus export protein BRR6 OS=Saccharomyces cerevisiae (strain ATCC 204508 / S288c) GN=BRR6 PE=1 SV=1	0.007	3.974	6	1	1	1	1	197	22.8	8.18	3.67	1	0	3.8	6.7	7.3	6.3	8.1	6.7	10.1	8.1	6.6	5.5
FALSE	High	Master Protein	P53243	Zinc finger protein YGR067C OS=Saccharomyces cerevisiae (strain ATCC 204508 / S288c) GN=YGR067C PE=3 SV=2	0	12.431	5	3	4	3	1	804	92.2	7.42	11.22	3	0	18.6	16.1	12.2	17.1	17	8.8	9.7	12.4	13.8	14.4
FALSE	High	Master Protein	P43577	Glucosamine 6-phosphate N-acetyltransferase OS=Saccharomyces cerevisiae (strain ATCC 204508 / S288c) GN=GNA1 PE=1 SV=1	0	47.754	53	8	19	8	1	159	18.1	5.24	64.58	8	0	530.1	523.1	578	532	528.1	540.2	561.5	520.7	605.6	623
FALSE	High	Master Protein	P33339	Transcription factor tau 131 kDa subunit OS=Saccharomyces cerevisiae (strain ATCC 204508 / S288c) GN=TFC4 PE=1 SV=1	0	36.986	12	11	15	11	1	1025	120.2	5.26	39.34	11	0	302.3	288.7	278.7	291.8	337.5	247.8	351.7	335	326.4	355.3
FALSE	High	Master Protein	P39990	13 kDa ribonucleoprotein-associated protein OS=Saccharomyces cerevisiae (strain ATCC 204508 / S288c) GN=SNU13 PE=1 SV=1	0	21.418	55	5	11	5	1	126	13.6	7.85	21.99	5	0	664.9	569	519.9	388.5	464.1	475.6	316.1	288.2	458.2	469.5
FALSE	High	Master Protein	Q12429	Diphthine--ammonia ligase OS=Saccharomyces cerevisiae (strain ATCC 204508 / S288c) GN=DPH6 PE=1 SV=1	0	39.261	15	10	19	10	1	685	77.9	5.88	48.4	10	0	400.7	459.2	402.2	447.3	474.9	391.3	498.6	434.9	451.2	511.5
FALSE	High	Master Protein	P53951	Conserved oligomeric Golgi complex subunit 5 OS=Saccharomyces cerevisiae (strain ATCC 204508 / S288c) GN=COG5 PE=1 SV=1	0	16.237	15	5	6	5	1	403	45.6	8.76	17.95	5	0	38.6	45	46.8	42.3	56.7	35.4	59.3	49.8	43.2	57.7
FALSE	High	Master Protein	P07143	Cytochrome c1, heme protein, mitochondrial OS=Saccharomyces cerevisiae (strain ATCC 204508 / S288c) GN=CYT1 PE=1 SV=1	0	97.987	39	9	81	9	1	309	34	8.12	288.14	9	0	1709.6	1625.8	1499.8	1391.7	1691.4	1186.8	1774.5	1656.7	1595.3	1614.5
FALSE	High	Master Protein	P23641	Mitochondrial phosphate carrier protein OS=Saccharomyces cerevisiae (strain ATCC 204508 / S288c) GN=MIR1 PE=1 SV=1	0	97.19	47	16	67	16	1	311	32.8	9.31	218.74	16	0	4264.6	3909.8	3304.1	2926.9	3224.2	2458	3630.3	3247.3	3385.7	3275.8
FALSE	High	Master Protein	Q12329	Heat shock protein 42 OS=Saccharomyces cerevisiae (strain ATCC 204508 / S288c) GN=HSP42 PE=1 SV=1	0	36.426	24	9	16	9	1	375	42.8	5.08	41.65	9	0	292.1	374	288.7	410.1	345.5	397.4	478.2	413	451.2	436.5
FALSE	High	Master Protein	Q08966	PHO85 cyclin-8 OS=Saccharomyces cerevisiae (strain ATCC 204508 / S288c) GN=PCL8 PE=1 SV=1	0	15.13	14	6	7	6	1	492	55.4	4.84	17.67	6	0	206	206.4	216.5	222.2	239.8	182	266.3	250.7	265.7	262.6
FALSE	High	Master Protein	P32910	DNA-directed RNA polymerase III subunit RPC6 OS=Saccharomyces cerevisiae (strain ATCC 204508 / S288c) GN=RPC34 PE=1 SV=1	0	16.58	14	3	6	3	1	317	36.1	5.35	22.37	3	0	117.3	121.5	91.9	88.6	110.7	86.8	109.9	106.2	110.2	106.8
FALSE	High	Master Protein	P38084	Leu/Val/Ile amino-acid permease OS=Saccharomyces cerevisiae (strain ATCC 204508 / S288c) GN=BAP2 PE=1 SV=2	0	12.776	7	4	4	4	1	609	67.7	8.24	6.09	4	0	144.5	141	128.9	121.3	129.3	111.7	160.4	177.8	169.7	148.5
FALSE	High	Master Protein	P18634	Arrestin-related trafficking adapter 10 OS=Saccharomyces cerevisiae (strain ATCC 204508 / S288c) GN=ART10 PE=1 SV=3	0	10.156	11	4	4	4	1	518	59.7	8.81	10.81	4	0	104.5	107.9	105.1	95.1	117	95.9	108.2	103.2	110.9	111.1
FALSE	High	Master Protein	Q03784	Trafficking protein particle complex subunit 23 OS=Saccharomyces cerevisiae (strain ATCC 204508 / S288c) GN=TRS23 PE=1 SV=1	0	12.488	30	4	5	4	1	219	24.8	8.87	11.95	4	0	91.9	124.4	107.3	121.9	141.5	93.4	130.1	108.3	107.1	110.8
FALSE	High	Master Protein	P25659	Silencing boundary-establishment protein FUB1 OS=Saccharomyces cerevisiae (strain ATCC 204508 / S288c) GN=FUB1 PE=1 SV=1	0	14.146	19	5	9	5	1	250	26.7	5.02	20.07	5	0	306.7	326.8	312.5	403.2	349	452.5	304.2	294	360.4	463.6
FALSE	High	Master Protein	Q12527	Autophagy-related protein 11 OS=Saccharomyces cerevisiae (strain ATCC 204508 / S288c) GN=ATG11 PE=1 SV=1	0	29.016	11	10	12	10	1	1178	134.9	5.72	34.73	10	0	203.3	172.2	149.9	175.4	167.5	126.4	207.7	156.7	177.7	159.5
FALSE	High	Master Protein	P50947	Transcriptional regulatory protein PHO23 OS=Saccharomyces cerevisiae (strain ATCC 204508 / S288c) GN=PHO23 PE=1 SV=1	0	14.891	22	6	6	6	1	330	37	7.74	15.36	6	0	31.5	29.6	25.9	33.5	37	41.5	42.7	29.6	39.1	47.6
FALSE	High	Master Protein	P29468	Poly(A) polymerase OS=Saccharomyces cerevisiae (strain ATCC 204508 / S288c) GN=PAP1 PE=1 SV=1	0	79.928	42	20	32	20	1	568	64.5	7.87	90.71	20	0	687	656.4	616.3	633.3	690	539.2	719.6	663.6	627	695.9
FALSE	High	Master Protein	Q07622	Activator of C kinase protein 1 OS=Saccharomyces cerevisiae (strain ATCC 204508 / S288c) GN=ACK1 PE=1 SV=1	0	29.568	13	7	12	7	1	623	69.3	8.35	32.66	7	0	243.5	232.8	231	257.6	231.6	228.3	265.6	216.5	273	283.2
FALSE	High	Master Protein	P18239	ADP,ATP carrier protein 2 OS=Saccharomyces cerevisiae (strain ATCC 204508 / S288c) GN=PET9 PE=1 SV=2	0	149.173	53	21	199	12	1	318	34.4	9.79	466.94	21	13	12811	12229.2	11374.6	12212	12086.7	10538.7	12908.5	11582.7	11687.2	12072.7
FALSE	High	Master Protein	P42837	Polyphosphoinositide phosphatase OS=Saccharomyces cerevisiae (strain ATCC 204508 / S288c) GN=FIG4 PE=1 SV=1	0.001	7.644	4	3	3	3	1	879	101.7	5.73	9.56	3	0	87.5	85.3	74	53.3	84.7	57.7	86.4	83.4	80.3	74.3
FALSE	High	Master Protein	Q06010	A-factor-processing enzyme OS=Saccharomyces cerevisiae (strain ATCC 204508 / S288c) GN=STE23 PE=1 SV=2	0	167.233	38	35	79	35	1	1027	117.5	6.73	220.98	35	0	2550.1	2427.7	2295.9	2120.3	2414.6	1816.8	2459.8	2260.3	2374.4	2340.9
FALSE	High	Master Protein	P06773	Deoxycytidylate deaminase OS=Saccharomyces cerevisiae (strain ATCC 204508 / S288c) GN=DCD1 PE=1 SV=2	0	14.779	17	5	6	4	1	312	35.6	7.88	15.28	5	1	34.9	35	26.4	25.2	30.6	30.2	33.6	24.8	32.2	26.2
FALSE	High	Master Protein	Q01939	26S protease regulatory subunit 8 homolog OS=Saccharomyces cerevisiae (strain ATCC 204508 / S288c) GN=RPT6 PE=1 SV=4	0	89.285	41	15	60	14	1	405	45.2	9.01	162.33	15	0	1375.2	1290.9	1224.8	1272.5	1284.9	1125	1387.8	1258.9	1337.1	1378.7
FALSE	High	Master Protein	Q01722	Glycolytic genes transcriptional activator GCR2 OS=Saccharomyces cerevisiae (strain ATCC 204508 / S288c) GN=GCR2 PE=1 SV=1	0	28.13	18	6	8	6	1	534	58	8.98	27.9	6	0	85.7	100.2	90.8	106.5	109.2	87.1	105.5	87.8	112.3	96.2
FALSE	High	Master Protein	Q12462	Peroxisomal membrane protein PMP27 OS=Saccharomyces cerevisiae (strain ATCC 204508 / S288c) GN=PEX11 PE=1 SV=2	0	28.553	34	8	15	8	1	236	26.9	9.83	39.01	8	0	467.3	546.1	452.1	500.8	473.6	445	546.4	622	458.7	512.5
FALSE	High	Master Protein	P32389	Transcriptional activator of sulfur metabolism MET4 OS=Saccharomyces cerevisiae (strain ATCC 204508 / S288c) GN=MET4 PE=1 SV=2	0	16.797	8	4	5	4	1	672	74.3	5.81	14.62	4	0	30.8	26.1	34.8	26.5	35	40.8	38.6	41.1	38.6	27.7
FALSE	High	Master Protein	P25087	Sterol 24-C-methyltransferase OS=Saccharomyces cerevisiae (strain ATCC 204508 / S288c) GN=ERG6 PE=1 SV=4	0	139.009	55	19	94	19	1	383	43.4	5.77	245.9	19	0	3903.5	4076	3711.7	4222	3941.2	3997.2	4159.4	3878.1	3979.2	4378.5
FALSE	High	Master Protein	P00815	Histidine biosynthesis trifunctional protein OS=Saccharomyces cerevisiae (strain ATCC 204508 / S288c) GN=HIS4 PE=1 SV=3	0	238.6	53	40	168	40	1	799	87.7	5.29	507.91	40	0	7188.6	7308.2	6992	7346.3	7144.7	6854.3	7599.9	7077.9	6776.3	7100.3
FALSE	High	Master Protein	Q08961	Ribosomal lysine N-methyltransferase 1 OS=Saccharomyces cerevisiae (strain ATCC 204508 / S288c) GN=RKM1 PE=1 SV=1	0	18.122	11	5	6	5	1	583	67.1	5.14	20.08	5	0	43.2	59.3	44.8	49	54.9	39.3	64.7	33.4	73.9	49.1
FALSE	High	Master Protein	P38874	Elongator complex protein 5 OS=Saccharomyces cerevisiae (strain ATCC 204508 / S288c) GN=IKI1 PE=1 SV=1	0	22.23	26	5	8	5	1	309	35.2	4.83	28.24	5	0	72.3	68.9	52.4	53.6	57	47	66.4	49.4	58.5	62.9
FALSE	High	Master Protein	P47039	Probable kynurenine--oxoglutarate transaminase BNA3 OS=Saccharomyces cerevisiae (strain ATCC 204508 / S288c) GN=BNA3 PE=1 SV=1	0	95.067	47	18	58	18	1	444	50.1	6.57	191.95	18	0	1616.4	1546.7	1456.6	1398.9	1486.5	1246.4	1610.9	1495.1	1468.1	1501.4
FALSE	High	Master Protein	P53913	Protein FYV6 OS=Saccharomyces cerevisiae (strain ATCC 204508 / S288c) GN=FYV6 PE=1 SV=1	0	15.296	27	4	4	4	1	173	20	9.92	13.83	4	0	52.8	50.9	44.3	34.6	51.5	47	41.6	41.2	43.7	46
FALSE	High	Master Protein	Q12239	Transmembrane protein 115 homolog OS=Saccharomyces cerevisiae (strain ATCC 204508 / S288c) GN=YOL107W PE=1 SV=1	0.008	3.694	3	1	2	1	1	342	39.7	9.38	5.16	1	0	19.1	29.7	20.2	23.9	21.8	17	20.9	29	21	27.1
FALSE	High	Master Protein	P39998	Enhancer of mRNA-decapping protein 3 OS=Saccharomyces cerevisiae (strain ATCC 204508 / S288c) GN=EDC3 PE=1 SV=1	0	63.582	31	14	30	14	1	551	61.3	6.4	95.77	14	0	637.3	615.5	591.9	598.3	647.8	544.8	718.7	641.6	648.6	650.3
FALSE	High	Master Protein	P39525	3-oxoacyl-[acyl-carrier-protein] synthase homolog OS=Saccharomyces cerevisiae (strain ATCC 204508 / S288c) GN=CEM1 PE=1 SV=1	0	61.107	36	12	22	12	1	442	47.5	8.16	67.86	12	0	415.2	422.8	400.6	431.9	455.5	421.1	480.9	416.3	411.4	481.6
FALSE	High	Master Protein	Q05958	Sterol regulatory element-binding protein ECM22 OS=Saccharomyces cerevisiae (strain ATCC 204508 / S288c) GN=ECM22 PE=1 SV=1	0.01	3.551	2	1	1	1	1	814	89.2	6.57	2.59	1	0
FALSE	High	Master Protein	Q03441	Sporulation protein RMD1 OS=Saccharomyces cerevisiae (strain ATCC 204508 / S288c) GN=RMD1 PE=1 SV=1	0	17.79	12	5	7	5	1	430	49.9	5.66	19.07	5	0	75.5	62.2	59.8	71.9	76.7	50.2	72.5	76.6	64.3	78.9
FALSE	High	Master Protein	P18759	Vesicular-fusion protein SEC18 OS=Saccharomyces cerevisiae (strain ATCC 204508 / S288c) GN=SEC18 PE=1 SV=2	0	150.611	46	32	86	31	1	758	84	7.99	239.27	32	1	2133	2113.1	1924.8	2001.1	2212.5	1859.2	2264.3	2072.6	2066.1	2229.6
FALSE	High	Master Protein	Q06324	Mitochondrial MYO2 receptor-related protein 1 OS=Saccharomyces cerevisiae (strain ATCC 204508 / S288c) GN=MMR1 PE=1 SV=1	0	9.119	7	3	3	3	1	491	54.8	7.65	8.84	3	0	19.9	20.2	16.3	31.2	18.7	19.9	16	17.2	17.5	25.8
FALSE	High	Master Protein	P40433	6-phosphofructo-2-kinase 1 OS=Saccharomyces cerevisiae (strain ATCC 204508 / S288c) GN=PFK26 PE=1 SV=1	0	107.585	33	23	48	23	1	827	93.4	8.66	154.32	23	0	900.7	990.5	849.3	1019.5	1005.9	836.7	1061	1034	956.2	1140.4
FALSE	High	Master Protein	Q08224	Hydroxymethylpyrimidine/phosphomethylpyrimidine kinase THI20 OS=Saccharomyces cerevisiae (strain ATCC 204508 / S288c) GN=THI20 PE=1 SV=1	0	85.035	39	19	43	19	1	551	61.2	6.16	123.38	19	0	1778.4	1831.6	1661.3	1805.3	2048.7	1671.4	2120.1	2088.3	2126.5	2410.7
FALSE	High	Master Protein	Q12158	Sister chromatid cohesion protein 1 OS=Saccharomyces cerevisiae (strain ATCC 204508 / S288c) GN=MCD1 PE=1 SV=1	0	25.131	11	5	7	5	1	566	63.3	4.63	23.4	5	0	22.7	19.5	25.1	37	38.8	51	53.3	61.3	77	98.4
FALSE	High	Master Protein	P51401	60S ribosomal protein L9-B OS=Saccharomyces cerevisiae (strain ATCC 204508 / S288c) GN=RPL9B PE=1 SV=1	0	57.478	61	10	66	2	1	191	21.6	9.66	184.42	10	0	697.5	618.6	579.4	492.6	591.4	495.4	594.7	555.7	580	531
FALSE	High	Master Protein	P53868	Alpha-1,2-mannosyltransferase ALG9 OS=Saccharomyces cerevisiae (strain ATCC 204508 / S288c) GN=ALG9 PE=1 SV=1	0	50.998	19	10	25	10	1	555	63.7	8.62	68.69	10	0	885.5	814	762.9	654.5	842.8	584.8	755.9	729.7	758.2	750.2
FALSE	High	Master Protein	P26263	Pyruvate decarboxylase isozyme 3 OS=Saccharomyces cerevisiae (strain ATCC 204508 / S288c) GN=PDC6 PE=1 SV=3	0	86.378	35	17	86	13	1	563	61.5	6.19	278.43	17	1	1046.9	1010.4	930.6	1036.7	988.5	794.5	1103.5	1006.2	1131.8	1035.3
FALSE	High	Master Protein	P27809	Glycolipid 2-alpha-mannosyltransferase OS=Saccharomyces cerevisiae (strain ATCC 204508 / S288c) GN=KRE2 PE=1 SV=1	0	67.058	33	13	31	13	1	442	51.4	5.4	110.9	13	0	682.2	669.5	618.5	579.3	650.7	501.3	686	576.8	616.8	615.6
FALSE	High	Master Protein	P53735	Protein ZRG17 OS=Saccharomyces cerevisiae (strain ATCC 204508 / S288c) GN=ZRG17 PE=1 SV=1	0	10.607	4	2	4	2	1	605	67.4	7.14	12.24	2	0	181	167.9	155.6	196.6	181.2	181.3	222.7	178	185	212.4
FALSE	High	Master Protein	P39923	Nitrogen permease regulator 2 OS=Saccharomyces cerevisiae (strain ATCC 204508 / S288c) GN=NPR2 PE=1 SV=2	0	23.94	12	6	8	6	1	615	69.8	8.53	21.7	6	0	25.3	21.6	25.6	32.4	32	38.8	24.6	21.7	28.6	47.8
FALSE	High	Master Protein	Q12460	Nucleolar protein 56 OS=Saccharomyces cerevisiae (strain ATCC 204508 / S288c) GN=NOP56 PE=1 SV=1	0	145.958	57	25	77	24	1	504	56.8	8.9	255.04	25	1	3112	2907.6	2728.5	2984.8	3049.7	2501.3	3445.2	3107	3133.9	3232.9
FALSE	High	Master Protein	Q03900	Uncharacterized protein YDR132C OS=Saccharomyces cerevisiae (strain ATCC 204508 / S288c) GN=YDR132C PE=1 SV=1	0.001	8.316	6	2	2	2	1	495	57.2	7.37	7.96	2	0
FALSE	High	Master Protein	Q04341	Mitochondrial intermembrane space cysteine motif-containing protein MIX14 OS=Saccharomyces cerevisiae (strain ATCC 204508 / S288c) GN=MIX14 PE=4 SV=1	0	28.276	62	8	12	8	1	121	13.9	5.63	33.14	8	0	189.5	150.9	167.1	224.4	211.9	224.2	131.1	166.5	208.1	237.3
FALSE	High	Master Protein	P53583	Protein MPA43 OS=Saccharomyces cerevisiae (strain ATCC 204508 / S288c) GN=MPA43 PE=1 SV=1	0.006	4.238	4	1	1	1	1	542	61.6	6.54	3.88	1	0	7.3	6.8	7.5	6.6	10.7	3.5	12.3	7.6	7.8	5.7
FALSE	High	Master Protein	Q06339	Transcription factor tau 91 kDa subunit OS=Saccharomyces cerevisiae (strain ATCC 204508 / S288c) GN=TFC6 PE=1 SV=1	0	9.924	6	3	4	3	1	672	74.7	6.6	9.93	3	0	62.3	63.9	63.9	69.2	88.1	59.2	86	70.2	71	73.2
FALSE	High	Master Protein	P48237	Mitochondrial group I intron splicing factor CCM1 OS=Saccharomyces cerevisiae (strain ATCC 204508 / S288c) GN=CCM1 PE=1 SV=1	0	27.112	9	7	8	7	1	864	101.4	8.6	25.52	7	0	71.9	71.2	54.9	55.9	78.2	69.4	67.8	66.1	70.5	70.3
FALSE	High	Master Protein	P25383	Transposon Ty2-C Gag polyprotein OS=Saccharomyces cerevisiae (strain ATCC 204508 / S288c) GN=TY2A-C PE=3 SV=2	0	59.489	34	12	33	1	1	438	49.8	7.46	105.81	12	0											Acetyl [N-Term]
FALSE	High	Master Protein	P17555	Adenylyl cyclase-associated protein OS=Saccharomyces cerevisiae (strain ATCC 204508 / S288c) GN=SRV2 PE=1 SV=1	0	81.988	39	15	51	15	1	526	57.5	5.64	165.77	15	0	1292.3	1263.6	1159.7	1175.4	1247.4	1004.2	1336.2	1173.1	1238.1	1222.1
FALSE	High	Master Protein	P10870	High-affinity glucose transporter SNF3 OS=Saccharomyces cerevisiae (strain ATCC 204508 / S288c) GN=SNF3 PE=1 SV=3	0.009	3.597	1	2	2	2	1	884	96.7	5.4	4.16	2	0	13.1	13.2	10.4	8.5	14.4	18.1	16.5	13.5	12.4	12.6
FALSE	High	Master Protein	Q04922	Mitochondrial F-box protein MFB1 OS=Saccharomyces cerevisiae (strain ATCC 204508 / S288c) GN=MFB1 PE=1 SV=1	0	17.153	11	4	5	4	1	465	53.1	8.73	14.07	4	0	41.5	46.5	38.1	33.3	32.5	31.2	39.1	29.9	37.5	36.4
FALSE	High	Master Protein	P38811	Transcription-associated protein 1 OS=Saccharomyces cerevisiae (strain ATCC 204508 / S288c) GN=TRA1 PE=1 SV=1	0	104.421	9	30	41	30	1	3744	432.9	6.55	109.52	30	0	1464.2	1438.9	1135.4	1301.1	1437.1	1104	1564.6	1397.4	1388.3	1470.1
FALSE	High	Master Protein	P38428	Coupling of ubiquitin conjugation to ER degradation protein 1 OS=Saccharomyces cerevisiae (strain ATCC 204508 / S288c) GN=CUE1 PE=1 SV=2	0	31.492	36	6	12	6	1	203	22.7	6.7	33.73	6	0	341.8	316.9	314.2	263.2	304.6	227.9	293.4	269.3	283	299.8
FALSE	High	Master Protein	P0CX82	60S ribosomal protein L19-A OS=Saccharomyces cerevisiae (strain ATCC 204508 / S288c) GN=RPL19A PE=1 SV=1	0	65.133	33	11	39	11	1	189	21.7	11.36	114.86	11	0	1944.1	2327.2	2094.1	2588.3	2375.3	2465.2	2528.7	2764.3	2202.3	2687.6
FALSE	High	Master Protein	Q04311	Protein VMS1 OS=Saccharomyces cerevisiae (strain ATCC 204508 / S288c) GN=VMS1 PE=1 SV=1	0	33.011	17	10	12	10	1	632	72.7	8.92	38.13	10	0	247.8	230.8	202.7	215.3	249.3	197.1	270.5	246.2	241.7	241
FALSE	High	Master Protein	Q03529	Ceramide very long chain fatty acid hydroxylase SCS7 OS=Saccharomyces cerevisiae (strain ATCC 204508 / S288c) GN=SCS7 PE=1 SV=1	0.002	6.419	6	2	2	2	1	384	44.9	6.55	7.06	2	0	85.8	87.9	81.3	74.4	97.9	88.4	88.6	95.7	95	97.3
FALSE	High	Master Protein	P39010	Palmitoyltransferase AKR1 OS=Saccharomyces cerevisiae (strain ATCC 204508 / S288c) GN=AKR1 PE=1 SV=1	0	38.177	17	10	15	10	1	764	85.8	5.72	46.41	10	0	329.8	325	285.8	259	303.8	220.3	310.3	274.9	306.7	291.1
FALSE	High	Master Protein	P05319	60S acidic ribosomal protein P2-alpha OS=Saccharomyces cerevisiae (strain ATCC 204508 / S288c) GN=RPP2A PE=1 SV=1	0	54.027	96	6	123	5	1	106	10.7	4.04	435.69	6	1	1961	1897.4	1754.1	1575	1920.7	1723	1977.8	1870.7	1802.9	1854
FALSE	High	Master Protein	P40155	Peroxisomal membrane protein PEX17 OS=Saccharomyces cerevisiae (strain ATCC 204508 / S288c) GN=PEX17 PE=1 SV=1	0	15.016	26	5	6	5	1	199	23.2	9.39	15.4	5	0	141	169.3	161.8	198.1	187.9	157.8	190	152.2	150.9	177.2
FALSE	High	Master Protein	P42847	37S ribosomal protein S18, mitochondrial OS=Saccharomyces cerevisiae (strain ATCC 204508 / S288c) GN=MRPS18 PE=1 SV=2	0	27.949	39	7	15	7	1	217	24.5	9.89	48.18	7	0	260.6	246.2	212.3	202.8	245	189	261.6	216.1	215.9	217
FALSE	High	Master Protein	P39547	ULP1-interacting protein 3 OS=Saccharomyces cerevisiae (strain ATCC 204508 / S288c) GN=UIP3 PE=1 SV=1	0.003	5.072	5	1	2	1	1	235	27.1	6.14	2.5	1	0	34.6	39.1	40.1	36.2	35.4	30.1	38.1	28.2	35.2	32.5
FALSE	High	Master Protein	Q03835	Monothiol glutaredoxin-3 OS=Saccharomyces cerevisiae (strain ATCC 204508 / S288c) GN=GRX3 PE=1 SV=2	0	29.976	22	6	17	4	1	250	28.2	4.46	36.71	6	0	963.9	893.2	764.7	665.4	821	681.5	1067.8	727.7	1092.3	742.7
FALSE	High	Master Protein	O43137	Uncharacterized protein YBR085C-A OS=Saccharomyces cerevisiae (strain ATCC 204508 / S288c) GN=YBR085C-A PE=1 SV=1	0	24.55	49	4	20	4	1	85	9.4	5.35	56.96	4	0	722.9	798.5	731	873.4	967.7	992.3	720.6	998.5	776.9	1285.9
FALSE	High	Master Protein	Q08972	[NU+] prion formation protein 1 OS=Saccharomyces cerevisiae (strain ATCC 204508 / S288c) GN=NEW1 PE=1 SV=1	0	251.669	47	51	125	51	1	1196	134.2	5.86	377.4	51	0	4538.9	4351.6	4220.1	4156.2	4677	3606.1	5068.5	4711	4457.3	4398.6
FALSE	High	Master Protein	P31787	Acyl-CoA-binding protein OS=Saccharomyces cerevisiae (strain ATCC 204508 / S288c) GN=ACB1 PE=1 SV=3	0	11.829	33	3	6	3	1	87	10.1	4.92	18.74	3	0	153.3	186.3	191.9	151.5	159.3	111.4	168.8	194	205.5	128
FALSE	High	Master Protein	P52871	Protein transport protein SBH2 OS=Saccharomyces cerevisiae (strain ATCC 204508 / S288c) GN=SBH2 PE=1 SV=1	0.001	8.33	26	2	5	2	1	88	9.6	10.43	17.27	2	0	103.4	89.4	94.7	103.5	113.4	76	93	103.3	102.5	110.1
FALSE	High	Master Protein	P53599	MAP kinase kinase kinase SSK2 OS=Saccharomyces cerevisiae (strain ATCC 204508 / S288c) GN=SSK2 PE=1 SV=1	0	29.208	7	10	14	9	1	1579	180.4	5.86	33.27	10	0	308.9	328.6	294	290.2	284.7	264.2	314.7	302.3	303.4	321.5
FALSE	High	Master Protein	P06197	CDP-diacylglycerol--inositol 3-phosphatidyltransferase OS=Saccharomyces cerevisiae (strain ATCC 204508 / S288c) GN=PIS1 PE=1 SV=1	0	10.37	9	2	4	2	1	220	24.8	8.69	13.66	2	0	62.3	56.3	54.5	52.6	70.8	52.5	72.5	74.1	57.1	75.5
FALSE	High	Master Protein	P40548	HSP70 co-chaperone SNL1 OS=Saccharomyces cerevisiae (strain ATCC 204508 / S288c) GN=SNL1 PE=1 SV=1	0	17.367	33	6	8	6	1	159	18.3	9.57	17.98	6	0	183.4	182.7	176.7	159.1	185	140.2	177.4	132.5	164.4	161.3
FALSE	High	Master Protein	P37293	N-terminal acetyltransferase 2 OS=Saccharomyces cerevisiae (strain ATCC 204508 / S288c) GN=NAT2 PE=1 SV=2	0	38.87	34	11	17	11	1	288	32.8	9.94	46.59	11	0	760.9	776.6	693.3	665.5	728.1	553.6	807.2	720.1	735.4	689.2
FALSE	High	Master Protein	P40395	Guanine nucleotide exchange factor subunit RIC1 OS=Saccharomyces cerevisiae (strain ATCC 204508 / S288c) GN=RIC1 PE=1 SV=1	0	18.464	7	6	8	5	1	1056	121.6	6.35	27.99	6	0	282.7	292.1	267.2	227.9	258.3	250	262.2	216.7	245.6	242.5
FALSE	High	Master Protein	Q12244	Uncharacterized transcriptional regulatory protein YLL054C OS=Saccharomyces cerevisiae (strain ATCC 204508 / S288c) GN=YLL054C PE=1 SV=2	0.001	7.663	2	2	2	2	1	843	97.5	6.55	6.06	2	0	36	43.2	35.5	40.6	36.4	27.2	41	38.5	32.9	37.3
FALSE	High	Master Protein	Q12192	Repression factor of MSEs protein 1 OS=Saccharomyces cerevisiae (strain ATCC 204508 / S288c) GN=RFM1 PE=1 SV=1	0.003	4.996	6	1	3	1	1	310	35.2	9.06	15.13	1	0	38	39.2	46.6	44.3	47.4	44.1	59.6	51.2	55.3	49.6
FALSE	High	Master Protein	P27515	Uridine kinase OS=Saccharomyces cerevisiae (strain ATCC 204508 / S288c) GN=URK1 PE=1 SV=1	0.001	6.958	6	3	4	3	1	501	56.3	7.71	11.11	3	0	109.4	102.8	78.1	88.2	95.3	69.8	89.4	93.1	90.3	105.6
FALSE	High	Master Protein	Q12125	Golgi to ER traffic protein 4 OS=Saccharomyces cerevisiae (strain ATCC 204508 / S288c) GN=GET4 PE=1 SV=1	0	26.506	21	6	10	6	1	312	36.3	5.2	31.57	6	0	323.7	303.9	252	245.2	292.2	218.6	320.9	283.2	274.7	295.6
FALSE	High	Master Protein	P07267	Saccharopepsin OS=Saccharomyces cerevisiae (strain ATCC 204508 / S288c) GN=PEP4 PE=1 SV=1	0	114.065	45	17	72	17	1	405	44.5	4.84	261.95	17	0	1762	1723.3	1709.3	1879.3	1819.1	1838.2	1886.3	1834.5	1851.7	1928.5
FALSE	High	Master Protein	Q07799	Uncharacterized protein YLL007C OS=Saccharomyces cerevisiae (strain ATCC 204508 / S288c) GN=YLL007C PE=1 SV=1	0	24.808	12	9	12	8	1	665	76.6	5.87	28.43	9	0	263.2	226.1	209.6	184	232.6	169.2	224.9	201.1	212.7	222
FALSE	High	Master Protein	P33329	Serine/threonine-protein phosphatase PP-Z2 OS=Saccharomyces cerevisiae (strain ATCC 204508 / S288c) GN=PPZ2 PE=1 SV=4	0	35.874	18	11	14	7	1	710	78.4	9.28	33.75	11	0	199.8	215.5	170.3	176.5	190.7	164.8	210.7	169.9	198	194.6
FALSE	High	Master Protein	P50101	Ubiquitin carboxyl-terminal hydrolase 15 OS=Saccharomyces cerevisiae (strain ATCC 204508 / S288c) GN=UBP15 PE=1 SV=1	0	111.911	23	24	52	24	1	1230	143.5	5.05	169.71	24	0	1017	1021.2	941.3	893.8	927.5	718.2	953.8	786.3	855.4	802.5
FALSE	High	Master Protein	Q02197	N-alpha-acetyltransferase, 35 NatC auxiliary subunit OS=Saccharomyces cerevisiae (strain ATCC 204508 / S288c) GN=MAK10 PE=1 SV=1	0	20.312	10	7	10	7	1	733	84.2	5.87	24.86	7	0	82.1	80	83.6	75.5	86.1	66.3	84.3	80.2	81.7	75.3
FALSE	High	Master Protein	P53914	RNA cytidine acetyltransferase OS=Saccharomyces cerevisiae (strain ATCC 204508 / S288c) GN=NAT10 PE=1 SV=1	0	99.537	20	19	45	19	1	1056	119.3	7.8	125.94	19	0	1209.9	1188.4	1006.8	1066.3	1128.7	883.2	1238	1124.6	1085.9	1189.8
FALSE	High	Master Protein	P20437	G1/S-specific cyclin CLN1 OS=Saccharomyces cerevisiae (strain ATCC 204508 / S288c) GN=CLN1 PE=1 SV=2	0.002	5.385	6	2	2	2	1	546	62	5.82	6.09	2	0	43.4	50.3	52.2	48.7	76.9	78.9	83.7	82.7	112	106.1
FALSE	High	Master Protein	P18410	Sporulation-specific protein SPO7 OS=Saccharomyces cerevisiae (strain ATCC 204508 / S288c) GN=SPO7 PE=1 SV=1	0.008	3.683	3	1	2	1	1	259	30.1	10.02	5.97	1	0	8.6	13.7	12.2	9.9	18.1	20.6	27.1	12.3	16.5	19.8
FALSE	High	Master Protein	P25566	Peptide methionine sulfoxide reductase 2 OS=Saccharomyces cerevisiae (strain ATCC 204508 / S288c) GN=MXR2 PE=1 SV=1	0	24.673	33	5	12	5	1	168	19.3	9.01	32.21	5	0	497.5	446.8	413.1	391.1	437.5	380.1	461.4	469.4	468.6	471.8
FALSE	High	Master Protein	P21827	Guanine nucleotide exchange factor SRM1 OS=Saccharomyces cerevisiae (strain ATCC 204508 / S288c) GN=SRM1 PE=1 SV=1	0	44.587	21	11	22	11	1	482	53	6.1	56.06	11	0	1218.4	1168.2	1059.8	1103.8	1145.7	984.5	1222.9	1079.6	1188.8	1191.2
FALSE	High	Master Protein	P06843	Protein SPT2 OS=Saccharomyces cerevisiae (strain ATCC 204508 / S288c) GN=SPT2 PE=1 SV=1	0.002	5.529	6	2	3	2	1	333	38.5	9.42	9.18	2	0	28	26.3	28.8	26	29.8	30.4	28.4	27.2	34.4	30.6
FALSE	High	Master Protein	Q3E793	Uncharacterized bolA-like protein YAL044W-A OS=Saccharomyces cerevisiae (strain ATCC 204508 / S288c) GN=YAL044W-A PE=1 SV=1	0.001	8.555	25	3	4	3	1	110	12.5	9.57	9.72	3	0	113.9	102.1	117.9	141.6	87	135.6	108.7	90.3	121.5	136.4
FALSE	High	Master Protein	Q12317	GTPase-activating protein MSB4 OS=Saccharomyces cerevisiae (strain ATCC 204508 / S288c) GN=MSB4 PE=1 SV=1	0.009	3.658	2	1	2	1	1	492	57.1	5.52	4.83	1	0	13.7	12.5	12.3	15.4	12.2	9.3	14.1	11.2	16.3	13.7
FALSE	High	Master Protein	P11075	Protein transport protein SEC7 OS=Saccharomyces cerevisiae (strain ATCC 204508 / S288c) GN=SEC7 PE=1 SV=2	0	187.607	24	43	84	43	1	2009	226.7	4.81	260.54	43	0	1594.8	1605.7	1494	1511.4	1522.3	1338	1640.7	1449.8	1569.5	1572.9
FALSE	High	Master Protein	P26637	Leucine--tRNA ligase, cytoplasmic OS=Saccharomyces cerevisiae (strain ATCC 204508 / S288c) GN=CDC60 PE=1 SV=1	0	271.39	44	45	180	43	1	1090	124.1	5.85	575.14	45	2	6152.2	5797.4	5450.2	5340.8	5658.2	4939.4	5970.7	5237.9	5711.2	5840.2
FALSE	High	Master Protein	Q06108	Regulator of the glycerol channel 1 OS=Saccharomyces cerevisiae (strain ATCC 204508 / S288c) GN=RGC1 PE=1 SV=1	0	90.056	24	21	33	20	1	1083	120.3	9.26	101.64	21	1	574.2	570.3	569.5	580.9	586.4	495	657	545.6	596.7	637
FALSE	High	Master Protein	P35844	Oxysterol-binding protein homolog 4 OS=Saccharomyces cerevisiae (strain ATCC 204508 / S288c) GN=KES1 PE=1 SV=1	0	73.444	39	19	46	19	1	434	49.5	6.02	119.46	19	0	1716.8	1713.7	1588.9	1736.4	1718.9	1678	1824.7	1636.4	1749.7	1878.4
FALSE	High	Master Protein	Q08817	Leucine-rich repeat-containing protein SOG2 OS=Saccharomyces cerevisiae (strain ATCC 204508 / S288c) GN=SOG2 PE=1 SV=1	0	25.411	14	10	11	10	1	791	87.3	7.43	31.37	10	0	207.1	223.7	201.8	221.5	231.6	168.8	253.8	216.4	225.4	244.7
FALSE	High	Master Protein	Q08641	tRNA(Thr) (cytosine(32)-N(3))-methyltransferase OS=Saccharomyces cerevisiae (strain ATCC 204508 / S288c) GN=ABP140 PE=1 SV=3	0	80.311	34	19	33	19	1	628	71.4	4.7	122.42	19	0	749.3	737	736.7	680.5	782.6	648	952	898.2	781.7	834.9
FALSE	High	Master Protein	Q03533	Serine/threonine-protein kinase TDA1 OS=Saccharomyces cerevisiae (strain ATCC 204508 / S288c) GN=TDA1 PE=1 SV=1	0.002	6.388	7	4	4	4	1	586	66.2	6.96	9.77	4	0	267.4	264.4	218.4	163.5	200	155.2	268.6	189.7	268.1	243.6
FALSE	High	Master Protein	P15646	rRNA 2'-O-methyltransferase fibrillarin OS=Saccharomyces cerevisiae (strain ATCC 204508 / S288c) GN=NOP1 PE=1 SV=1	0	72.141	40	16	48	16	1	327	34.4	10.24	129.7	16	0	1585.4	1809.1	1667.9	1986.1	1846.5	1994.4	1792.4	1729	1674.3	1884.9
FALSE	High	Master Protein	P40341	Mitochondrial respiratory chain complexes assembly protein YTA12 OS=Saccharomyces cerevisiae (strain ATCC 204508 / S288c) GN=YTA12 PE=1 SV=2	0	90.217	30	25	42	23	1	825	93.2	7.56	104.1	25	2	1309.8	1401	1235.1	1302.2	1341.2	1225	1389	1218.6	1364.8	1391.7
FALSE	High	Master Protein	P01097	ATPase inhibitor, mitochondrial OS=Saccharomyces cerevisiae (strain ATCC 204508 / S288c) GN=INH1 PE=1 SV=2	0	16.725	39	5	12	4	1	85	9.9	10.07	31.22	5	0	600.5	506.2	561.6	586.1	608.1	701.1	839.7	1012.7	603.7	761
FALSE	High	Master Protein	P89102	Exocyst complex component SEC5 OS=Saccharomyces cerevisiae (strain ATCC 204508 / S288c) GN=SEC5 PE=1 SV=1	0	41.843	14	14	16	14	1	971	112.1	5.85	40.26	14	0	267.9	250.6	241	246.7	271.1	226.9	253.8	227.2	268.1	279.8
FALSE	High	Master Protein	P10849	Mitochondrial transcription factor 2 OS=Saccharomyces cerevisiae (strain ATCC 204508 / S288c) GN=MTF2 PE=1 SV=1	0	50.531	33	13	24	13	1	440	51.2	6.74	68.02	13	0	557.9	505.3	456.2	439.7	448.2	414.2	495.5	421.9	453.9	455
FALSE	High	Master Protein	P25342	Cell division control protein 10 OS=Saccharomyces cerevisiae (strain ATCC 204508 / S288c) GN=CDC10 PE=1 SV=1	0	45.635	38	10	27	10	1	322	37	5.72	76.36	10	0	1103.3	1020.9	980.7	916.7	1050.5	813.5	1210.1	1058.5	1076.4	955.2	Acetyl [N-Term]
FALSE	High	Master Protein	P32564	Protein SCM4 OS=Saccharomyces cerevisiae (strain ATCC 204508 / S288c) GN=SCM4 PE=1 SV=1	0	10.495	15	3	6	3	1	187	20.1	8.53	12.19	3	0	215.7	205.4	195.3	234.6	249	221.1	240.8	237.1	218.7	314.9
FALSE	High	Master Protein	P53749	Uncharacterized transcriptional regulatory protein YNR063W OS=Saccharomyces cerevisiae (strain ATCC 204508 / S288c) GN=YNR063W PE=1 SV=1	0.009	3.639	2	1	2	1	1	607	69.6	6.55	4.07	1	0
FALSE	High	Master Protein	P38272	SWI5-dependent HO expression protein 3 OS=Saccharomyces cerevisiae (strain ATCC 204508 / S288c) GN=SHE3 PE=1 SV=1	0	45.662	32	10	15	10	1	425	47.4	8.72	53.78	10	0	458.7	430.9	439	370.1	403.1	385.3	461.6	441.7	442.5	487.5
FALSE	High	Master Protein	P32618	Uncharacterized protein YEL043W OS=Saccharomyces cerevisiae (strain ATCC 204508 / S288c) GN=YEL043W PE=1 SV=1	0	64.59	18	12	23	12	1	956	106.1	7.85	85.24	12	0	301.7	277.6	270	257.4	286.5	214.7	300.5	274.8	287	294.8
FALSE	High	Master Protein	P36148	Glycerol-3-phosphate O-acyltransferase 2 OS=Saccharomyces cerevisiae (strain ATCC 204508 / S288c) GN=GPT2 PE=1 SV=1	0	106.325	26	21	52	21	1	743	83.6	9.48	155.62	21	0	2059.2	2014.1	1737.5	1849.8	2060.9	1619.3	1991.3	1852.9	1814.1	1936.5
FALSE	High	Master Protein	P38620	Ribose-phosphate pyrophosphokinase 2 OS=Saccharomyces cerevisiae (strain ATCC 204508 / S288c) GN=PRS2 PE=1 SV=1	0	39.305	23	6	16	5	1	318	34.7	6.46	45.68	6	0	507	478.1	458.6	464.8	484.5	362.1	483.4	408.8	494.6	424.4
FALSE	High	Master Protein	P54861	Dynamin-related protein DNM1 OS=Saccharomyces cerevisiae (strain ATCC 204508 / S288c) GN=DNM1 PE=1 SV=1	0	170.393	51	33	84	30	1	757	84.9	5.52	264.64	33	1	2761	2729.1	2536.2	2591.5	2764	2277.4	2876.3	2554.1	2614	2768.2
FALSE	High	Master Protein	Q03375	Pre-mRNA-splicing factor CWC21 OS=Saccharomyces cerevisiae (strain ATCC 204508 / S288c) GN=CWC21 PE=1 SV=1	0.01	3.535	7	1	1	1	1	135	15.8	9.66	3.76	1	0	17.1	16.5	19	16.8	18.6	16.5	21.5	20.6	15.4	22.1
FALSE	High	Master Protein	P53067	Importin subunit beta-5 OS=Saccharomyces cerevisiae (strain ATCC 204508 / S288c) GN=KAP114 PE=1 SV=1	0	23.37	9	8	10	8	1	1004	113.8	4.67	24.32	8	0	147.9	139.4	138.3	119	177.8	142.1	167.7	169.2	162.4	151.6
FALSE	High	Master Protein	P25372	Thioredoxin-3, mitochondrial OS=Saccharomyces cerevisiae (strain ATCC 204508 / S288c) GN=TRX3 PE=1 SV=1	0	31.902	47	6	18	6	1	127	14.4	8.9	44.86	6	0	931.4	767.5	888.5	780.1	836.6	822.5	845.7	755.7	766.9	820
FALSE	High	Master Protein	Q01329	Pre-tRNA-processing protein PTA1 OS=Saccharomyces cerevisiae (strain ATCC 204508 / S288c) GN=PTA1 PE=1 SV=1	0	66.904	27	17	27	17	1	785	88.4	6.25	79.37	17	0	979.9	912.3	763.8	811.3	928.8	727.5	927.3	847.5	853.8	900
FALSE	High	Master Protein	Q12692	Histone H2A.Z OS=Saccharomyces cerevisiae (strain ATCC 204508 / S288c) GN=HTZ1 PE=1 SV=3	0.002	5.776	14	2	3	2	1	134	14.3	10.65	5.84	2	0	50.6	56.6	47.9	44.4	50.6	39.5	57.1	55.4	52.2	55.2
FALSE	High	Master Protein	P0C2J1	Transposon Ty1-PR3 Gag-Pol polyprotein OS=Saccharomyces cerevisiae (strain ATCC 204508 / S288c) GN=TY1B-PR3 PE=1 SV=1	0	283.892	29	44	259	0	1	1755	198.3	7.93	908.38	44	3	134.4	128.2	126.9	119.7	104.4	108	123	98.8	109.4	88.4
FALSE	High	Master Protein	P38199	Heterogeneous nuclear rnp K-like protein 2 OS=Saccharomyces cerevisiae (strain ATCC 204508 / S288c) GN=HEK2 PE=1 SV=1	0	38.099	22	9	22	9	1	381	41.7	6.06	60.73	9	0	525.4	482	456.9	504.5	506.3	527.6	535.4	476.4	544.9	563.6
FALSE	High	Master Protein	P38968	Protein transport protein SEC31 OS=Saccharomyces cerevisiae (strain ATCC 204508 / S288c) GN=SEC31 PE=1 SV=3	0	194.131	40	36	103	36	1	1273	138.6	5.72	338.65	36	0	2906.4	2767.2	2710.8	2897.7	2917.5	2717.4	3199	2936.2	2983.1	3100.8
FALSE	High	Master Protein	P04911	Histone H2A.1 OS=Saccharomyces cerevisiae (strain ATCC 204508 / S288c) GN=HTA1 PE=1 SV=2	0	20.73	30	3	10	3	1	132	14	10.67	33.26	3	0	151	144.2	133.9	139.9	157.9	114.2	178.7	153.2	179.3	181
FALSE	High	Master Protein	P36017	Vacuolar protein sorting-associated protein 21 OS=Saccharomyces cerevisiae (strain ATCC 204508 / S288c) GN=VPS21 PE=1 SV=1	0	60.587	56	12	33	10	1	210	23.1	5.33	93.66	12	2	1395.9	1282.6	1112.4	993.2	1132.2	978.8	1285.2	930.4	1221.8	949.8
FALSE	High	Master Protein	P04786	DNA topoisomerase 1 OS=Saccharomyces cerevisiae (strain ATCC 204508 / S288c) GN=TOP1 PE=1 SV=2	0	49.295	17	13	19	13	1	769	89.9	8.73	52.91	13	0	516.2	554.5	462.7	529.4	610.6	458.8	613.4	614.1	599.9	688.4
FALSE	High	Master Protein	P34077	Nucleoporin NIC96 OS=Saccharomyces cerevisiae (strain ATCC 204508 / S288c) GN=NIC96 PE=1 SV=2	0	103.333	34	28	47	28	1	839	96.1	6.83	120.91	28	0	1338.4	1289.4	1179.8	1181.4	1294.9	1021.1	1358.9	1288.5	1270.8	1311.4
FALSE	High	Master Protein	P31382	Dolichyl-phosphate-mannose--protein mannosyltransferase 2 OS=Saccharomyces cerevisiae (strain ATCC 204508 / S288c) GN=PMT2 PE=1 SV=2	0	46.252	16	10	25	10	1	759	86.8	7.71	76.44	10	0	701.3	728.8	649.2	754.4	793.2	634.6	772	757.7	753.8	836
FALSE	High	Master Protein	P53078	Suppressor of disruption of TFIIS OS=Saccharomyces cerevisiae (strain ATCC 204508 / S288c) GN=SDT1 PE=1 SV=1	0	23.622	23	5	8	5	1	280	31.9	6.38	25.92	5	0	128.9	154.8	135.3	169.2	185.5	155.4	161.7	172.1	149.1	191.3
FALSE	High	Master Protein	P07263	Histidine--tRNA ligase, mitochondrial OS=Saccharomyces cerevisiae (strain ATCC 204508 / S288c) GN=HTS1 PE=1 SV=2	0	122.225	36	20	73	20	1	546	59.9	7.71	240.89	20	0	2233.1	2074.9	1991.2	2040.9	2237.2	1613.1	2343.5	2061.8	2222.8	2045.1
FALSE	High	Master Protein	P40012	Protoporphyrinogen oxidase OS=Saccharomyces cerevisiae (strain ATCC 204508 / S288c) GN=HEM14 PE=1 SV=1	0	49.936	25	14	25	14	1	539	59.7	9.28	72.04	14	0	1187	1139.9	1079.1	1018.6	1161.3	994	1322.9	1218.2	1246.4	1255.6
FALSE	High	Master Protein	P36066	Protein MRG3-like OS=Saccharomyces cerevisiae (strain ATCC 204508 / S288c) GN=YKL133C PE=3 SV=2	0	17.266	8	4	7	4	1	463	54.5	9.06	15.7	4	0	122.8	109.2	108.9	105.8	106	86.9	124	96.1	112.1	112.5
FALSE	High	Master Protein	P53123	rRNA methyltransferase 2, mitochondrial OS=Saccharomyces cerevisiae (strain ATCC 204508 / S288c) GN=MRM2 PE=1 SV=1	0	13.986	15	5	5	5	1	320	37.4	8.95	11.36	5	0	53.3	49.3	57.5	53.1	36.1	52.4	44.5	33.4	54.7	50
FALSE	High	Master Protein	Q12274	Uncharacterized protein YOR097C OS=Saccharomyces cerevisiae (strain ATCC 204508 / S288c) GN=YOR097C PE=1 SV=1	0	18.721	30	4	8	4	1	175	19.4	9.29	25.03	4	0	75.3	76.6	80.5	87.3	72.1	72	90.6	76	83.8	92.1
FALSE	High	Master Protein	P53915	Nicotinamide riboside kinase OS=Saccharomyces cerevisiae (strain ATCC 204508 / S288c) GN=NRK1 PE=1 SV=1	0.001	8.111	6	1	3	1	1	240	27.7	6.7	9.58	1	0	16	20	19.9	18.4	23.3	9.8	19.6	11.2	15.1	16.3
FALSE	High	Master Protein	P39744	Nucleolar complex protein 2 OS=Saccharomyces cerevisiae (strain ATCC 204508 / S288c) GN=NOC2 PE=1 SV=2	0	72.027	30	22	38	22	1	710	81.6	8.48	98.61	22	0	1190.7	1119.8	1049.1	1152.3	1275.7	909.8	1379	1303.7	1263.2	1371
FALSE	High	Master Protein	P53738	Multifunctional methyltransferase subunit TRM112 OS=Saccharomyces cerevisiae (strain ATCC 204508 / S288c) GN=TRM112 PE=1 SV=1	0	17.501	28	3	9	3	1	135	15.1	4.78	27.45	3	0	252.7	205.6	191.9	123.2	183.1	166.9	187.8	189.5	188.9	183
FALSE	High	Master Protein	P40559	Phosphatidylinositol 4,5-bisphosphate 5-phosphatase INP51 OS=Saccharomyces cerevisiae (strain ATCC 204508 / S288c) GN=INP51 PE=1 SV=1	0	17.202	6	5	6	5	1	946	108.4	6.73	18.59	5	0	101.1	97.1	92.4	83.4	106.7	82.3	94.3	80.8	89.9	80.8
FALSE	High	Master Protein	P0CX32	40S ribosomal protein S24-B OS=Saccharomyces cerevisiae (strain ATCC 204508 / S288c) GN=RPS24B PE=1 SV=1	0	38.923	61	11	32	11	1	135	15.3	10.51	66.39	11	0	980.1	950.8	913.4	1162.5	1023.3	1191.3	1186.7	1129.3	1048.1	1221.7
FALSE	High	Master Protein	Q12082	Uncharacterized protein YDL157C, mitochondrial OS=Saccharomyces cerevisiae (strain ATCC 204508 / S288c) GN=YDL157C PE=1 SV=1	0.008	3.699	16	2	2	2	1	118	13.6	9.38	5.8	2	0	39.6	57.6	42.5	42.4	42.1	39	87.7	54.1	80	62
FALSE	High	Master Protein	Q03373	Down-regulator of invasive growth 2 OS=Saccharomyces cerevisiae (strain ATCC 204508 / S288c) GN=DIG2 PE=1 SV=1	0	8.7	12	2	2	2	1	323	36.9	7.36	9.56	2	0	15	22.1	14.8	18.6	12.2	17	15.5	13.2	18.1	31
FALSE	High	Master Protein	P38816	Thioredoxin reductase 2, mitochondrial OS=Saccharomyces cerevisiae (strain ATCC 204508 / S288c) GN=TRR2 PE=1 SV=1	0	31.456	30	7	15	6	1	342	37.1	6.87	44.89	7	0	260.6	263.9	248.6	217.8	258.8	241	259.6	258.5	253.7	251.5
FALSE	High	Master Protein	Q07540	Frataxin homolog, mitochondrial OS=Saccharomyces cerevisiae (strain ATCC 204508 / S288c) GN=YFH1 PE=1 SV=1	0	9.307	21	3	5	3	1	174	19.5	5.82	11.63	3	0	40.5	43.7	38.4	43.9	44.7	41.7	56	43.9	36.6	50.3
FALSE	High	Master Protein	P36147	Presequence translocated-associated motor subunit PAM17, mitochondrial OS=Saccharomyces cerevisiae (strain ATCC 204508 / S288c) GN=PAM17 PE=1 SV=1	0	17.456	16	2	7	2	1	197	22	9.67	28.37	2	0	122.2	247	169.2	316.3	275.2	240.1	214.5	272.9	168.6	282.1
FALSE	High	Master Protein	Q03792	Calpain-like protease 1 OS=Saccharomyces cerevisiae (strain ATCC 204508 / S288c) GN=RIM13 PE=1 SV=1	0	25.278	12	7	7	7	1	727	83.1	6.64	22.05	7	0	83.8	104.7	87.5	93.8	88.8	70.1	110	90.5	95.9	86.3
FALSE	High	Master Protein	P53980	Uncharacterized protein YNL011C OS=Saccharomyces cerevisiae (strain ATCC 204508 / S288c) GN=YNL011C PE=1 SV=1	0	11.403	14	4	4	4	1	444	49.9	5.99	13.53	4	0	78.4	76.7	72.9	70.6	78.1	70.3	76.3	67	78.8	63.8
FALSE	High	Master Protein	P09064	Eukaryotic translation initiation factor 2 subunit beta OS=Saccharomyces cerevisiae (strain ATCC 204508 / S288c) GN=SUI3 PE=1 SV=2	0	73.513	58	16	42	16	1	285	31.6	9.5	131.5	16	0	918.9	897.3	856.2	903.3	897	848.1	1023.7	944.8	956.6	1088
FALSE	High	Master Protein	Q06504	N-terminal acetyltransferase B complex catalytic subunit NAT3 OS=Saccharomyces cerevisiae (strain ATCC 204508 / S288c) GN=NAT3 PE=1 SV=2	0	12.731	18	3	5	3	1	195	22.9	7.49	12.21	3	0	185.6	173.6	164.3	136.2	136.2	89	180.2	109.5	160	123.9
FALSE	High	Master Protein	P46654	40S ribosomal protein S0-B OS=Saccharomyces cerevisiae (strain ATCC 204508 / S288c) GN=RPS0B PE=1 SV=2	0	66.937	74	12	68	3	1	252	27.9	4.75	180.63	12	10	2354.1	2326.6	2042.4	2371.2	2439.3	2307.1	2571.7	2188	2441.9	2253.6
FALSE	High	Master Protein	P30902	ATP synthase subunit d, mitochondrial OS=Saccharomyces cerevisiae (strain ATCC 204508 / S288c) GN=ATP7 PE=1 SV=2	0	62.118	75	14	44	14	1	174	19.8	8.94	140.15	14	0	2096.8	2399.1	2050.2	2490.8	2460.9	2286.4	2565.1	2927.8	2081.6	2476.5
FALSE	High	Master Protein	P32807	ATP-dependent DNA helicase II subunit 1 OS=Saccharomyces cerevisiae (strain ATCC 204508 / S288c) GN=YKU70 PE=1 SV=2	0	12.311	7	5	6	5	1	602	70.6	6.38	15.65	5	0	276.3	256.7	238.1	253.4	242.3	233.7	254.5	193	258.3	231.8
FALSE	High	Master Protein	P31334	54S ribosomal protein L9, mitochondrial OS=Saccharomyces cerevisiae (strain ATCC 204508 / S288c) GN=MRPL9 PE=1 SV=3	0	22.493	25	7	15	7	1	269	29.8	10.18	42.95	7	0	418.6	361	399.5	403.4	436.8	408.3	458.1	418.5	423.9	441
FALSE	High	Master Protein	Q04373	Pumilio homology domain family member 6 OS=Saccharomyces cerevisiae (strain ATCC 204508 / S288c) GN=PUF6 PE=1 SV=1	0	51.786	17	12	22	12	1	656	75.1	6.89	62.12	12	0	613.9	629.8	513.7	629.8	672.1	504.5	605.3	537.9	602	648.9
FALSE	High	Master Protein	P37254	Aminodeoxychorismate synthase OS=Saccharomyces cerevisiae (strain ATCC 204508 / S288c) GN=ABZ1 PE=1 SV=4	0	37.709	17	12	15	12	1	787	88.5	5.8	38.04	12	0	341.2	293.4	279.1	274.6	306.9	236	307.8	257	303.6	318
FALSE	High	Master Protein	P32899	U3 small nucleolar ribonucleoprotein protein IMP3 OS=Saccharomyces cerevisiae (strain ATCC 204508 / S288c) GN=IMP3 PE=1 SV=1	0	31.743	46	8	16	8	1	183	21.9	9.76	45.41	8	0	489.1	476.5	437.9	442.4	499.4	414.4	504.9	457.1	500.5	538.3
FALSE	High	Master Protein	P38773	2-deoxyglucose-6-phosphate phosphatase 2 OS=Saccharomyces cerevisiae (strain ATCC 204508 / S288c) GN=DOG2 PE=1 SV=1	0	27.169	23	6	11	6	1	246	27.1	5.74	33.47	6	0	375.3	335	339.4	315.4	350.6	324.2	378.3	349.4	342.1	360
FALSE	High	Master Protein	P32486	Beta-glucan synthesis-associated protein KRE6 OS=Saccharomyces cerevisiae (strain ATCC 204508 / S288c) GN=KRE6 PE=1 SV=2	0	48.205	21	10	15	9	1	720	80.1	4.69	58.16	10	1	437.2	412.7	368.7	389.2	423	368.9	498	499.2	578.7	618.2
FALSE	High	Master Protein	P38756	tRNA threonylcarbamoyladenosine dehydratase 1 OS=Saccharomyces cerevisiae (strain ATCC 204508 / S288c) GN=TCD1 PE=1 SV=1	0	30.921	19	8	15	8	1	429	48.9	6.8	40.64	8	0	446.6	454.3	454.9	407.6	460.2	332.1	503.7	447.4	445.6	434
FALSE	High	Master Protein	P41811	Coatomer subunit beta' OS=Saccharomyces cerevisiae (strain ATCC 204508 / S288c) GN=SEC27 PE=1 SV=1	0	163.725	45	33	80	33	1	889	99.4	4.74	251.47	33	0	2642	2587.4	2223.5	2283.3	2391.8	1984.3	2534.8	1965	2373.9	2347.6
FALSE	High	Master Protein	Q08634	Uncharacterized protein YOR238W OS=Saccharomyces cerevisiae (strain ATCC 204508 / S288c) GN=YOR238W PE=1 SV=2	0	22.661	19	4	6	4	1	303	35.2	6.33	22.94	4	0	225.2	193.1	184	178.8	173.1	150.1	150.5	180.2	177.2	189.6
FALSE	High	Master Protein	P25349	Flavoprotein-like protein YCP4 OS=Saccharomyces cerevisiae (strain ATCC 204508 / S288c) GN=YCP4 PE=1 SV=1	0	65.214	60	13	42	12	1	247	26.3	8.19	120.73	13	1	2338.8	2116.3	2002.5	2090.2	2307.2	2145.2	2443.7	2222.1	2178.1	2412.5
FALSE	High	Master Protein	P07266	Mitochondrial RNA-splicing protein MRS1 OS=Saccharomyces cerevisiae (strain ATCC 204508 / S288c) GN=MRS1 PE=1 SV=2	0	22.085	23	6	8	6	1	363	41.3	8.68	20.25	6	0	98.3	91.8	94	83.5	92.7	92.9	101.5	89.9	99.2	91.1
FALSE	High	Master Protein	P06704	Cell division control protein 31 OS=Saccharomyces cerevisiae (strain ATCC 204508 / S288c) GN=CDC31 PE=1 SV=2	0	12.484	29	5	7	5	1	161	18.7	4.56	15.51	5	0	19.5	18	17.1	17.6	20.4	24.7	20.3	31.3	18.3	25.3
FALSE	High	Master Protein	Q06406	U6 snRNA-associated Sm-like protein LSm6 OS=Saccharomyces cerevisiae (strain ATCC 204508 / S288c) GN=LSM6 PE=1 SV=2	0	20.41	56	5	7	5	1	86	9.4	5.97	21.51	5	0	156.9	179.1	152.9	172.5	171.6	152.2	153.3	172.6	141.5	160.2
FALSE	High	Master Protein	P05453	Eukaryotic peptide chain release factor GTP-binding subunit OS=Saccharomyces cerevisiae (strain ATCC 204508 / S288c) GN=SUP35 PE=1 SV=1	0	184.816	42	26	98	26	1	685	76.5	7.01	311.71	26	0	3559.8	3417.3	3301.7	3491.5	3581.6	2948.3	3796.2	3497.8	3496.5	3738.5
FALSE	High	Master Protein	P53860	Phosphatidylinositol transfer protein PDR16 OS=Saccharomyces cerevisiae (strain ATCC 204508 / S288c) GN=PDR16 PE=1 SV=1	0	38.902	25	9	23	9	1	351	40.7	7.96	61.18	9	0	1116.1	1099	1077.5	1071.6	1218.9	978	1358.5	1283.7	1346.9	1346
FALSE	High	Master Protein	P47120	Deoxyhypusine hydroxylase OS=Saccharomyces cerevisiae (strain ATCC 204508 / S288c) GN=LIA1 PE=1 SV=1	0	59.547	45	15	28	15	1	325	36.1	4.87	81.72	15	0	1160.2	1246.9	1137.7	1250.6	1169	1221.8	1068.8	1015.3	1110.8	1302.1
FALSE	High	Master Protein	P11076	ADP-ribosylation factor 1 OS=Saccharomyces cerevisiae (strain ATCC 204508 / S288c) GN=ARF1 PE=1 SV=3	0	58.284	52	8	41	2	1	181	20.5	7.34	124.71	8	7	1913.5	1891.5	1770.7	1615	1896.6	1647	2021.8	1998.9	1912.9	1862.4
FALSE	High	Master Protein	Q03942	Ribosomal lysine N-methyltransferase 2 OS=Saccharomyces cerevisiae (strain ATCC 204508 / S288c) GN=RKM2 PE=1 SV=1	0	11.149	9	3	4	3	1	479	55.9	5.35	12.93	3	0	66.4	127	93.8	123.4	114.5	94.9	89.1	127.8	70.1	109.9
FALSE	High	Master Protein	P14772	Bile pigment transporter 1 OS=Saccharomyces cerevisiae (strain ATCC 204508 / S288c) GN=BPT1 PE=1 SV=2	0	46.183	9	14	21	13	1	1559	176.8	7.65	53.2	14	0	462.1	506.4	450.5	501.6	515.5	424	472.7	475.5	411.9	504.8
FALSE	High	Master Protein	Q12207	Non-classical export protein 2 OS=Saccharomyces cerevisiae (strain ATCC 204508 / S288c) GN=NCE102 PE=1 SV=1	0	17.523	38	5	11	5	1	173	19	9.39	25.48	5	0	333.1	331.3	307.6	303.5	356.2	327.9	373.6	345.3	328.1	310.7
FALSE	High	Master Protein	Q05902	Gamma-glutamyltransferase OS=Saccharomyces cerevisiae (strain ATCC 204508 / S288c) GN=ECM38 PE=1 SV=1	0	33.544	16	9	16	9	1	660	73.1	5.88	43.18	9	0	504.6	462.5	426	417.8	481.9	367.8	437.1	429.6	435.9	484.9
FALSE	High	Master Protein	Q12518	Epsin-1 OS=Saccharomyces cerevisiae (strain ATCC 204508 / S288c) GN=ENT1 PE=1 SV=1	0	63.118	33	13	27	11	1	454	52.3	5.87	86.81	13	0	662	791.9	703.2	806.7	742.2	803	789	678.7	704.1	794.8
FALSE	High	Master Protein	P49334	Mitochondrial import receptor subunit TOM22 OS=Saccharomyces cerevisiae (strain ATCC 204508 / S288c) GN=TOM22 PE=1 SV=3	0	30.97	39	5	15	5	1	152	16.8	4.16	50.47	5	0	851.9	786.4	747.5	736.2	671.3	771	764.8	613.8	739	794.3
FALSE	High	Master Protein	P22082	Transcription regulatory protein SNF2 OS=Saccharomyces cerevisiae (strain ATCC 204508 / S288c) GN=SNF2 PE=1 SV=1	0	70.703	14	21	25	20	1	1703	193.9	7.01	69.53	21	0	367.2	358.8	317.6	398.1	395.5	347.5	389.5	329	395.8	445.8
FALSE	High	Master Protein	P12684	3-hydroxy-3-methylglutaryl-coenzyme A reductase 2 OS=Saccharomyces cerevisiae (strain ATCC 204508 / S288c) GN=HMG2 PE=1 SV=1	0	58.771	16	13	22	9	1	1045	115.6	7.58	68.16	13	0	265.7	243.6	199.8	234	248	206.8	289.3	208.1	238.2	249.8
FALSE	High	Master Protein	P53849	Zinc finger protein GIS2 OS=Saccharomyces cerevisiae (strain ATCC 204508 / S288c) GN=GIS2 PE=1 SV=1	0.006	4.168	8	1	1	1	1	153	17.1	7.84	3.82	1	0
FALSE	High	Master Protein	Q12206	Transcriptional modulator WTM2 OS=Saccharomyces cerevisiae (strain ATCC 204508 / S288c) GN=WTM2 PE=1 SV=1	0	36.563	27	9	16	9	1	467	51.9	5.03	53.52	9	0	101.8	106.9	92.5	100.7	115.7	83.4	112.8	109.6	94.5	104.5
FALSE	High	Master Protein	Q08968	UPF0061 protein FMP40 OS=Saccharomyces cerevisiae (strain ATCC 204508 / S288c) GN=FMP40 PE=1 SV=1	0	66.792	30	20	35	20	1	688	78.3	5.44	92.75	20	0	603.4	579.9	495.1	483.3	522.8	427.9	566.4	457.5	515.5	471.7
FALSE	High	Master Protein	P38995	Copper-transporting ATPase OS=Saccharomyces cerevisiae (strain ATCC 204508 / S288c) GN=CCC2 PE=1 SV=1	0.001	7.917	3	2	2	2	1	1004	109.8	5.16	8.04	2	0
FALSE	High	Master Protein	P53912	Uncharacterized protein YNL134C OS=Saccharomyces cerevisiae (strain ATCC 204508 / S288c) GN=YNL134C PE=1 SV=1	0	78.427	45	14	42	13	1	376	41.1	6.21	142.8	14	1	1523.6	1670.2	1486.2	1770.4	1894.7	1583.6	1745.2	1748.4	1513.1	1830.9
FALSE	High	Master Protein	P22943	12 kDa heat shock protein OS=Saccharomyces cerevisiae (strain ATCC 204508 / S288c) GN=HSP12 PE=1 SV=1	0	53.457	76	12	60	12	1	109	11.7	5.38	166.28	12	0	2526.6	2374.8	2023.1	2379.1	2224	4473.7	3355.6	2300.3	2541.7	2919.7
FALSE	High	Master Protein	P32259	Mediator of RNA polymerase II transcription subunit 16 OS=Saccharomyces cerevisiae (strain ATCC 204508 / S288c) GN=SIN4 PE=1 SV=1	0	63.348	18	16	27	16	1	974	111.2	8.56	79.68	16	0	843.7	834.3	683.3	803.9	978.2	712.7	889.6	781.1	848.1	904.4
FALSE	High	Master Protein	P28274	CTP synthase 1 OS=Saccharomyces cerevisiae (strain ATCC 204508 / S288c) GN=URA7 PE=1 SV=2	0	101.021	36	20	48	18	1	579	64.7	6.01	138.52	20	2	1953.8	1917.1	1813.3	2017	2121.1	1659.5	2088.8	1829.1	1863	2027.9
FALSE	High	Master Protein	P26784	60S ribosomal protein L16-A OS=Saccharomyces cerevisiae (strain ATCC 204508 / S288c) GN=RPL16A PE=1 SV=3	0	67.201	51	17	61	11	1	199	22.2	10.48	149.62	17	4	4363.8	4261.8	3997.3	4262.7	4128.6	3915.4	4672.6	4160.6	4270.3	4481.2
FALSE	High	Master Protein	Q99297	Mitochondrial 2-oxodicarboxylate carrier 2 OS=Saccharomyces cerevisiae (strain ATCC 204508 / S288c) GN=ODC2 PE=1 SV=1	0	62.847	32	10	34	10	1	307	34	9.7	102.34	10	0	1235.3	1152.9	1175.7	1092.1	1228.7	951.3	1238.4	1106.8	1165.3	1176.3
[truncated: 2,625 more rows]

## Sheet: Replicate 2
Checked	Protein FDR Confidence: Combined	Master	Accession	Description	Exp. q-value: Combined	Sum PEP Score	Coverage [%]	# Peptides	# PSMs	# Unique Peptides	# Protein Groups	# AAs	MW [kDa]	calc. pI	Score Sequest HT: Sequest HT	# Peptides (by Search Engine): Sequest HT	# Razor Peptides	Abundance: F5: 126, Sample	Abundance: F5: 127N, Sample	Abundance: F5: 127C, Sample	Abundance: F5: 128N, Sample	Abundance: F5: 128C, Sample	Abundance: F5: 129N, Sample	Abundance: F5: 129C, Sample	Abundance: F5: 130N, Sample	Abundance: F5: 130C, Sample	Abundance: F5: 131, Sample	Modifications
[truncated: 4,048 more rows]

[truncated: 1 more sheets: Quantified proteins from 2 reps]
