# Supplementary material for: Multiple Layers of Phospho-Regulation Coordinate Metabolism and the Cell Cycle in Budding Yeast
Source: Front Cell Dev Biol. 2019 Dec 17;7:338. doi: 10.3389/fcell.2019.00338 (PMC6927922; doi:10.3389/fcell.2019.00338)
Supplement: Supplementary file 3 [file Table_2.XLSX]

## Sheet: phosphosites processed summary
rank	reps	gene_names	protein	site_id	sequence_context	0	10	20	30	40	50	60	80	100	120	cluster number
based on minimal corrected pvalue	found in rep 1,2 or both (3)	genes names as defined on SGD	uniprot identifiers	phosphorylated site	sequence context centered around P-sites	time points in minutes	after G1 release	replicates were scaled by their mean and averaged								cluster numbers for figures 3 and 5
1	3	CNM67	P53865	P53865:S89	NTSYQESPGLQER	0.505908	0.511507	0.66815	0.695841	0.837178	1.08407	1.11387	1.30735	1.49298	1.78315	2
2	3	PDS1	P40316	P40316:S277	YVPEGYSPFQQDD	0.10371	0.204519	0.271232	0.310794	0.704321	0.796815	1.35822	1.45287	2.19827	2.59924	1
3	3	SUM1	P46676	P46676:S738	TENTSISPKKRRT	0.406827	0.388867	0.530819	0.547336	0.74901	0.964256	1.0856	1.60902	1.74752	1.97074	1
4	3	YLL032C	Q07834	Q07834:S762	TSQSGASPQRHKM	0.522275	0.456639	0.585256	0.728871	0.921915	1.07564	1.13128	1.39562	1.40142	1.78107	2
5	3	MCM3	P24279	P24279:S794	RRSTASSVNATPS	0.405668	0.369099	0.460457	0.591648	0.613189	0.981604	1.01355	1.6055	1.87735	2.08194	1
7	3	RCK2	P38623	P38623:S46	VSQITSSPKKSFQ	0.644597	0.595764	0.698298	0.863077	0.949262	1.01107	1.16826	1.22582	1.34237	1.5015	2
8	3	SOK1	P40317	P40317:S838	ISPSLMSPSKTST	0.421031	0.422769	0.534827	0.566907	0.714005	0.88941	1.0704	1.55326	1.71647	2.11091	1
9	3	RAD9	P14737	P14737:T492	ILEVPETSSPSKN	0.533369	0.487452	0.472742	0.476539	0.888511	1.10207	1.46768	1.59354	1.53632	1.44177	2
10	3	SAC7	P17121	P17121:S99	NANSGTSPHAEFK	0.58807	0.523432	0.776418	0.765357	0.715154	0.956379	1.07519	1.29911	1.54749	1.7534	2
11	3	LTE1	P07866	P07866:S854	FESAQNSPLKQTQ	0.462595	0.35816	0.44295	0.563021	1.06654	1.07795	1.30971	1.40644	1.52225	1.79038	2
12	3	DSN1	P40568	P40568:S69	QSVSNLSPDLKFK	0.574946	0.45954	0.676257	0.81131	0.972814	1.02521	1.14084	1.34863	1.41513	1.57532	2
14	1	GAL11	P19659	P19659:S810	TPNTNPSPLKTQT	0.268567	0.240235	0.481868	0.708442	0.872609	0.924537	1.10431	1.5226	1.78488	2.09195	1
17	3	VHS3	Q08438	Q08438:T108	RSDVEQTPPNQVA	0.429027	0.550733	0.678833	0.818858	0.903613	1.15466	1.17367	1.34162	1.39762	1.55137	2
18	1	FIR1	P40020	P40020:S225	LYLTPESPLNRYH	0.354874	0.315666	0.378055	0.599851	0.824795	0.934978	0.975903	1.56316	1.76893	2.28378	1
19	3	SKG3	Q06315	Q06315:S580	KLKITDSNLENME	1.27559	1.23527	1.33117	1.36349	1.13005	0.851788	0.791856	0.661621	0.655307	0.703862	5
20	1	WSC2	P53832	P53832:S421	APGGRDSIITGDA	0.293242	0.244297	0.251628	0.427358	0.641899	1.10527	1.23636	1.56648	1.96688	2.26659	1
21	3	SEG1	Q04279	Q04279:S450	ENDTTSSPTQDLD	0.65778	0.633645	0.76049	0.743636	0.907585	0.947176	1.30314	1.47278	1.29946	1.2743	2
22	2	HBT1	Q07653	Q07653:S824	DPTYAKSQDITGM	1.43542	1.37323	1.39745	1.48115	0.831058	0.692579	0.688602	0.753503	0.684444	0.662569	5
24	3	PRM5	P40476	P40476:S276	SRKLLNSPESDGS	0.312203	0.330437	0.515549	0.641993	0.757352	0.799821	1.18069	1.72305	1.81366	1.92524	1
25	3	YTA7	P40340	P40340:S259	RELQEDSPIREKR	0.759052	0.747904	0.859254	0.899377	0.898635	0.87219	1.07353	1.18044	1.20683	1.50279	3
26	3	LSB3	P43603	P43603:S377	SNRFSKSRISSAS	1.45154	1.37699	1.23881	1.1276	0.953168	0.615621	0.848697	0.679694	0.778939	0.928945	5
28	3	PSY4	P38193	P38193:S409	PGDELVSPSMSSS	0.440148	0.485802	0.547519	0.555393	0.816524	1.25483	1.56363	1.48508	1.35572	1.49535	2
29	1	EDE1	P34216	P34216:S1179	YPAPGTSPSHNEG	0.719711	0.679347	0.89733	0.886861	0.894225	1.02153	0.994499	1.13753	1.32545	1.44352	3
30	1	PFK1	P16861	P16861:S188	EIISRASSDASDL	1.20649	1.26454	1.19852	1.10993	1.07332	0.982073	1.02514	0.840747	0.666034	0.633216	4
31	3	REG1	Q00816	Q00816:S421	LDQNLNSPDNNRF	0.649456	0.663669	0.704217	0.768071	0.910953	0.986239	1.15058	1.29219	1.398	1.47663	2
32	1	INP52	P50942	P50942:S1148	SPSNSKSEEELPC	1.47852	1.66169	1.48217	1.66053	1.01544	0.73579	0.53187	0.500781	0.487767	0.445436	5
33	1	PKC1	P24583	P24583:S577	ANGSDLSPSKLAE	0.388115	0.429131	0.419845	0.443827	0.884314	1.12066	1.2596	1.37557	1.7232	1.95574	1
35	2	GGA1	Q06336	Q06336:S374	FNKVSLSSPKSPQ	0.503908	0.372789	0.451974	0.541444	0.935315	1.00524	1.47573	1.49681	1.56417	1.65261	2
36	2	GGA1	Q06336	Q06336:S375	NKVSLSSPKSPQE	0.503908	0.372789	0.451974	0.541444	0.935315	1.00524	1.47573	1.49681	1.56417	1.65261	2
37	3	PEX30	Q06169	Q06169:S45	EAESGVSEDNDNG	1.42399	1.2166	1.33792	1.09589	1.10435	0.940545	0.914005	0.738576	0.648647	0.579472	5
38	2	STB1	P42845	P42845:S103	PNTPPSSRQRKAE	0.137192	0.155413	0.410075	0.716184	1.04223	1.05273	1.34298	1.4538	1.74555	1.94384	2
39	2	STB1	P42845	P42845:T99	FVEKPNTPPSSRQ	0.137192	0.155413	0.410075	0.716184	1.04223	1.05273	1.34298	1.4538	1.74555	1.94384	2
41	3	UBP2	Q01476	Q01476:S917	DTTGLTSPTRVAK	0.569715	0.592275	0.596908	0.726796	0.874491	0.923018	1.07781	1.24824	1.60346	1.78729	2
42	2	MYO2	P19524	P19524:S1121	LENSDLSPNDLNL	0.383519	0.403514	0.525125	0.582489	0.899793	0.965024	1.23152	1.1676	1.64585	2.19556	1
43	1	MCM3	P24279	P24279:S800	SVNATPSSARRIL	0	0.0988747	0.100176	0.237429	0.349964	0.790997	0.988096	1.74527	2.60261	3.08658	1
44	3	MSC3	Q05812	Q05812:S392	LRSSSDSPTATAN	0.710246	0.645565	0.750944	0.743532	0.804687	0.972771	1.40796	1.42831	1.30663	1.22936	2
45	2	YMR124W	P39523	P39523:S795	DITSAGSTSGEDS	1.48551	1.4124	1.42582	1.30248	0.959747	0.904784	0.683533	0.636972	0.602256	0.586502	5
46	3	YFR016C	P43597	P43597:S180	GIEVGNSPITRRK	0.342405	0.41329	0.470133	0.580042	0.935137	1.27616	1.37993	1.51759	1.52203	1.56329	2
47	2	PAN1	P32521	P32521:S747	EEQSSFSSPSAKS	0.499462	0.50973	0.635343	0.871915	0.975994	1.02684	1.25543	1.23898	1.38743	1.59888	2
49	3	ZRG17	P53735	P53735:S131	PPPRTRSPVRGIS	1.53348	1.56412	1.44487	1.36034	0.9215	0.821929	0.462872	0.621593	0.662291	0.606998	5
50	2	EIS1	Q05050	Q05050:S171	ETTSLSSQTNSRS	1.50905	1.5359	1.356	1.3372	1.01821	0.873208	0.809301	0.633693	0.533806	0.393642	5
51	3	LTE1	P07866	P07866:S689	IVNNTDSPTLKTK	0.415429	0.369831	0.458405	0.624089	1.00393	1.17116	1.49032	1.40207	1.379	1.68577	2
52	1	SMY1	P32364	P32364:S566	ELSLNKSAIPSPR	0.746247	0.720691	0.812411	0.812411	0.902323	1.03103	1.17853	1.12007	1.2734	1.40287	3
53	1	SMY1	P32364	P32364:S570	NKSAIPSPRRGSM	0.746247	0.720691	0.812411	0.812411	0.902323	1.03103	1.17853	1.12007	1.2734	1.40287	3
54	3	SLT2	Q00772	Q00772:T190	ENSQFLTEYVATR	0.655961	0.519512	0.64017	0.593558	1.02125	1.04296	1.32149	1.49642	1.42632	1.28235	2
55	3	ASF1	P32447	P32447:T270	STDIESTPKDAAR	0.66577	0.71653	0.824298	0.802381	0.809292	0.938256	1.0286	1.06016	1.5936	1.5611	3
56	3	IRA2	P19158	P19158:S924	NSDNVNSLNSSPK	0.795408	0.715102	0.830639	0.890779	0.958911	1.02304	1.12889	1.19848	1.22858	1.23017	3
57	3	TGL5	Q12043	Q12043:S604	PLQPLPSPSSTFN	0.551365	0.453099	0.634527	0.676852	0.979811	0.916506	1.19342	1.40604	1.45295	1.73543	2
58	2	BFR1	P38934	P38934:T336	DDLVLVTPKKDDF	0.191627	0.173616	0.246916	0.525875	0.955936	0.767869	0.904626	1.37867	2.25115	2.60372	1
59	3	NOT3	P06102	P06102:S657	QGVNPPSPLDAFR	0.551214	0.438223	0.669368	0.680277	0.990356	1.00116	1.1416	1.4135	1.55474	1.55957	2
60	2	LTE1	P07866	P07866:S222	RNQSVLSLYKTSD	0.0472679	0.0907544	0.213651	0.405559	0.726035	1.00303	1.54188	1.88347	1.71803	2.37033	1
61	1	YMR196W	Q04336	Q04336:S963	SVATTASTESSEQ	0.665255	0.637794	0.750346	0.791731	0.811456	0.929133	1.15588	1.35507	1.4507	1.45263	2
62	2	PIF1	P07271	P07271:S170	ALKKESSFDELQN	0.568994	0.540043	0.694197	0.769395	0.829051	0.919037	0.988344	1.49806	1.59318	1.5997	2
63	3	MUK1	Q02866	Q02866:S245	VGTSVSSPNKMKT	0.574297	0.613564	0.606327	0.622082	0.842518	0.954203	1.02931	1.30838	1.47407	1.97525	2
64	2	DOT6	P40059	P40059:S491	MLSPTHSPQKTLS	0.500485	0.419787	0.453152	0.590495	0.864016	0.754219	1.21746	1.55732	1.75713	1.88594	1
65	2	DOT6	P40059	P40059:T489	ADMLSPTHSPQKT	0.500485	0.419787	0.453152	0.590495	0.864016	0.754219	1.21746	1.55732	1.75713	1.88594	1
66	3	BSP1	Q06604	Q06604:S265	KLTKAKSYNSEME	1.31732	1.2475	1.364	1.34264	1.07667	0.867243	0.778447	0.603758	0.738484	0.663925	5
67	3	BMT6	Q12291	Q12291:S78	DQDNEKSPLTEQI	0.772001	0.643906	0.837568	0.796182	0.825707	0.821364	1.20382	1.2616	1.36154	1.47631	3
68	3	DBP5	P20449	P20449:S86	IQADPNSPLYSAK	0.626968	0.425334	0.561359	0.624309	0.727883	0.867521	0.992126	1.61435	1.62166	1.9385	1
69	1	SGT1	Q08446	Q08446:S312	ASKERLSYPSSSK	0.565753	0.479734	0.634438	0.9811	0.869013	0.830233	1.14375	1.3585	1.4674	1.67008	2
71	1	SEO1	P39709	P39709:S71	LHFETSSYSEHKD	1.17432	1.27563	1.20247	1.23231	0.998412	0.926461	0.768361	0.839109	0.772692	0.810232	4
72	3	SRL3	P36167	P36167:S212	VDNVNVSPLRWSS	0.0309744	0.0448972	0.111122	0.261368	0.488837	0.729898	0.884828	1.43182	2.72266	3.29359	1
73	3	YRB2	P40517	P40517:T31	IDKLDGTPKRPRE	0.478541	0.498933	0.598173	0.549848	0.713057	0.733394	0.945519	1.55321	1.75815	2.17118	1
74	3	SRC1	Q03707	Q03707:S78	VKMDRPSSSPSIA	1.45129	1.4462	1.40052	1.27613	0.963437	0.718392	0.767353	0.669941	0.73375	0.572998	5
75	3	SRC1	Q03707	Q03707:S79	KMDRPSSSPSIAS	1.16276	1.1394	1.12778	1.05356	1.10594	0.941156	0.717778	0.834127	0.917215	1.00029	4
76	3	TRM2	P33753	P33753:S93	DNKRLSSPLTDSG	1.19209	1.00016	1.1598	1.08375	1.00015	1.15238	0.91181	0.905169	0.806882	0.787807	4
77	2	CHS1	P08004	P08004:S358	ESDIIVSNDNLTA	0.543741	0.535029	0.694601	0.789635	0.741715	1.12266	0.892736	1.42163	1.48246	1.77579	2
78	3	VTS1	Q08831	Q08831:S30	PGAVLLSPQSSAI	0.994341	0.887264	1.1026	1.0424	1.18375	1.12987	0.984756	0.942097	0.954525	0.778402	4
79	3	YMR295C	Q03559	Q03559:S14	SSISNTSDHDGAN	0.307765	0.381604	0.325456	0.511216	0.516806	1.33603	0.726505	1.5368	2.60111	1.75671	1
80	3	VPS3	P23643	P23643:S79	SRPIEDSPHTDKN	0.55691	0.546355	0.652951	0.760667	0.849021	0.877994	1.13013	1.25938	1.48402	1.88257	2
81	1	LSB3	P43603	P43603:S402	TSPSTSSPKAVAL	0.277448	0.324603	0.448712	0.440606	0.647264	1.07999	1.37548	1.66868	1.86027	1.87694	1
82	1	LSB3	P43603	P43603:T396	GRFTAPTSPSTSS	0.277448	0.324603	0.448712	0.440606	0.647264	1.07999	1.37548	1.66868	1.86027	1.87694	1
83	3	SIN3	P22579	P22579:S316	TVNNNISPSGRGT	0.495063	0.396328	0.509218	0.732981	0.94001	1.03918	1.11165	1.46798	1.5502	1.75738	2
84	1	SIC1	P38634	P38634:T22	AQPSGNTSSSALM	1.33428	1.26638	1.11761	1.23745	1.11583	1.0444	1.04322	0.671272	0.649427	0.520132	4
85	3	SYF2	P53277	P53277:S61	SVGDTESPEKEKA	0.671294	0.572969	0.646251	0.696604	0.809596	0.859293	1.33703	1.58211	1.46087	1.36398	2
86	2	TGL4	P36165	P36165:T677	LLTRTPTKGDNHI	0.47879	0.533671	0.802021	0.908093	1.01502	0.996092	0.967895	1.32623	1.31781	1.65438	2
87	3	BUD6	P41697	P41697:S327	DDVSKASPLAKTP	0.409771	0.364367	0.48407	0.550016	0.749405	1.16804	1.68133	1.67753	1.35056	1.5649	2
88	3	CDS1	P38221	P38221:T44	DASESVTPVTKES	1.52017	1.28446	1.26098	1.10533	1.01656	0.922292	0.794884	0.662815	0.715301	0.717208	5
89	1	EXO1	P39875	P39875:S431	IKRRKLSNANVVQ	0.337344	0.45643	0.429605	0.547066	1.0039	0.968135	1.29776	1.48716	1.77654	1.69607	2
90	2	TAF9	Q05027	Q05027:S83	YAGSGNSAGSGLG	0.752493	0.657298	0.736174	0.86854	0.969175	0.979148	1.04805	1.13962	1.45694	1.39257	3
91	1	KIN2	P13186	P13186:S151	PSPKNESEILERQ	1.42141	1.30552	1.30856	1.18151	1.03976	0.895268	0.835804	0.716919	0.682579	0.612682	5
92	1	MAL32	P38158	P38158:S228	RPGLPDSPIFDKT	0.530589	0.436938	0.555233	0.553494	0.765149	0.766599	1.28501	1.5619	1.65004	1.89504	1
94	3	YER079W	P40052	P40052:S39	LDLDQRSMSPSNI	1.28751	1.45542	1.30106	1.06686	1.00555	0.79994	1.02289	0.723803	0.695128	0.641839	5
95	3	SPC105	P53148	P53148:T356	YAASVTTPVKEAK	0.509156	0.533687	0.536796	0.614648	0.915483	0.845864	1.3041	1.64101	1.49975	1.59951	2
96	1	BEM3	P32873	P32873:S585	QLFQTLSPTKVDT	0.586899	0.48633	0.52585	0.522901	0.744094	0.797475	1.26139	1.36078	1.68136	2.03291	1
97	2	SYP1	P25623	P25623:S264	VVPNNASPASATG	0.700011	0.700568	0.729097	0.744823	0.859218	0.882877	1.0759	1.3811	1.31221	1.6142	2
99	1	KIP2	P28743	P28743:S6	MIQKMSPSLRRP	0.516729	0.496283	0.421561	0.880297	0.843866	1.07249	1.12528	1.17695	1.47249	1.99405	2
100	3	IRA2	P19158	P19158:S928	VNSLNSSPKNLSS	0.770201	0.659685	0.813595	0.892352	0.976943	1.02862	1.16307	1.18876	1.23669	1.27008	3
101	3	GFD1	Q04839	Q04839:S111	ISPPPVSPSKMKT	0.741974	0.674938	0.86364	0.85831	0.830464	0.996718	1.08274	1.13933	1.29925	1.51263	3
102	3	BNI4	P53858	P53858:S476	LDYEAPSPAFSKH	0.614101	0.527695	0.751097	0.737669	1.25067	0.92804	1.30122	1.27422	1.29516	1.32012	2
103	3	ABP1	P15891	P15891:S365	FEGLAASEKEEEE	1.25805	1.19554	1.35268	1.1034	1.12076	0.81417	0.673167	0.670791	0.928579	0.882861	4
104	3	BCY1	P07278	P07278:T129	QHTREKTSTPPLP	1.20222	1.17861	1.22064	1.14222	1.09944	0.928408	0.971781	0.748982	0.769796	0.737903	4
105	3	SWI6	P09959	P09959:S238	IMKALPSPVVNDN	0.746622	0.716627	0.949037	0.743876	0.87732	0.892905	1.03547	1.01513	1.50475	1.51826	3
106	3	PSK1	P31374	P31374:S113	VDSTVSSPLTDED	0.785436	0.710184	0.81992	0.797174	0.950123	0.951082	1.09669	1.20197	1.30229	1.38514	3
107	3	ASK1	P35734	P35734:T174	REQTDLTGEGHGG	0.378331	0.500578	0.484606	0.568372	0.631906	0.770859	1.00145	1.53446	1.98906	2.14038	1
108	2	YEL043W	P32618	P32618:S501	ATNSNNSAEKNRS	1.38557	1.35157	1.16052	1.10455	1.05249	0.894498	0.888373	0.784877	0.715809	0.661738	5
109	2	YAR1	P46683	P46683:T163	DEEDTQTEGKNSV	1.44383	1.25171	1.24861	1.07907	0.924621	1.00036	0.938944	0.792496	0.712627	0.607726	5
110	3	LTE1	P07866	P07866:T614	EAITNMTPRRKNH	0.433333	0.33712	0.530231	0.446167	0.721663	0.82157	1.33328	1.53479	1.44923	2.39262	1
111	1	SLA1	P32790	P32790:S817	PKKAAASTPEPNL	1.42639	1.30964	1.52915	1.34001	0.915572	0.895137	0.698798	0.626056	0.672383	0.586869	5
112	3	SLT2	Q00772	Q00772:Y192	SQFLTEYVATRWY	0.550095	0.554506	0.640178	0.545957	0.968856	1.16299	1.48936	1.49628	1.38256	1.20923	2
113	3	EDE1	P34216	P34216:S1187	SHNEGNSKKASTN	1.35745	1.26904	1.40434	1.26093	1.11898	0.842789	0.797593	0.579238	0.658244	0.711412	5
114	3	SYH1	Q02875	Q02875:S638	KFNRASSLDDFIS	0.750303	0.678778	0.765323	0.87668	0.874355	0.897134	1.15097	1.21018	1.32776	1.46851	3
115	3	GAC1	P28006	P28006:S424	TDYYNTSPLKHLY	0.296527	0.295399	0.532092	0.724832	0.83017	0.799153	0.871609	1.32591	1.75328	2.57103	1
116	2	GDS1	P41913	P41913:T363	SLSVLSTPKKGSS	0.39576	0.310096	0.649595	0.640846	1.00273	1.14038	1.28535	1.37539	1.40266	1.7972	2
117	3	NDC1	P32500	P32500:S401	NGLLDESPNRLRV	0.497391	0.58059	0.532438	0.59682	0.836956	0.896911	1.10917	1.3319	1.31236	2.30546	1
118	3	MON2	P48563	P48563:S571	TSSVTTSPVESTK	0.711718	0.597625	0.74466	0.650119	0.794126	1.01261	1.20537	1.4057	1.32297	1.5551	2
119	3	DOA1	P36037	P36037:S332	PYEILQSPGRKEG	0.656805	0.524706	0.699754	0.714066	0.81164	0.88342	1.08307	1.18163	1.59771	1.8472	2
120	3	CDC33	P07260	P07260:S15	KFEENVSVDDTTA	0.843875	0.966066	0.951294	0.962951	1.02458	1.02091	1.12479	1.05807	1.02454	1.02292	3
121	1	EDE1	P34216	P34216:S1145	DTREIPSATVKTL	0.510872	0.495909	0.624433	0.429858	0.781826	0.964209	1.47261	1.74085	1.537	1.44243	2
122	1	GYP5	Q12344	Q12344:S157	TKEVVSSPENREV	0.581808	0.589269	0.748603	0.797673	0.604335	1.02903	1.19855	1.35409	1.44369	1.65295	2
123	1	SPT5	P27692	P27692:S59	ERAESTSNIPPLD	1.21795	1.20532	1.18271	1.12392	1.17709	0.92633	1.02317	0.829954	0.659815	0.653733	4
124	3	BCK1	Q01389	Q01389:T765	SKLNIPTPITENE	0.520236	0.672418	0.584045	0.573794	0.974154	1.24994	1.67415	1.32753	1.09262	1.3311	2
125	1	YTA7	P40340	P40340:S1206	IPAAIPSAVDKEK	0.469493	0.391669	0.485469	0.365009	0.794609	1.26204	1.34183	1.55246	1.73624	1.60118	2
126	2	YOS1	Q3E834	Q3E834:T41	GRSNDETPVFGQD	0.704683	0.566999	0.502313	0.576756	1.18315	1.0722	1.4137	1.33095	1.40069	1.24855	2
127	3	BUD3	P25558	P25558:S1085	EHRQNESRVFNDD	2.04511	1.65669	1.28751	0.983807	0.948776	0.705904	0.581908	0.537714	0.559982	0.692612	5
128	1	DSF2	P38213	P38213:S122	RYRTNPSPTYIQA	0.543251	0.516785	0.490783	0.634257	0.730371	0.919348	1.61211	1.33027	1.61165	1.61118	2
131	3	STU1	P38198	P38198:S1167	PDLETMSPIKING	0.618182	0.536536	0.565529	0.610196	0.766489	0.838225	1.10434	1.55506	1.51221	1.89324	2
132	2	SWE1	P32944	P32944:T367	GRYDNDTDEEIST	0.4235	0.572377	0.435813	0.651107	0.833007	1.14531	1.26901	1.71172	1.39755	1.56061	2
133	2	NBA1	Q08229	Q08229:S194	SLKLLSSPLRQEK	0.19936	0.159756	0.486241	0.875127	1.10095	1.04579	1.3122	1.34367	1.51075	1.96615	2
134	3	MCD1	Q12158	Q12158:S263	NDDDDNSVEQGRR	0.458701	0.616458	0.455294	0.490284	0.599264	1.79893	0.834419	1.40777	1.5598	1.77908	2
135	2	BDF1	P35817	P35817:S613	VTRDASSLSPTSA	1.22079	1.1712	1.18086	1.10838	0.960434	1.09388	0.850861	0.818032	0.814905	0.780655	4
136	2	LTE1	P07866	P07866:S1028	NTRRANSESAFTG	0.363324	0.425897	0.446334	0.598728	0.909573	0.963819	1.36978	1.64152	1.5961	1.68492	2
137	2	LTE1	P07866	P07866:T793	VQSIAITPTKELS	0.212889	0.208322	0.298819	0.33443	0.478808	0.692626	1.25373	1.80546	1.77	2.94492	1
138	3	HBT1	Q07653	Q07653:S561	NNNIDMSPRHEAE	0.612055	0.572297	0.681631	0.73543	0.897189	1.03885	1.33119	1.24411	1.47711	1.41013	2
139	2	PEX30	Q06169	Q06169:S416	TSDFDESVINSNR	1.85404	1.682	1.40058	1.07094	0.878693	0.61159	0.732455	0.484092	0.590954	0.694658	5
140	3	PEX30	Q06169	Q06169:S420	DESVINSNRNSAI	1.35653	1.27034	1.10162	1.01109	0.986524	0.792431	0.80385	0.767962	0.874505	1.03514	4
141	2	PDS1	P40316	P40316:S185	SGKNEESSDDDEG	0.353181	0.432647	0.46631	0.546327	0.839358	0.853154	1.04796	1.08327	2.08322	2.29458	1
142	2	YDR444W	Q04093	Q04093:S507	NEANSDSDNEQGV	1.11702	1.07394	1.08624	1.10004	1.05746	1.01966	0.897003	0.914334	0.851585	0.88271	4
143	2	YNG2	P38806	P38806:S188	KSVTPVSPSIEKK	0.592686	0.473022	0.616506	0.743444	0.948246	1.08087	1.30657	1.28342	1.35022	1.60502	2
144	1	RPL11A	P0C0W9	P0C0W9:T44	EQLSGQTPVQSKA	0.593869	0.565986	0.526154	0.570332	0.835219	1.14103	1.34689	1.64165	1.43072	1.34816	2
145	1	HAL5	P38970	P38970:S275	GRNHSDSISASSL	0.723119	0.675113	0.711168	0.938029	0.977122	1.12691	1.01915	1.20307	1.2369	1.38942	3
146	3	GIS1	Q03833	Q03833:S70	KTIQLDSPIQQQA	0.882	0.808575	0.951363	1.01726	0.812113	0.848798	1.21164	1.18007	1.26535	1.02283	3
148	3	KEL1	P38853	P38853:S20	KHGKTPSDASISD	0.479626	0.490069	0.540297	0.835623	0.963225	1.03831	1.10069	1.53077	1.46254	1.55885	2
150	2	LTE1	P07866	P07866:S559	QRRKVKSLTTAYY	0.138239	0.0890082	0.181049	0.297482	0.446423	0.942925	1.61517	1.9832	1.78346	2.52304	1
151	3	ABP1	P15891	P15891:S313	GFRNEKSPAQLWA	1.47221	1.39029	1.66641	1.49803	1.03856	0.742142	0.625621	0.605671	0.467098	0.493966	5
152	3	TWF1	P53250	P53250:S172	VSQDSASPLSLTF	0.643563	0.606626	0.675901	0.544395	0.797748	1.09503	1.55225	1.46756	1.3796	1.23733	2
153	2	ATG20	Q07528	Q07528:S515	DNEMSKSHTINLE	1.41204	1.40442	1.49109	1.26941	0.63006	0.717449	0.781503	0.813887	0.755548	0.724593	5
154	3	RGC1	Q06108	Q06108:S969	RRGSDLSPFEMES	1.31709	1.51488	1.57373	1.05624	1.16621	0.661587	0.727863	0.567242	0.700189	0.714962	5
155	3	SSD1	P24276	P24276:S286	QPQQQLSPFRHRG	0.239403	0.256814	0.574849	1.03148	0.942514	0.756349	0.979832	1.32634	1.61686	2.27556	1
156	2	YGR149W	P48236	P48236:S76	PHHLNRSRSFLQL	2.02804	1.73256	1.43227	1.19757	1.00199	0.622856	0.820244	0.318349	0.3021	0.544021	5
157	3	AFR1	P33304	P33304:S472	RSSKRPSLDDNES	1.12652	1.04866	1.35922	1.45123	1.14768	1.12557	0.761361	0.627226	0.653853	0.698676	4
158	3	YPI1	P43587	P43587:S133	EKKRSYSPNAYEI	1.00667	1.14023	1.16003	1.09191	0.940526	0.942261	1.02987	0.992585	0.904334	0.791591	4
159	3	INO80	P53115	P53115:S420	DNDEDGSESHKRR	1.09664	0.931116	1.13431	1.02191	1.06376	1.01013	0.978141	0.872878	0.94577	0.945353	4
160	1	FRK1	Q03002	Q03002:S575	KAKSSASSQTLNQ	0.775616	0.879217	0.938195	0.841494	0.720088	0.844498	0.928959	1.12125	1.32901	1.62167	3
161	3	PRR1	P28708	P28708:S132	IAPANLSPQRVVS	0.541758	0.426532	0.632537	0.746183	1.18522	1.19877	1.4203	1.31575	1.19024	1.3427	2
162	3	CDC25	P04821	P04821:T967	FKNISNTPLVKGP	0.612481	0.611291	0.664344	0.799815	1.23698	1.23831	1.2795	1.20608	1.19545	1.15575	2
163	3	EIS1	Q05050	Q05050:S19	HNIGKTSGGGSRT	1.0847	1.05161	1.33761	1.44976	1.03361	1.12755	0.859676	0.721299	0.648672	0.685505	4
164	1	PAN1	P32521	P32521:S745	KNEEQSSFSSPSA	0.585363	0.570024	0.758154	0.734677	1.11688	1.01327	1.30345	1.3335	1.34007	1.2446	2
165	3	EDE1	P34216	P34216:S241	NRTTPLSANSTGV	0.742653	0.676702	0.83376	0.841204	0.882473	1.05871	1.22245	1.27697	1.26329	1.20178	3
166	2	VFA1	P40080	P40080:S119	TDSTDTSPQAKND	0.56186	0.533216	0.701498	0.726837	0.55883	1.07084	1.16558	1.44266	1.42971	1.80897	2
168	3	MCH1	Q07376	Q07376:S255	QTDVEQSPLLERS	0.666841	0.680656	0.714459	0.764558	0.922554	1.00912	1.30649	1.28984	1.19835	1.44713	2
169	3	YMR196W	Q04336	Q04336:S1081	DPMDPMSPLNKDV	0.624995	0.592389	0.68246	0.690093	0.855718	1.16666	1.32597	1.42135	1.42757	1.2128	2
170	3	YGR130C	P53278	P53278:S803	VLPKDDSLYEYHT	1.41325	1.50053	1.34001	1.27355	1.05723	1.05623	0.675222	0.608575	0.532502	0.542897	5
171	1	KEL1	P38853	P38853:T477	GNLDLATPVTPTS	0.537877	0.285489	0.434815	0.400211	0.806063	1.31197	1.54292	1.70729	1.63658	1.33679	2
172	1	KEL1	P38853	P38853:T482	ATPVTPTSHQTKN	0.537877	0.285489	0.434815	0.400211	0.806063	1.31197	1.54292	1.70729	1.63658	1.33679	2
173	1	SUR1	P33300	P33300:S349	KRLRKDSNTNIVL	0.423253	0.777448	0.562885	0.786865	0.745046	1.12162	1.02006	1.46579	1.3622	1.73483	2
174	2	UBP9	P39967	P39967:S747	NKQKRKSRILSFI	1.44023	1.28813	1.40561	1.29877	0.981758	0.565181	0.787077	0.662589	0.790041	0.78061	5
175	3	NEW1	Q08972	Q08972:S1181	YIEWLSSPKGTPK	0.306139	0.436698	0.464245	0.693868	1.12642	1.07541	1.41975	1.75561	1.42767	1.29419	2
176	3	CYR1	P08678	P08678:S639	SSVNMNSPDGAQS	0.734107	0.798576	0.904741	0.868241	1.06323	1.07891	1.01677	1.03876	1.24177	1.2549	3
177	2	YLL032C	Q07834	Q07834:T756	RTTIDNTSQSGAS	0.59469	0.615211	0.703577	0.850993	0.983332	1.05201	0.925119	1.38998	1.2321	1.65299	2
178	1	KEL1	P38853	P38853:S703	IKHYNESSELSQN	1.82348	1.72975	1.55364	1.2377	1.00125	0.841386	0.517656	0.308144	0.525671	0.461326	5
179	1	KEL1	P38853	P38853:T711	ELSQNNTEIDKLS	1.82348	1.72975	1.55364	1.2377	1.00125	0.841386	0.517656	0.308144	0.525671	0.461326	5
180	2	MRL1	Q06815	Q06815:S341	SPSASSSSLANRE	1.4605	1.39605	1.24519	1.06189	1.08889	0.899104	0.879017	0.712881	0.598845	0.657641	5
181	3	MRL1	Q06815	Q06815:S342	PSASSSSLANREF	1.19788	1.16003	1.37081	1.04816	0.930673	0.937104	0.906926	0.84659	0.834387	0.767444	4
182	2	BCK1	Q01389	Q01389:S266	TSESALSPTKSGP	0.651576	0.625295	0.59205	0.639162	1.05415	1.19028	1.21135	1.35087	1.44836	1.2369	2
183	3	SPG4	Q04438	Q04438:S66	SIGSQDSSDVEDV	1.24203	1.04494	1.33389	1.16365	1.09762	1.05064	0.897991	1.05574	0.611685	0.501809	4
184	3	HPR1	P17629	P17629:S707	KSSEVSSQDPDSG	1.01676	1.04971	1.05688	0.982753	0.858051	0.697023	0.573536	0.765504	1.3128	1.68698	3
185	2	SWA2	Q06677	Q06677:S29	ETTPQSSNSPSIT	1.31247	1.46752	1.42426	1.24045	0.942826	0.925985	0.884172	0.706031	0.670606	0.42568	5
186	2	SWA2	Q06677	Q06677:T24	ASASKETTPQSSN	1.31247	1.46752	1.42426	1.24045	0.942826	0.925985	0.884172	0.706031	0.670606	0.42568	5
187	2	SWA2	Q06677	Q06677:T25	SASKETTPQSSNS	1.31247	1.46752	1.42426	1.24045	0.942826	0.925985	0.884172	0.706031	0.670606	0.42568	5
188	3	PRM5	P40476	P40476:S279	LLNSPESDGSVNR	0.787782	0.802737	0.835186	0.976304	0.958545	1.07548	1.03223	1.13134	1.25007	1.15033	3
189	3	PRM5	P40476	P40476:S282	SPESDGSVNRNHS	0.787782	0.802737	0.835186	0.976304	0.958545	1.07548	1.03223	1.13134	1.25007	1.15033	3
190	3	IGO2	Q9P305	Q9P305:S128	SGPPPRSPNK*	0.575032	0.494824	0.643966	0.932044	0.871487	1.134	0.925924	1.27126	1.65104	1.50042	2
191	2	YCK2	P23292	P23292:Y457	QPDDSHYDEEREA	1.23924	1.48096	1.16861	1.04009	0.995755	0.903431	0.86287	0.717722	0.549346	1.04198	4
192	1	AIM21	P40563	P40563:S149	KTSTNPSPLEKNE	0.502141	0.63691	0.82319	0.89149	0.675906	1.17744	1.05022	1.20788	1.46475	1.57007	2
193	3	CDC24	P11433	P11433:S729	SHMKRVSDVLPKR	0.223386	0.20059	0.262381	0.669526	1.24257	1.28133	1.6884	1.50028	1.50385	1.42769	2
194	3	EXO84	P38261	P38261:S482	GRENNRSPNKNKR	0.733121	0.525851	0.729555	0.751331	0.899517	0.995457	1.18761	1.48619	1.32081	1.37055	2
195	2	LTE1	P07866	P07866:S249	KNQRSPSMLLFPD	0.366285	0.218939	0.215193	0.440583	0.754839	0.901353	1.54672	1.57898	1.56733	2.40978	1
196	1	ERG6	P25087	P25087:S375	ENAETPSQTSQEA	0.564717	0.582599	0.861946	0.850087	0.876252	0.741661	1.21358	1.31504	1.36134	1.63278	2
197	3	HOS4	P40480	P40480:S290	LSNMNSSPAQNPK	0.593213	0.695183	0.748339	0.753815	0.906251	0.900902	1.2306	1.36951	1.37713	1.42506	2
198	3	MEP2	P41948	P41948:S460	PIRSKTSAQMPPP	1.08981	1.18919	1.17864	1.21537	1.15493	1.01487	0.868298	0.82337	0.707788	0.757723	4
199	1	RAD24	P32641	P32641:S40	PVRKARSTENDFL	1.22566	1.2886	1.44519	1.27635	1.12216	0.825336	0.707288	0.768018	0.664626	0.676772	5
200	2	TDA11	P38854	P38854:T236	LDPSLNTPVKNRA	0.393814	0.410143	0.715909	0.688054	1.0697	0.880799	1.29895	1.10876	1.71677	1.71709	2
201	2	HOS4	P40480	P40480:S289	NLSNMNSSPAQNP	0.552864	0.674819	0.575303	0.833848	0.95743	0.968812	1.08101	1.49176	1.26053	1.60363	2
202	3	EAP1	P36041	P36041:T391	KESRSSTPNAESQ	1.41866	1.33479	1.31925	1.04894	1.01337	1.01527	0.930363	0.680111	0.6134	0.625838	5
203	3	YAK1	P14680	P14680:T288	QPVLNATPKFRRA	0.780209	0.745234	0.859898	0.824275	0.871277	0.9452	1.10725	1.24924	1.21404	1.40338	3
204	3	ARK1	P53974	P53974:S543	DDLNKPSYEDLDV	1.30734	1.29354	1.31374	1.12298	0.965429	0.886591	0.716275	0.804811	0.817943	0.77135	4
205	2	PKC1	P24583	P24583:S772	IEQDHASKEVLQE	1.45038	1.48706	1.37015	1.23596	0.769971	0.84272	0.757286	0.697682	0.684385	0.704406	5
206	1	YOL087C	Q99247	Q99247:S873	SGGKENSKPPDDE	1.35006	1.4406	1.35801	1.25371	0.972575	1.06946	0.683503	0.534202	0.757094	0.580792	5
207	1	BCY1	P07278	P07278:S130	HTREKTSTPPLPM	1.13623	1.16285	1.10953	1.07726	1.11448	0.931446	1.03693	0.889976	0.780066	0.761232	4
208	3	SPG4	Q04438	Q04438:S67	IGSQDSSDVEDVK	1.29051	1.18102	1.31558	1.22008	1.22714	1.13701	0.896254	0.644822	0.62087	0.466712	4
209	1	KAR3	P17119	P17119:S68	QSRISMSPNRELL	0.574954	0.454297	0.487347	0.576737	0.788568	0.635912	0.96588	1.42312	1.78404	2.30915	1
210	2	ZRT1	P32804	P32804:S191	NGTANGSHDTKNG	0.537613	0.59826	0.751202	0.759412	0.845218	1.00862	0.882957	1.5318	1.54901	1.5359	2
211	1	YMR295C	Q03559	Q03559:S23	DGANRASDVKISE	0.216445	0.245217	0.263881	0.834025	0.967261	1.26756	1.01236	1.19602	2.05985	1.93737	1
212	3	GYL1	Q04322	Q04322:S78	ESIGAFSNPHEAL	0.849224	0.797159	1.01968	1.09416	0.982834	1.0284	1.18836	1.18548	0.948229	0.906461	3
213	3	IPP1	P00817	P00817:T251	NVTLPDTPTYSKA	0.828539	0.647083	0.694025	0.633871	0.878879	0.914871	1.12773	1.28836	1.45408	1.53256	2
214	2	VRP1	P37370	P37370:S762	TIGGSNSIVGAKS	1.71485	1.49844	1.37326	1.08002	0.839593	0.639298	1.09751	0.582364	0.554584	0.620091	5
215	3	CUE5	Q08412	Q08412:T384	PEPLDTTPTKVNA	0.368784	0.373822	0.42529	0.460457	0.777739	0.831455	1.41647	1.68142	1.68631	1.97825	1
216	3	SMC4	Q12267	Q12267:S128	LELLQLSPVKNSR	0.355356	0.320263	0.501501	0.805236	1.038	0.912848	1.1063	1.52103	1.74623	1.69324	2
217	3	NVJ1	P38881	P38881:S199	ALNQVGSEDLLGC	1.44022	1.33659	1.37783	1.29718	1.10958	0.66189	0.707448	0.691753	0.696326	0.681181	5
218	3	FPS1	P23900	P23900:S209	AQTNMESNESPRN	0.320814	0.421084	0.395879	0.348141	0.655375	1.03251	1.50544	1.64617	1.64637	2.02821	1
219	3	RAS2	P01120	P01120:S225	GKNVNSSTTVVNA	1.77576	1.44825	1.33227	0.993349	0.848011	0.693933	0.80061	0.712114	0.693248	0.702454	5
220	3	UBP10	P53874	P53874:S260	EENDSSSKISEGE	1.35672	1.22538	1.31932	1.13504	1.09936	0.879396	0.906286	0.75026	0.683007	0.645231	4
221	3	MBF1	O14467	O14467:S143	RGNNIGSPLGAPK	0.621147	0.603566	0.700643	0.67945	0.728796	1.03836	1.35959	1.6146	1.41318	1.24067	2
222	1	YLR149C	Q99296	Q99296:S82	DSSVLRSPVRRHN	0.718846	0.678075	0.879781	0.693632	0.906067	1.00317	0.931281	1.15713	1.34703	1.685	3
223	1	SKN7	P38889	P38889:S51	TMQPNNSSDMLHI	1.34971	1.25386	1.17618	1.23568	1.08142	0.896871	0.791097	0.821948	0.721684	0.671551	4
225	3	SWA2	Q06677	Q06677:S264	LPQVNDSPNRILF	0.439149	0.708382	0.709673	0.910508	1.09197	1.14496	0.840301	1.41057	1.13641	1.60808	2
226	2	SPN1	Q06505	Q06505:T120	DRDSSATPSSRQE	1.22293	1.23965	1.38421	1.16035	1.03949	0.973931	0.95413	0.713853	0.700516	0.610951	4
227	1	LTE1	P07866	P07866:S1116	PAEKRKSLLIERR	0.185166	0.223847	0.243541	0.428001	0.507717	1.07412	1.18028	1.11641	2.607	2.43392	1
228	1	ECM16	Q04217	Q04217:T338	RDQELVTPTLNID	0.494813	0.36485	0.498688	0.492727	0.882616	0.918386	1.86479	1.56418	1.51157	1.40739	2
229	1	LTE1	P07866	P07866:S750	NSLDASSEANNYD	0.33629	0.345063	0.466907	0.391364	0.545375	0.96988	1.15313	1.83059	2.10596	1.85544	1
230	2	SPC72	P39723	P39723:S232	LSLAQSSPAGSQL	0.606267	0.544753	0.832212	0.755172	0.829846	0.943114	1.12647	1.40876	1.5516	1.40181	2
231	1	NOP4	P37838	P37838:T657	KKEEATTPTNPDD	0.693304	0.808855	0.907073	0.723104	0.898863	0.923189	1.14669	1.12905	1.38691	1.38296	3
232	3	EIS1	Q05050	Q05050:S763	EATETSSAVQTKE	2.00309	1.96863	1.42631	1.18474	0.835202	0.748974	0.444517	0.44717	0.514883	0.426479	5
233	2	YOL036W	Q08206	Q08206:S547	KEILTLSPKSMVT	0.246265	0.220559	0.402402	0.556444	1.08039	1.25982	1.75578	1.55794	1.3919	1.52849	2
234	1	SUR7	P54003	P54003:S293	FFTIRKSHERPDD	1.49588	1.58072	1.58272	1.24054	1.25253	0.817477	0.624728	0.469145	0.445686	0.490566	5
235	2	HPC2	Q01448	Q01448:S435	VAAPTVSPPKILQ	0.558666	0.803703	0.683366	0.732446	0.758865	0.869386	0.903076	1.2161	1.58438	1.89001	1
236	3	MAM3	Q12296	Q12296:Y639	DESKSEYGNENIN	1.24859	1.38885	1.43469	0.968523	0.728273	0.828832	0.663634	0.787991	0.844105	1.10651	4
237	3	PXL1	P36166	P36166:S303	RESNTPSLTMNAL	0.512119	0.332054	0.492445	0.468983	0.879728	1.25807	1.29765	1.60679	1.69517	1.457	2
238	3	BNI4	P53858	P53858:S500	DNHEVDSIVSLER	0.60133	0.601796	0.601368	0.92638	1.5742	0.935532	1.52246	1.03565	1.06093	1.14035	2
239	1	YMR295C	Q03559	Q03559:T13	KSSISNTSDHDGA	0.1993	0.273263	0.21923	0.480535	0.785243	0.863634	0.864963	1.45445	2.66221	2.19717	1
240	3	NUP2	P32499	P32499:S581	EATGNESQDATKV	1.46942	1.32068	1.47873	1.18803	0.980887	0.929438	0.636211	0.622618	0.702995	0.670992	5
241	3	SLM2	P53955	P53955:T588	NTTESVTPQVTNE	1.28928	1.02044	1.27762	1.51895	1.03945	0.711832	0.792655	0.817516	0.793	0.739259	4
242	3	YLR053C	Q12026	Q12026:S16	DAIKSTSNSNLSN	1.44311	1.60565	1.61557	1.19603	1.14221	0.951354	0.682709	0.424699	0.463367	0.475299	5
243	3	SCD5	P34758	P34758:S57	QGSRSHSDTTLSY	1.44471	1.29026	1.35289	1.2448	0.910881	0.711996	0.669842	0.761445	0.781996	0.831182	5
244	3	PTK2	P47116	P47116:S630	MLEIAESPSLKQK	0.280457	0.275083	0.435028	0.731373	1.54201	1.41549	1.43795	1.37524	1.19609	1.31129	2
246	3	POL1	P13382	P13382:S31	DYEGDESDGDRIY	0.722937	0.748428	0.768927	0.740089	0.96036	1.1068	1.26182	1.2731	1.12918	1.28835	3
247	3	IGO2	Q9P305	Q9P305:S63	DRQYFDSGDYALK	1.20984	1.38251	1.17951	0.960187	1.13084	1.02192	0.977837	0.817344	0.746121	0.573876	4
249	2	SKY1	Q03656	Q03656:S432	SSINNNSINNGIG	0.877005	0.947166	1.18503	1.08321	1.0661	1.01647	0.993369	0.919786	0.829091	1.08278	4
250	3	BCK1	Q01389	Q01389:S904	QDSTSTSPSLKMK	0.563721	0.554018	0.650408	0.723725	1.14071	1.36436	1.39417	1.10431	1.19322	1.31137	2
251	3	NUP60	P39705	P39705:S382	VVVAETSPEKKDG	0.366346	0.312512	0.405011	0.484698	0.547611	0.673376	0.722723	1.33512	2.36638	2.78622	1
252	2	BNI1	P41832	P41832:S1786	NSNSPSSEGNEED	0.522438	0.537738	0.621389	0.577299	0.846772	1.0185	1.14393	1.66506	1.37565	1.69123	2
253	3	YCK2	P23292	P23292:S455	QLQPDDSHYDEER	1.13026	1.26692	1.25624	1.1798	1.07232	0.951609	0.892319	0.745312	0.703094	0.802131	4
254	2	EDE1	P34216	P34216:S1008	GIPRSQSLTSSVA	0.657463	0.594997	0.81922	0.726489	0.790596	1.04911	0.83711	1.33326	1.60027	1.59148	2
255	3	SNU66	Q12420	Q12420:T575	IEARKNTPENGSL	1.1378	1.16127	1.23367	1.11159	1.07643	0.967875	1.03983	0.874811	0.682245	0.714477	4
256	3	RSC2	Q06488	Q06488:S682	PLSRVGSPGAGGP	1.14848	1.04644	1.22848	1.08902	0.985664	1.02354	0.976599	0.830072	0.786169	0.885533	4
257	2	YTA6	P40328	P40328:S285	LDVVRTSGERVRT	1.23894	1.19831	1.22742	1.19059	0.893152	0.949338	0.858229	0.89339	0.818198	0.732435	4
258	1	HSL1	P34244	P34244:S1250	ALGISQSLQSMFK	0.208937	0.245333	0.163106	0.182651	0.184673	0.501449	1.05817	2.17699	2.34616	2.93253	1
259	3	SEC18	P18759	P18759:T15	KAAANHTPPDMTN	0.998116	0.948021	0.896343	1.10542	1.15901	1.1902	1.02902	0.955215	0.82136	0.89729	4
260	3	MDS3	P53094	P53094:S698	VSPKPVSKSNSIY	1.26763	1.25283	1.30469	1.14432	0.891619	0.803462	0.863714	0.84593	0.821599	0.804216	4
261	1	YSP2	Q06681	Q06681:Y541	SKRNSRYSSYSND	1.46671	1.48365	1.59565	1.29693	1.2142	0.663892	0.746222	0.487545	0.488596	0.556613	5
262	3	RRP9	Q06506	Q06506:T100	NNLKERTIDEYNN	1.26575	1.39173	1.3256	1.16917	1.07135	0.744811	0.941769	0.692161	0.611945	0.785699	5
263	3	RCR2	Q03446	Q03446:S189	NRNEQHSPTVESS	1.04702	0.929739	1.1148	1.09372	1.22935	1.09424	1.14175	0.78612	0.823298	0.739967	4
265	1	KIN4	Q01919	Q01919:T390	SRPASPTFSTGSK	0.694062	0.640906	0.982153	0.881899	0.947725	0.982704	1.03283	1.25317	1.26997	1.31459	3
266	3	ADR1	P07248	P07248:S301	ALNRSDSSGSTMN	0.953591	0.850921	1.15161	1.03993	0.875327	0.885737	0.888417	1.00933	1.11169	1.23345	3
268	2	ECM21	P38167	P38167:S33	GQPFQPSPTKKLG	0.544216	0.454623	0.559329	0.828828	0.797345	0.886668	0.95917	1.25179	1.43529	2.28274	1
269	3	CBK1	P53894	P53894:S711	LENVPDSPAMAQA	0.551378	0.542779	0.533415	0.709195	1.19362	1.40798	1.51005	1.22403	1.20771	1.11985	2
270	2	YPR003C	P53394	P53394:S34	DQRDTFSDNFDYD	1.28333	1.14978	1.2629	1.1604	1.01011	0.912662	1.05529	0.773714	0.695274	0.696538	4
271	3	CAP2	P13517	P13517:S268	NAAIASSAEEANK	0.835279	0.76631	0.873054	0.805731	0.825741	0.997981	0.941095	1.2584	1.34865	1.34776	3
272	3	BUD6	P41697	P41697:S342	IENVRASPRRLSS	0.422837	0.339553	0.545747	0.877465	1.06967	1.13216	1.35332	1.36427	1.4015	1.49347	2
273	3	BNI1	P41832	P41832:T328	NNTSASTLPGDRT	1.6562	1.57076	1.38311	1.01007	0.952449	0.808796	0.74067	0.658203	0.636367	0.583374	5
274	1	MCM3	P24279	P24279:T798	ASSVNATPSSARR	0.518135	0.299778	0.753146	0.558845	0.625463	0.799408	0.899334	1.54885	2.05403	1.94301	1
275	3	SDS24	P38314	P38314:S473	PPPSPASSTNTPN	0.604872	0.506836	0.664037	0.677536	1.03522	1.05033	1.41358	1.46383	1.37278	1.21097	2
276	2	BAP2	P38084	P38084:S3	MLSSEDFGS	1.18725	1.24825	1.29325	1.20962	0.946964	0.807381	0.90802	0.781795	0.773225	0.844246	4
277	1	BUD3	P25558	P25558:S794	TSDLKDSPSGDNS	0.52077	0.554378	0.70637	0.836866	0.540148	0.986133	1.37641	1.49782	1.45059	1.53052	2
278	3	AXL2	P38928	P38928:S673	RYTGNLSPVSDIV	0.217116	0.510385	0.432398	0.357864	0.867635	1.08451	1.3244	1.70666	1.91468	1.58435	2
279	2	AXL2	P38928	P38928:S676	GNLSPVSDIVRDS	0.258539	0.414115	0.398694	0.608246	0.775162	1.02599	1.3249	1.90547	1.3893	1.89958	2
280	3	ZRG17	P53735	P53735:S137	SPVRGISPDAGSS	1.55107	1.72899	1.6133	1.32154	0.769328	0.803613	0.51908	0.521936	0.65842	0.512727	5
281	1	SLI15	P38283	P38283:S421	DVHKTGSRPHSIS	0.712698	0.717461	0.615496	0.805843	0.718872	0.785556	1.02442	1.3005	1.65155	1.66761	2
282	1	SLI15	P38283	P38283:S427	SRPHSISPTKISV	0.712698	0.717461	0.615496	0.805843	0.718872	0.785556	1.02442	1.3005	1.65155	1.66761	2
283	1	SLI15	P38283	P38283:T419	SSDVHKTGSRPHS	0.712698	0.717461	0.615496	0.805843	0.718872	0.785556	1.02442	1.3005	1.65155	1.66761	2
284	3	ABF1	P14164	P14164:S618	LINDMDSEDAHKS	1.22551	1.06624	1.26423	1.19764	1.08021	1.00931	0.937611	0.820232	0.708132	0.69088	4
285	2	SEC16	P48415	P48415:S1582	SNSNVPSLFADFP	2.0471	1.75594	1.45881	1.26901	1.18354	0.463083	1.09709	0.416377	0.309053	0	5
286	3	GPT2	P36148	P36148:S631	RDGYDVSSDAESS	0.936985	0.963827	0.869248	0.900151	1.05972	1.01496	1.21059	1.19649	0.846646	1.00137	3
287	3	GPT2	P36148	P36148:S636	VSSDAESSISRMS	0.936985	0.963827	0.869248	0.900151	1.05972	1.01496	1.21059	1.19649	0.846646	1.00137	3
288	2	PTP3	P40048	P40048:T75	VLLKRATAPVLPS	1.12092	1.33416	1.43978	1.22949	1.14966	0.991223	0.903265	0.640992	0.658852	0.531653	4
289	3	MKT1	P40850	P40850:S369	PSSASSSASPATT	1.29601	1.20174	1.41467	1.02055	0.898922	1.14103	0.920585	0.759874	0.691478	0.65514	4
290	1	NPR3	P38742	P38742:S250	RAASKRSQNFFHK	0.790613	0.667443	0.833531	0.931258	0.882276	0.924957	1.1669	1.15846	1.16178	1.48278	3
291	3	EIS1	Q05050	Q05050:S649	KQLEVDSLINERK	1.66389	1.32268	1.12599	1.17063	1.23443	0.941306	0.825939	0.522653	0.589414	0.603072	5
292	2	SRS2	P12954	P12954:S682	DDKKDESEEDEEE	0.615446	0.519096	0.662949	0.572723	0.778967	0.777772	0.792013	1.44739	1.78997	2.04367	1
294	1	TGL4	P36165	P36165:T675	STLLTRTPTKGDN	0.735395	0.636157	0.815495	0.88384	0.802373	1.06345	1.10993	0.988545	1.41639	1.54843	3
295	2	SSK1	Q07084	Q07084:S193	PLLRFASVSPYPK	1.32782	1.41694	1.519	1.28297	0.867377	0.849454	0.812093	0.674599	0.614266	0.635471	5
296	3	TYE7	P33122	P33122:T237	AETAATTPLPSAA	1.35491	1.58072	1.3324	1.01001	0.967415	1.06354	0.770544	0.716213	0.632106	0.572151	5
297	1	NUP60	P39705	P39705:S352	LNATKISPSAPSK	0.622146	0.429361	0.632026	0.623748	0.921738	0.955382	1.17514	1.62452	1.42079	1.59515	2
298	2	SEC16	P48415	P48415:S678	PQSRKGSNNSNRP	1.21758	1.336	1.24621	1.41384	0.928752	0.755289	0.72888	0.849248	0.750841	0.773358	4
300	3	DNF1	P32660	P32660:T94	LNNGSGTFDDVEL	1.22369	1.06509	1.41254	1.00305	1.11289	1.10719	0.894988	0.703309	0.898525	0.578741	4
301	3	FLC2	P39719	P39719:S772	HFNNNGSNENARN	1.20248	1.35882	1.18961	1.35901	1.05498	0.884565	0.76084	0.770173	0.709145	0.710386	4
302	1	PRM5	P40476	P40476:S147	QDQVHISESDISP	1.1822	1.65563	1.3256	1.11871	1.0804	0.885556	0.757485	0.511193	0.580154	0.90307	5
303	2	PBP1	P53297	P53297:S436	PSAKTVSPTTQIS	0.784569	0.762332	0.866802	0.892814	0.80712	0.944419	1.02204	1.31625	1.20276	1.4009	3
304	3	MSC3	Q05812	Q05812:S127	NGSRMNSMTSGAN	0.840807	0.933623	0.974276	1.01766	0.918713	1.16367	1.07423	0.995904	1.03187	1.04924	3
305	1	KIP2	P28743	P28743:S26	SSNIPQSPSVRST	0.201671	0.466724	0.665514	0.841256	0.700086	1.11495	1.05733	1.49957	1.22443	2.22846	1
306	3	DGR2	P32330	P32330:S716	NNHNNDSILENRM	1.27243	1.16293	1.17869	1.18676	1.02501	0.824365	0.897711	0.806194	0.807187	0.838712	4
307	3	YOL087C	Q99247	Q99247:T728	QQSKDATPESMLW	1.27269	1.37506	1.45809	1.10178	1.08965	0.84064	0.963399	0.701342	0.62505	0.572303	5
308	1	SLM2	P53955	P53955:S649	YIENVDSPRKSNQ	0.411953	0.358602	0.650346	0.774945	1.09438	1.15414	1.32906	1.2102	1.39828	1.6181	2
309	2	SCD5	P34758	P34758:S80	NATNVSSPQKDNP	0.726074	0.671686	0.774837	0.927955	0.905316	1.17579	1.00806	1.16694	1.17163	1.47171	3
310	3	BNI4	P53858	P53858:S809	DSMTPDSPVKSDL	0.571798	0.641907	0.744253	0.77767	0.956393	1.04067	1.24982	1.05341	1.46149	1.50259	2
311	1	SEC7	P11075	P11075:S1741	ENDSNISETVERA	1.31161	1.38248	1.53788	1.29165	1.12016	0.831161	0.75112	0.673116	0.499185	0.601629	5
312	3	CDC37	P06101	P06101:S367	QEEMDESNAEGVE	1.14445	1.33277	1.1865	1.05508	0.948949	0.946176	0.876469	0.83901	0.755628	0.914965	4
313	2	IWR1	Q07532	Q07532:S55	SSESYQSEQESST	1.11707	1.07251	1.22877	0.948274	1.11378	1.04109	1.02795	0.932873	0.79591	0.721781	4
314	3	KEL1	P38853	P38853:S647	ADEKIDSTTTFDQ	1.41829	1.77227	1.43033	1.5898	0.907573	0.775959	0.609955	0.557396	0.478033	0.460396	5
315	3	BNI1	P41832	P41832:S1785	ENSNSPSSEGNEE	0.904713	0.646687	0.562677	0.675793	0.852575	0.952291	0.812954	1.46072	1.41925	1.71234	2
316	1	URA8	P38627	P38627:S572	IKDINLSEGNENE	1.30001	1.04191	1.2003	1.12309	1.00677	0.969205	0.804757	0.622306	1.11669	0.81497	4
317	3	PIF1	P07271	P07271:S612	DIGEPVSPLDSSV	0.0989575	0.685964	0.807627	0.463209	0.698157	0.750564	1.07584	1.42582	1.68089	2.31298	1
318	2	SYP1	P25623	P25623:S455	PSTPQQSSPPTAK	0.167342	0.274828	0.343696	0.342408	1.36963	1.14887	1.31557	1.76739	1.82918	1.44108	2
319	3	SYP1	P25623	P25623:T451	SEVPPSTPQQSSP	0.334006	0.309399	0.664109	0.809079	1.42722	1.33499	1.27387	1.41074	1.3522	1.08438	2
320	3	SWI3	P32591	P32591:T91	KLDSQETPSTEES	1.20053	1.04964	1.30468	0.803067	1.05028	0.814793	1.14509	0.97179	0.854757	0.805361	4
321	3	RAD9	P14737	P14737:S248	IMISAESPNSISS	0.68307	0.608347	0.794517	0.709532	0.880039	1.02978	1.32014	1.11737	1.54585	1.31135	2
322	3	RRD1	P40454	P40454:S341	EQANAGSPGREQT	0.567464	0.575431	0.740948	0.864581	1.02228	1.08172	1.11044	1.09232	1.62084	1.32398	2
323	3	GGA1	Q06336	Q06336:S353	NTPSVTSPSKSLQ	0.44609	0.532377	0.643547	0.741135	1.14523	1.08688	1.31683	1.39315	1.31726	1.3775	2
324	3	HEK2	P38199	P38199:S252	SSGEPTSPSTSSN	0.719369	0.736484	0.76417	0.772513	0.678197	1.05757	0.890494	1.33113	1.60015	1.44993	3
325	3	YOX1	P34161	P34161:T132	KKNDILTPLSAAK	0.237499	0.217639	0.335728	0.547838	1.26613	1.17714	1.26275	1.61303	1.78249	1.55976	2
326	1	MRH1	Q12117	Q12117:T295	SPRPAATPNLSKD	0.780503	0.563391	0.720682	0.855986	1.16205	1.28936	1.44601	1.22358	1.15465	0.803792	3
327	3	AKL1	P38080	P38080:S960	TRQPRQSLDLNFQ	1.13418	1.16553	1.32725	1.1269	1.00981	0.77505	0.945924	0.901561	0.939628	0.674174	4
328	3	PTK2	P47116	P47116:S63	SPSISGSGSGGNS	0.537843	0.518698	0.641819	0.854295	1.30412	1.28308	1.30812	1.21182	1.11131	1.2289	2
329	3	SYH1	Q02875	Q02875:S332	PSHEEASPEEQEV	0.757481	0.728408	0.949186	0.863637	0.885523	0.958891	1.1191	1.07964	1.27701	1.38112	3
330	1	MDS3	P53094	P53094:S1387	SSAFPQSPIRAYG	0.494345	0.474875	0.565459	0.761955	1.12968	1.12981	1.31402	1.46992	1.41289	1.24705	2
331	1	VPS41	P38959	P38959:S44	EDVNVTSPTKSVS	0.797604	0.873221	0.907404	0.897649	0.832823	0.987423	1.13089	1.14487	1.20098	1.22714	3
332	3	VPS27	P40343	P40343:S495	SVKANSSPTTNID	0.788272	0.757626	0.885945	0.868655	0.843123	0.991802	1.0845	1.18383	1.32646	1.26979	3
333	3	YGR125W	P53273	P53273:S59	FFTGGNSPMINNL	1.17091	1.16182	1.12128	1.05107	1.20178	0.981632	1.012	0.714568	0.862469	0.722478	4
334	1	VHS2	P40463	P40463:Y276	FIISRRYSNTTIN	0.936429	0.929361	0.898618	0.866108	1.10039	0.788367	1.13184	1.10711	1.0852	1.15658	3
335	2	COG3	P40094	P40094:S507	RSILPISPNDADD	0.649006	0.680844	0.794726	0.773093	0.755949	0.914323	1.12903	1.40904	1.1927	1.70129	2
336	2	FPK1	P53739	P53739:S676	DGFRTNSFVGTEE	1.38006	1.1239	1.46596	1.19771	1.16235	0.93782	0.896263	0.680416	0.657156	0.498372	5
337	1	UTP22	P53254	P53254:S58	EQENDESDTSPES	0.709161	0.463875	0.790088	0.774237	1.11881	0.897714	1.05123	1.15468	1.33489	1.70532	2
338	3	OSW5	P40219	P40219:S102	SNPTIPSPLRQTA	0.65423	0.661109	0.766053	0.719832	1.05597	0.892701	1.14558	1.22275	1.51399	1.36779	2
339	3	TIF5	P38431	P38431:T187	NAPSDGTGSSTPQ	1.41961	1.44059	1.41345	1.04901	0.799029	0.824899	0.842282	0.749192	0.742759	0.719176	5
340	3	ISW1	P38144	P38144:T694	STGSAGTPEPGSG	1.28287	1.18655	1.10657	0.986274	0.937412	0.979203	0.625497	0.809141	1.16926	0.917219	4
341	3	GIT1	P25346	P25346:S8	EDKDITSVNEKEV	1.53653	1.30044	1.29226	1.07727	0.94918	0.835834	0.880153	0.61728	0.76877	0.742279	5
342	2	HBS1	P32769	P32769:S124	WLDEEESEGERNG	1.0483	0.848771	1.3159	1.20165	1.11778	1.01903	0.987937	0.834287	0.616321	1.01002	4
343	2	MCM3	P24279	P24279:S777	RVRQPASNSGSPI	0.712322	0.584311	0.838269	0.641219	0.727033	0.938924	1.08423	1.44013	1.50439	1.52917	2
344	2	MCM3	P24279	P24279:S781	PASNSGSPIKSTP	0.712322	0.584311	0.838269	0.641219	0.727033	0.938924	1.08423	1.44013	1.50439	1.52917	2
346	3	SKG3	Q06315	Q06315:T599	ANEFSTTPEDKHI	0.808587	0.70959	0.819017	0.913088	1.08912	1.09601	1.24121	1.16807	1.0742	1.08112	3
347	2	EXO84	P38261	P38261:T496	SMGGSITPGRNVT	0.094558	0.0971665	0.157814	0.537676	1.15035	1.27523	1.39848	1.54782	1.38984	2.35107	1
348	1	CAF4	P36130	P36130:S403	EIYLDHSPLKEKT	0.807236	0.681023	0.865347	0.732297	0.77989	0.911888	1.08675	1.27817	1.25713	1.60027	3
349	1	SCP160	P06105	P06105:S630	FESILNSPSSKSK	0.698911	0.717144	0.713598	0.575842	1.0747	0.900988	1.16688	1.42922	1.30717	1.41555	2
350	3	MSC3	Q05812	Q05812:S648	STTRTRSPELQDN	0.665412	0.642298	0.809105	0.873298	0.947382	1.13925	1.24092	1.2461	1.2197	1.21654	3
351	2	MSC3	Q05812	Q05812:T646	VASTTRTRSPELQ	0.526562	0.460975	0.765851	0.789064	0.795139	1.2114	1.11279	1.48777	1.31563	1.53482	2
352	3	DNF1	P32660	P32660:S81	TEYDNHSFQPTPK	1.32221	1.61477	1.52678	1.17604	0.799652	0.612419	0.651877	0.882337	0.658692	0.755212	5
353	1	CDC3	P32457	P32457:S509	SPNVNHSPVPTKK	0.156191	0.307176	0.487085	0.983426	1.14801	0.770543	1.24027	1.57059	1.66054	1.67616	2
354	3	YJL070C	P40361	P40361:S9	AVERRPSLLFDEY	0.993072	1.1683	1.13481	1.22712	1.1087	1.03328	0.858498	0.95315	0.702751	0.820313	4
355	3	HIP1	P06775	P06775:S66	TTNDITSSDRFRR	1.5744	1.38618	1.3458	1.14452	1.10376	0.808421	0.890537	0.652907	0.565038	0.528442	5
356	3	MOT1	P32333	P32333:T249	SLATSPTSNQLNP	0.653243	0.747483	0.880135	0.780076	0.914265	1.01999	1.25187	1.20046	1.26258	1.2899	3
357	3	PPZ1	P26570	P26570:S142	IQMEPKSPILKTN	0.540164	0.485292	0.751244	0.838947	1.23715	0.857956	1.37626	1.22911	1.1311	1.55277	2
358	3	MCM4	P30665	P30665:S167	LDTSSSSAPPSEA	0.876897	1.04797	1.1846	1.17117	1.13823	1.21859	0.922636	0.942594	0.704528	0.792789	4
359	3	VPS27	P40343	P40343:S155	PEKLTLSNSPTAM	0.96705	0.750738	0.938247	0.890512	0.939214	0.956544	1.10198	1.15582	1.06432	1.23557	3
360	3	SLG1	P54867	P54867:T356	RRISNGTFINGGP	0.987569	0.937628	0.962977	0.948449	0.93045	0.881744	1.06647	0.986482	1.13339	1.16484	3
361	1	PAN1	P32521	P32521:S748	EQSSFSSPSAKSV	0.422977	0.424094	0.725015	0.679244	0.958459	1.06476	1.45326	1.32971	1.35353	1.58896	2
362	2	VTC2	P43585	P43585:S187	ASEPLASASKFSS	1.30659	1.31165	1.47339	1.19219	1.19942	1.08268	0.927081	0.556068	0.411855	0.53908	5
363	2	MCH4	Q08268	Q08268:S23	KDHEAQSTRDHDV	1.30233	1.73133	1.43842	1.54883	0.794917	0.819702	0.623226	0.641251	0.502456	0.59754	5
364	2	HOS4	P40480	P40480:T37	KISKQETSEEEDT	1.2197	1.25307	1.38644	1.27325	0.91294	0.964056	0.661964	0.864376	0.750188	0.714014	4
365	3	SPN1	Q06505	Q06505:S118	SKDRDSSATPSSR	1.30058	1.02161	1.17217	1.07322	0.870611	0.892178	0.809989	0.980541	0.971591	0.907507	4
366	3	ASK10	P48361	P48361:S1021	SATAPSSPTMNSS	1.28525	1.04812	1.07651	0.951025	1.00735	0.90811	1.00312	0.961001	0.855246	0.904267	4
367	3	YFR016C	P43597	P43597:S201	NRRGRNSSNPADT	0.557618	0.501587	0.534186	0.765165	1.08956	1.26654	1.28542	1.3585	1.39803	1.24339	2
368	3	YML037C	Q03703	Q03703:S274	IQSKQESMSDQQA	1.08044	1.07067	1.06752	1.15618	0.952888	0.823036	0.841591	0.939911	0.953242	1.11452	4
369	1	STB1	P42845	P42845:S72	TLLEAISPAKKPL	0.12145	0.144116	0.479786	0.76381	1.11577	1.19297	1.15233	1.04711	2.11924	1.86341	1
370	3	KIN1	P13185	P13185:S593	PEQAHTSPTSRKS	0.675087	0.742077	0.80935	0.997378	0.962833	1.23592	1.05221	1.081	1.22814	1.216	3
371	3	RPN1	P38764	P38764:S19	DEQSQISPEKQTP	0.85704	0.765288	0.92736	0.999503	0.96838	0.948078	0.962704	1.10917	1.08437	1.3781	3
372	3	VHS2	P40463	P40463:S53	YLYKTVSNNAANS	0.834838	0.854467	0.992707	1.02639	0.898679	1.0639	1.05748	1.12481	1.12003	1.0267	3
374	1	UBX7	P38349	P38349:S395	ETNLTTSRSVSPN	1.44974	1.35322	1.13296	1.03164	0.862235	0.788947	0.715659	0.851021	0.917101	0.897477	5
375	3	NUP159	P40477	P40477:S819	EEEAQKSPIGKLT	0.770297	0.532387	0.782351	0.777502	0.715207	1.00467	1.3311	1.36862	1.32549	1.39237	2
376	3	TPO2	P53283	P53283:S50	KTETVKSLQDLGV	0.716014	0.560301	0.755337	0.707936	1.01217	0.906479	1.20634	1.04559	1.40124	1.68859	2
377	1	PSK2	Q08217	Q08217:T120	TRNLTETATLSAS	1.01103	0.755147	0.943015	0.778309	0.795588	0.920221	0.957353	1.17169	1.31287	1.35478	3
378	2	TIF6	Q12522	Q12522:S231	QDAQPESISGNLR	1.56521	1.35638	1.2957	1.05805	0.941034	0.804211	0.842759	0.775406	0.636993	0.724256	5
379	2	CAF120	P53836	P53836:S885	NNSAMGSPRNPKT	0.421973	0.466167	0.777528	0.913858	1.00474	1.18077	0.994757	1.18127	1.23845	1.82047	2
380	3	KEL1	P38853	P38853:S1003	SQELTISKEKLSS	1.66735	1.4038	1.52819	1.13295	0.869761	0.844066	0.748241	0.675217	0.576702	0.553722	5
381	3	WHI5	Q12416	Q12416:S115	DGHESESEDDENE	0.77198	0.889604	0.944884	0.799866	0.788083	1.12525	0.900608	1.20921	1.43101	1.13951	3
382	3	ALY1	P36117	P36117:S174	KDNSNLSLDAYER	1.36825	1.28283	1.51612	1.36715	1.03465	0.661739	0.560922	0.631665	0.770711	0.805973	5
383	3	REF2	P42073	P42073:S396	NQGLQVSPTQLKK	0.622993	0.791176	0.958304	0.791277	0.734337	0.90874	1.0417	1.19325	1.47648	1.48175	3
384	2	PMT6	P42934	P42934:S32	QPKANASDIQDEQ	1.38636	1.16591	1.29773	1.13636	1.14394	0.947727	0.812879	0.701515	0.715152	0.692424	4
385	2	SCD5	P34758	P34758:S316	QDSNNDSPLDFTL	0.718519	0.758678	0.719604	0.852237	0.966853	0.90325	1.25925	1.39558	1.23364	1.19239	3
386	3	YPL150W	Q12152	Q12152:S456	SHSIAGSPRKSNN	0.615295	0.615189	0.632272	0.856238	0.962913	1.24091	1.18856	1.1662	1.18063	1.54179	2
387	2	BUD14	P27637	P27637:S162	SYDYSDSEFEDNL	0.977274	1.03337	0.848898	0.898051	1.24964	1.17042	1.13977	0.975539	0.899786	0.807263	4
388	1	DNF3	Q12674	Q12674:S697	KQASVISPSETFS	0.740006	0.720171	0.685841	0.790357	0.805361	1.00448	1.45814	1.34269	1.28446	1.1685	3
389	3	SIP1	P32578	P32578:S299	RLSRVNSSNSMYT	0.983823	0.940346	0.874592	0.887911	0.818688	1.06575	0.9148	1.06054	1.31881	1.13474	3
390	3	YGR054W	P53235	P53235:S560	RRANKKSSETSPD	1.45955	1.20845	1.35317	1.02965	1.36196	0.937407	0.736374	0.607311	0.700406	0.605725	5
391	2	VTC2	P43585	P43585:S176	LYNILRSNFNTAS	1.30931	1.26966	1.50473	1.27729	1.18884	1.03285	0.940046	0.545292	0.420025	0.51196	5
393	3	FPS1	P23900	P23900:S175	IPESHLSRRRSRS	0.517525	0.519204	0.845851	0.967884	1.01618	1.18939	1.26656	1.26033	1.21872	1.19836	2
394	2	SEC53	P07283	P07283:S240	IGHSVQSPDDTVK	0.873796	0.808929	0.984642	0.868835	0.843461	0.871888	1.00048	1.10026	1.28169	1.36602	3
395	2	HSP12	P22943	P22943:S59	FQGVHDSAEKGKD	0.664021	0.495446	0.782168	0.688296	0.797451	0.791225	0.860164	1.31737	1.83788	1.76598	1
396	3	BUL2	Q03758	Q03758:S557	DDTASQSPSYDSK	0.650273	0.577491	0.803357	0.737516	0.649201	0.933371	1.21396	1.50656	1.40321	1.52506	2
397	2	SYP1	P25623	P25623:S267	NNASPASATGARP	0.802598	0.817222	0.786784	0.81059	0.798687	0.831165	1.02331	1.30881	1.31987	1.50096	3
398	3	SPG4	Q04438	Q04438:S60	QSMRRSSIGSQDS	1.1284	0.967866	1.40543	1.19665	1.15643	1.10321	0.928214	0.790436	0.763238	0.560118	4
399	3	NVJ1	P38881	P38881:S156	QFGKNRSEPIILS	1.10311	1.27306	1.16277	1.18295	1.16429	0.94718	0.864475	0.791893	0.765737	0.74453	4
400	3	TFG1	P41895	P41895:S655	ASNTVPSPIKQEE	0.840922	0.869191	1.07556	0.921184	0.89442	0.928423	0.773456	0.742444	1.36364	1.59076	3
401	1	SSD1	P24276	P24276:S231	RATSNLSPPSFKF	0.747321	0.67937	0.826973	0.904364	1.01207	1.03854	1.14585	1.20715	1.2263	1.21207	3
402	3	DCP2	P53550	P53550:S751	VSSNQQSPKSQHL	0.535912	0.443843	0.653732	0.866585	0.987696	1.18468	1.27743	1.39534	1.26999	1.38479	2
403	3	GIP3	Q03016	Q03016:T264	TASKPQTPILPSP	0.734732	0.586221	0.640565	0.669433	0.955275	1.05301	1.38664	1.302	1.46004	1.21208	2
404	3	VAC8	P39968	P39968:S16	DSSDEASVSPIAD	1.32131	1.1237	1.25116	1.015	1.03947	0.986389	0.86085	0.765839	0.770023	0.86626	4
405	3	RRP6	Q12149	Q12149:S417	PSSEVYSPIEKES	0.610437	0.624678	0.773593	0.837584	0.766909	0.820955	1.19915	1.31009	1.42621	1.63039	2
406	3	VIP1	Q06685	Q06685:S31	SAPSEMSPLFLNK	1.34901	1.07598	1.2147	1.01949	1.09528	1.07407	0.917872	0.855649	0.698036	0.699901	4
407	3	LAM5	P43560	P43560:S106	NVPSPVSRSTTPT	0.995578	1.12392	1.04941	1.13948	1.05369	1.09529	1.10697	0.864146	0.651347	0.920178	4
408	2	LAM5	P43560	P43560:S108	PSPVSRSTTPTSP	1.38296	1.40901	1.3686	0.936195	1.0691	1.01567	0.973463	0.613803	0.631314	0.599883	5
409	2	LAM5	P43560	P43560:T109	SPVSRSTTPTSPV	1.38296	1.40901	1.3686	0.936195	1.0691	1.01567	0.973463	0.613803	0.631314	0.599883	5
410	2	YMR010W	Q03687	Q03687:S389	SNDTSDSPQDDQV	0.85576	0.623425	0.698205	0.693406	0.85536	0.904547	0.953333	1.38041	1.40521	1.63034	3
411	1	NNK1	P36003	P36003:S636	SHRKRKSIEQTNL	0.682885	0.448997	0.765685	0.738796	0.941528	1.11524	1.38028	1.30516	1.28084	1.34059	2
412	3	KCC4	P25389	P25389:S675	NVRGGLSPGKSEL	0.538388	0.317491	0.592192	0.678846	0.853188	1.18985	1.67821	1.40996	1.29684	1.44504	2
413	1	RIM8	P53179	P53179:S232	STEDESSSYTQLT	0.855709	0.882313	0.821151	0.966786	0.831025	0.975837	1.09103	1.1478	1.15768	1.27067	3
414	3	BCY1	P07278	P07278:S70	EPEESFSRPQSAQ	1.29755	1.30598	1.42135	1.03093	1.11312	0.839343	0.927433	0.756183	0.683683	0.624434	5
415	3	SPA2	P23201	P23201:S988	MVRESESLEAVGN	1.47305	1.27023	1.43264	1.2945	0.987305	0.830882	0.774477	0.663186	0.645247	0.62848	5
416	3	RBS1	Q05672	Q05672:S439	RASVEGSPSSRDT	0.718991	0.700501	0.782618	0.981824	1.00352	1.09071	1.14605	1.1868	1.19766	1.19134	3
417	3	BCY1	P07278	P07278:T131	TREKTSTPPLPMH	1.1275	1.05848	1.10211	1.08357	1.03208	0.998335	1.00037	0.856569	0.907218	0.833776	4
418	2	SPC110	P32380	P32380:T18	LKNMEFTPVGFIK	0.288022	0.2132	0.288447	0.247635	0.289404	0.397492	0.729514	1.64545	2.39048	3.51036	1
419	3	SOG2	Q08817	Q08817:S789	VSVSANSPE*	0.725115	0.736553	0.714453	0.695674	0.847895	1.14442	0.978122	1.26027	1.45936	1.43813	3
420	3	SKG6	P32900	P32900:Y125	LPTMKDYSPGINH	0.998572	0.933665	0.815301	0.954078	0.860765	0.82213	1.07666	0.9937	1.35406	1.19106	3
421	3	YTA6	P40328	P40328:S735	TIKKSVSSESLQK	1.19673	1.21962	1.13423	1.15069	0.905375	1.20477	0.715368	0.817849	0.838911	0.816467	4
422	1	RGA2	Q06407	Q06407:S673	KDKQSASSRESLE	1.48393	1.47966	1.49835	1.2528	0.490018	1.00886	0.711541	0.652824	0.571154	0.850859	5
423	2	PTK2	P47116	P47116:S104	SVSSHKSSVALQD	2.04206	1.72939	1.35466	0.927868	0.80557	0.49371	1.00748	0.596573	0.486504	0.556183	5
424	3	YJL070C	P40361	P40361:T195	TGTGAATPHRHGY	1.09258	1.07667	1.2585	0.925524	0.934189	0.836341	0.836604	1.17182	0.998146	0.869619	4
425	2	PUS1	Q12211	Q12211:S528	KKAEISSTTQSNE	1.21993	1.06117	1.20793	1.0875	1.07535	1.02206	0.923127	0.908793	0.707186	0.786956	4
426	2	ALY2	P47029	P47029:T777	DVKSLSTPQREES	0.183389	0.162828	0.239518	0.617967	0.863875	1.31248	0.519186	1.62091	2.35211	2.12773	1
427	3	PMD1	P32634	P32634:S1642	LKFASSSPISEGF	0.625861	0.675689	0.591789	0.74488	0.944975	1.26585	1.2926	1.16396	1.37927	1.31512	2
428	1	CDC25	P04821	P04821:S651	LEDFSPSNKNFKS	0.505508	0.595292	0.431568	0.574166	0.91595	1.00121	1.48106	1.27131	1.7738	1.45013	2
429	1	YNL095C	P53932	P53932:S374	HLIREYSNVDQYG	0.84569	0.546803	0.641798	0.63253	1.16582	0.985867	1.32067	1.21833	1.37512	1.26738	2
430	1	RNR1	P21524	P21524:S816	EASREASPAPTGS	0.0825852	0.111901	0.148928	0.521932	0.925838	1.67736	1.84128	1.8244	1.55147	1.31429	2
431	2	KCC4	P25389	P25389:S729	TANNRRSVLSLYA	0.510366	0.387667	0.582603	0.741085	0.902158	1.03503	1.35266	1.57619	1.30431	1.60794	2
432	3	SEC16	P48415	P48415:T828	GASAVNTPNFVKT	0.341695	0.399716	0.376124	0.581197	1.22491	1.22932	1.83225	1.59576	1.47607	0.94296	2
433	1	SBE22	P38814	P38814:S305	RLRKEQSEMNLRN	0.889557	0.90202	0.764719	0.731342	0.886119	0.832975	1.18328	1.28506	1.27159	1.25333	3
434	2	ADR1	P07248	P07248:S325	YTYSSGSPTRAYV	0.684971	0.801068	0.913682	0.796714	0.726331	0.993208	0.990161	1.14733	1.28809	1.65844	3
435	3	SIC1	P38634	P38634:S201	DARSQESEDEEDI	1.21144	1.19134	1.37107	1.01857	1.10567	1.03674	0.912865	0.827215	0.763596	0.56148	4
437	3	YPQ2	Q06328	Q06328:S294	LERELYSPEEDSA	0.686771	0.781445	0.849995	0.818274	0.771547	0.948997	1.2753	1.09942	1.37945	1.38881	3
438	3	SPC42	P36094	P36094:T357	MSETFATPTPNNR	0.582844	0.65693	0.599443	0.705769	0.812308	0.960438	1.0046	1.13807	1.56134	1.97826	1
439	1	AFR1	P33304	P33304:S79	FPVRSCSMTAAQQ	1.54653	1.41459	1.481	1.54915	0.700743	1.06247	0.532984	0.768895	0.288336	0.655308	5
440	3	BRE5	P53741	P53741:T336	SGNNASTPSSSPE	1.07086	1.06114	1.03318	0.996905	0.94	0.940084	1.04753	0.969122	1.00798	0.9332	4
441	1	LTE1	P07866	P07866:S850	TSKLFESAQNSPL	0.510903	0.521964	0.46982	0.527231	1.25672	1.13294	1.22985	1.20931	1.57537	1.56589	2
442	3	JIP4	Q03361	Q03361:S571	DVMSVKSLTSNIS	0.795283	0.71447	1.06783	1.09532	1.02095	0.964312	0.991998	1.16131	0.984261	1.20427	3
443	3	KEL1	P38853	P38853:S1045	YKESISSMDSASK	1.26986	1.13889	1.45065	1.35181	1.13136	1.17303	0.908713	0.67245	0.489784	0.413453	4
444	3	ATG1	P53104	P53104:S504	SGGSDGSRRPSLV	1.10785	0.945528	1.25987	1.15381	0.950954	1.00793	0.773851	0.883667	0.788873	1.12767	4
445	3	NUP159	P40477	P40477:S674	PSSGDQSEDESKS	1.19607	1.13568	1.24844	1.00146	1.06004	0.940506	0.908199	0.809218	0.833423	0.866966	4
446	3	TIF4632	P39936	P39936:T196	PFEKEATPVLPAN	1.29133	1.16546	1.32536	1.12431	0.981264	1.01443	0.923226	0.722538	0.730361	0.721712	4
447	2	HRK1	Q08732	Q08732:T120	PASPKQTHSMAEL	1.85915	1.4997	1.27286	1.09654	0.932858	0.631757	0.672679	0.65727	0.580732	0.796453	5
449	3	HSL1	P34244	P34244:S997	MTFKNLSQILADD	0.523538	0.344357	0.665724	0.455828	0.38354	0.45157	1.09133	1.67699	1.92292	2.48422	1
450	2	LTE1	P07866	P07866:S372	MSVLHRSAIGLLA	0.125073	0.140299	0.19359	0.341321	0.553582	0.937681	2.16104	2.01077	1.37779	2.15886	1
451	3	FUR4	P05316	P05316:S622	LVDDNISVYEHEH	1.41185	1.63445	1.38475	1.27794	1.02355	0.762884	0.611634	0.710908	0.540363	0.641675	5
452	2	STE20	Q03497	Q03497:S492	SAPIIKSPVMNSA	0	0.0590731	0.246997	0.557031	1.79202	1.18543	1.31784	1.65246	1.53669	1.65246	2
453	2	GAC1	P28006	P28006:S66	SEIFCTSPEKNVR	0.560602	0.592962	0.740213	0.840755	0.974251	1.22175	1.36212	1.15891	1.19389	1.35455	2
454	3	ZRT2	Q12436	Q12436:T188	NEEIVATPIKEKE	0.425589	0.367185	0.553931	0.765069	1.11537	1.12726	1.54508	1.18825	1.44981	1.46246	2
455	1	GET2	P40056	P40056:T56	PSAAKTTPPASVH	1.17441	1.4395	1.3284	1.45022	0.987606	1.15768	0.733395	0.465377	0.64503	0.618391	5
456	3	CCH1	P50077	P50077:S161	SRRVSNSPSSTDR	0.729718	0.808808	0.585026	0.845613	0.883331	1.33279	1.22478	1.1732	1.24784	1.1689	3
457	2	REB1	P21538	P21538:S311	DDTDDLSNSTKQY	1.58263	1.54578	1.36009	1.22811	0.881874	0.747036	0.805028	0.730753	0.694187	0.424511	5
458	2	SMI1	P32566	P32566:S389	KGEDSGSADVQSV	1.70908	1.28982	1.54446	1.17308	1.15878	0.817533	0.687064	0.618395	0.505665	0.496128	5
459	3	SMI1	P32566	P32566:S394	GSADVQSVQDHES	1.5387	1.25287	1.3598	0.975573	1.06367	0.899484	0.590366	0.617204	0.837722	0.864613	5
460	3	SMI1	P32566	P32566:S400	SVQDHESVKIVKT	1.28501	1.13053	1.27475	1.06535	1.09057	0.893885	0.756177	0.804489	0.856666	0.842565	4
461	1	MSA2	P36157	P36157:S157	SNIIKPSPKKLAS	0.411993	0.381872	0.613488	0.819831	1.04902	1.11342	1.45929	1.43782	1.38866	1.32461	2
462	3	STE20	Q03497	Q03497:T573	AQETVTTPTSKPA	0.22637	0.263909	0.407307	0.830201	1.0738	1.45999	1.56701	1.47482	1.24119	1.4554	2
463	3	EAP1	P36041	P36041:S327	NELETNSDLGKSS	1.25658	1.24578	1.20957	0.994291	0.964344	0.847933	1.0886	0.96884	0.726851	0.697206	4
464	3	PTR3	P43606	P43606:S185	ANTEVGSDHPLTT	0.899674	1.22785	1.08171	1.29429	1.09154	1.02579	0.910634	0.827235	0.737846	0.903437	4
465	2	USA1	Q03714	Q03714:S379	RSQSPVSFAPTQG	1.0691	1.04305	1.09528	1.05621	1.03727	1.01747	0.997867	0.928299	0.765909	0.989562	4
466	3	ACS1	Q01574	Q01574:S67	AIATHYSPHLDGL	1.03303	0.924267	0.994797	1.09222	1.07764	0.91222	1.07704	0.983063	0.944679	0.961037	4
467	2	YSP2	Q06681	Q06681:S359	DDEEELSPLSKAF	0.605075	0.618622	0.760107	0.925675	1.1084	1.15326	1.30197	1.14182	1.28782	1.09726	3
468	2	SRP40	P32583	P32583:T306	ASSNESTPSASSS	0.86044	0.835749	1.30656	1.20611	1.11764	1.09725	0.967247	0.777576	0.918427	0.913002	4
469	3	EDE1	P34216	P34216:S1093	SNEDGESVSSIQE	1.28449	1.17474	1.37331	1.07872	1.05218	0.847131	0.732953	0.739109	0.858721	0.858657	4
470	3	YCK3	P39962	P39962:S431	YIPETHSNLQRPI	1.24807	1.28882	1.27829	1.25342	1.16317	0.745293	0.850692	0.720529	0.692116	0.759603	4
471	3	ITC1	P53125	P53125:S1256	DIVGQTSRTVTPA	1.4765	1.46411	1.39492	1.10311	0.899746	0.858206	0.829627	0.688336	0.59408	0.691369	5
472	3	ITC1	P53125	P53125:T1260	QTSRTVTPAPN*	1.4504	1.41976	1.34173	0.931799	0.96572	0.879816	0.904737	0.740814	0.669569	0.695653	5
473	1	KIC1	P38692	P38692:S638	IQYKSPSNVPRRL	0.444226	0.490829	0.69005	0.946502	1.02717	1.05742	1.29807	1.30733	1.33023	1.40817	2
474	1	BNI5	P53890	P53890:S332	VSSNSNSRNGSRK	0.717917	0.839733	0.842302	0.872857	0.786328	1.27738	1.22925	1.12433	1.15489	1.15502	3
475	3	SPC105	P53148	P53148:S380	EMMEKMSPITFSD	0.886339	0.812754	0.899722	0.795432	0.956186	1.10452	1.07321	1.25617	1.0559	1.15976	3
476	3	MPS2	P53159	P53159:S232	RTSDPGSPLVTGI	0.819962	0.909842	0.788211	0.721619	0.89373	1.04783	1.17872	1.09593	1.2837	1.26045	3
477	3	SIR4	P11978	P11978:T514	NNTLNVTPSKRPQ	0.269967	0.24003	0.293269	0.343697	0.364709	0.434428	0.677063	1.21099	2.52781	3.63803	1
478	3	LTE1	P07866	P07866:S979	GSIDVASPMKNVE	0.544214	0.51339	0.600817	0.52548	0.94909	1.16112	1.69722	1.10363	1.42744	1.4776	2
479	3	NPR2	P39923	P39923:T503	REPKEMTPIITKD	1.31617	1.18331	1.20637	1.08101	1.04707	0.856518	0.969641	0.827841	0.803262	0.708807	4
480	2	CRN1	Q06440	Q06440:T517	APIKIETPVTPTE	0.879293	0.574805	0.958734	0.785052	0.85187	0.947634	0.939146	1.1544	1.35942	1.54965	3
481	3	SSD1	P24276	P24276:S481	VRRKRSSTINNDS	1.48791	1.51992	1.28645	1.32282	0.822652	0.719485	0.714977	0.666632	0.750113	0.709033	5
482	1	DNF1	P32660	P32660:S1483	MHGEDGSPSGYQK	0.445511	0.259596	0.518334	0.250171	0.913297	0.792495	1.41621	1.74692	2.08276	1.57471	2
483	3	CDC45	Q08032	Q08032:T453	NDNNDDTDGEEEE	0.852237	0.758015	0.883288	0.86627	0.921223	0.94135	1.08863	1.18292	1.28485	1.22122	3
484	2	GAT1	P43574	P43574:S418	PIPKIASPSIPQY	0.617693	0.669195	0.797536	0.949723	1.10274	1.26321	1.54009	1.15408	0.864604	1.04114	3
485	3	ATG19	P35193	P35193:S136	AHEDPVSPKAGSE	0.860057	0.737899	0.856781	0.836775	0.841763	1.11131	0.979334	1.17803	1.31655	1.2815	3
486	3	KIN1	P13185	P13185:S612	EMEYALSPTPQGN	0.306477	0.270747	0.533099	0.758153	1.26447	1.12404	1.50129	1.31154	1.48736	1.44283	2
487	3	PKH1	Q03407	Q03407:S511	VSKNRASVSSPSI	1.10825	0.951049	1.06784	0.956964	0.861308	1.01673	0.981614	1.13623	0.948655	0.971353	4
488	1	VRP1	P37370	P37370:T471	SSSSAVTPGGPLP	0.485315	0.389089	0.552255	0.375701	0.715421	0.958916	1.3137	1.93038	1.74881	1.53042	2
489	2	DCP2	P53550	P53550:S819	YNVDSYSQKNSAK	1.26716	1.34161	1.37775	1.36077	0.89861	0.834916	0.882981	0.76534	0.570391	0.700469	5
490	3	NCE102	Q12207	Q12207:T162	FSKRRRTGQVGVP	0.745304	0.741227	0.689154	0.781003	1.16691	0.881473	1.24219	1.14119	1.30991	1.30165	3
492	2	CWC22	P53333	P53333:S540	ENSRSRSPFTVET	1.27986	1.20066	1.23346	1.12177	0.991395	0.884574	0.869768	0.801006	0.748341	0.869172	4
493	1	AFR1	P33304	P33304:S478	SLDDNESARYFYN	1.46665	1.79467	1.66654	1.38977	1.07396	0.717158	0.704542	0.494796	0.248384	0.443542	5
494	3	PAB1	P04147	P04147:S405	RKDVRRSQLAQQI	0.588664	0.502749	0.622691	0.755425	1.04348	0.888953	1.52452	1.37031	1.30975	1.39345	2
495	3	IKS1	P47042	P47042:S299	RFSDTESPEERKK	0.635156	0.607831	0.609179	0.632493	0.753525	0.879113	1.1319	1.54723	1.46007	1.74351	2
496	3	SKG3	Q06315	Q06315:S592	EDVEAKSANEFST	1.65803	1.44862	1.62319	1.27924	0.854337	0.688771	0.62853	0.527002	0.625373	0.666907	5
497	3	YAT2	P40017	P40017:S752	KTGVKISPVVDKL	1.29041	1.0185	1.14924	1.07713	0.953494	0.928428	1.03009	0.948465	0.817159	0.787083	4
498	2	HNM1	P19807	P19807:S545	EDSREFSVAASDV	2.31418	2.04949	1.67767	0.998165	0.790312	0.408962	0.697223	0.313444	0.227551	0.523007	5
499	3	HRK1	Q08732	Q08732:S37	LIRSSKSFLNFIG	1.7951	1.46173	1.214	0.861422	0.901585	0.514971	0.92232	0.722114	0.75484	0.851923	5
500	3	YSP2	Q06681	Q06681:S535	VGDEGNSKRNSRY	2.01061	1.80487	1.6865	1.3344	0.80957	0.528671	0.368352	0.326801	0.496746	0.633483	5
501	3	ARK1	P53974	P53974:S569	IDKLNSSEESFNA	1.29245	1.26805	1.39855	1.15785	0.801391	0.854367	0.917951	0.801022	0.773762	0.734598	4
502	3	NTH1	P32356	P32356:S83	QQTRRGSEDDTYS	0.715381	0.703189	0.763371	1.02095	0.90776	1.17407	0.897109	1.28504	1.22792	1.30521	3
503	3	LTE1	P07866	P07866:Y549	MQPSPSYDALQRR	0.716113	0.722298	0.631196	0.734371	0.759523	0.978304	1.04586	1.32778	1.34643	1.73813	2
504	2	MIG1	P27705	P27705:T371	KKSKTSTPTTMLS	0.416209	0.470157	0.707311	0.696082	0.882705	1.33626	1.15281	1.32711	1.58342	1.42793	2
505	3	SPT5	P27692	P27692:S1032	TRDGGASAWGNQD	1.7222	1.25568	1.2372	1.03304	1.02863	0.691068	0.698448	0.693385	0.717147	0.923207	5
506	3	STE20	Q03497	Q03497:S502	NSAANVSPLKQTH	0.326572	0.313549	0.514611	0.716396	1.26454	1.21323	1.20674	1.53	1.43271	1.48165	2
507	3	NGR1	P32831	P32831:T637	DVSRMMTPPLNIA	1.09155	1.04707	1.3978	1.02929	1.00865	1.19626	1.1375	0.829452	0.553355	0.709083	4
508	1	PAB1	P04147	P04147:S209	SRKERDSQLEETK	0.672063	0.60299	0.863014	0.941555	0.764338	1.11517	1.22345	1.12464	1.25105	1.44173	3
509	1	NBA1	Q08229	Q08229:S193	GSLKLLSSPLRQE	0.126828	0.303543	0.423607	0.894986	1.29872	1.22812	0.908514	1.39258	1.67879	1.74431	2
510	3	RPN10	P38886	P38886:S259	QDQPEQSEQPEQH	1.51493	1.41852	1.55759	0.95296	1.05042	0.908607	0.815433	0.62153	0.590029	0.569976	5
511	3	YJL055W	P47044	P47044:T115	ENHKGATPISEEY	1.10546	1.14657	1.38721	1.18484	1.17409	0.98719	0.847942	0.859218	0.634603	0.672869	4
512	2	CBF1	P17106	P17106:S19	EDEEIHSARKRGY	0.859383	0.86968	0.780441	0.828691	0.807041	0.932715	1.00426	1.21548	1.34742	1.35488	3
513	2	STE20	Q03497	Q03497:S497	KSPVMNSAANVSP	0.393082	0.39982	0.531864	0.710114	1.22577	1.14908	1.05651	1.53222	1.42087	1.58067	2
514	1	NSG2	P53898	P53898:S82	PRNTVSSNNLERI	1.49632	1.41246	1.28955	1.17198	1.00385	0.735554	0.67677	0.788172	0.725003	0.700338	5
515	2	IPL1	P38991	P38991:S5	MQRNSLVNIKL	0.813677	0.71192	0.763421	0.848426	0.839045	0.917445	0.999004	1.13474	1.23708	1.73524	3
516	3	PSP2	P50109	P50109:S340	PLSKLDSPALELQ	1.1358	1.37977	1.32022	1.20421	0.905613	1.2339	1.12503	0.609008	0.568944	0.517499	4
517	3	PRK1	P40494	P40494:S560	GNSVNNSRSASFD	1.09803	1.13036	1.05551	1.17808	1.07408	1.10194	0.853739	0.971396	0.759726	0.777135	4
518	3	FPS1	P23900	P23900:S601	KTKSSISDNENEA	1.21411	1.23305	1.17418	1.00055	0.954105	0.900125	0.823154	0.91162	0.873091	0.916013	4
519	3	MSS4	P38994	P38994:S661	QLADTASIEEQPQ	1.11447	1.1759	1.15259	1.20718	1.14198	1.0519	0.690085	0.815567	0.887798	0.762532	4
521	1	PRP16	P15938	P15938:S108	NEDELDSPVQKKP	0.771647	0.476646	0.789402	0.477329	1.11718	0.768916	1.40399	1.41423	1.46818	1.31248	2
522	1	CWC24	P53769	P53769:S26	RQKINFSEEKLVA	1.3012	1.20227	1.18839	1.18986	0.905173	0.997543	0.903709	0.74456	0.864049	0.703245	4
523	1	TGL4	P36165	P36165:S55	RPSKDNSDVERVE	1.22866	1.2143	1.36953	1.24303	1.03819	1.07903	0.778327	0.55959	0.816975	0.672362	4
524	3	JIP4	Q03361	Q03361:S139	RREGSASPGRYSS	1.37661	1.07844	1.16968	1.18101	0.899848	0.889438	0.877914	0.868202	0.786038	0.872817	4
525	3	JIP4	Q03361	Q03361:S145	SPGRYSSPPPASK	1.22005	1.07754	1.1764	1.10795	0.931862	0.949694	0.98026	0.895854	0.807891	0.852497	4
526	3	MAM3	Q12296	Q12296:S693	DSLSRTSNYDANG	1.18415	1.08927	1.30534	1.1395	0.936732	0.931863	0.922472	0.789522	0.763238	0.937919	4
527	2	MAM3	Q12296	Q12296:T692	TDSLSRTSNYDAN	1.26841	1.17023	1.31102	1.16923	0.925764	0.997284	0.792195	0.711705	0.763288	0.890877	4
528	2	VRP1	P37370	P37370:S519	DDNVRPSPISPSI	0.589306	0.49952	0.69716	0.76304	0.92093	0.90856	0.966935	1.56027	1.68592	1.40836	2
529	1	PTK2	P47116	P47116:S755	KRMSDLSLKSETP	0.634147	0.57027	0.706918	0.559066	0.921881	0.983447	1.47633	1.62741	1.28354	1.23699	2
530	2	RPL27A	P0C2H6	P0C2H6:S105	ETFEQPSQREEAK	1.14428	1.07796	1.14254	1.16873	1.00334	0.891523	0.919774	0.908379	0.831144	0.912335	4
531	1	YNR014W	P53719	P53719:S136	NFQRRASEPQLPS	0.858072	0.703619	0.788824	0.879147	0.858072	0.953213	0.948696	1.36328	1.24375	1.40332	3
532	2	PKH1	Q03407	Q03407:S493	TSVRSASNNTDRE	1.18872	1.17175	1.09279	1.01676	0.99967	1.11415	0.914605	0.920585	0.898251	0.68272	4
533	2	GGA1	Q06336	Q06336:S394	ILGDAHSKSSGID	1.25407	1.26386	1.52131	1.36115	1.08317	0.923019	0.87374	0.679155	0.517105	0.523423	5
535	3	TDA7	P53882	P53882:S532	RNTETASANNPFS	1.40317	1.38995	1.40934	1.06764	1.11629	0.829378	0.907515	0.58005	0.683852	0.612824	5
536	3	CAF120	P53836	P53836:S672	LRFQRASVHSESN	0.0787067	0.415808	0.560861	0.74529	0.998562	1.16961	1.16957	1.69965	1.4765	1.68544	2
537	3	CAF120	P53836	P53836:S675	QRASVHSESNYNS	0.0787067	0.415808	0.560861	0.74529	0.998562	1.16961	1.16957	1.69965	1.4765	1.68544	2
538	2	VTC2	P43585	P43585:S597	QAAVPVSQEENER	1.22726	1.38519	1.47501	1.20422	1.02293	0.972592	0.713322	0.671207	0.568223	0.760043	5
539	1	YSP2	Q06681	Q06681:S505	MARFENSQSNLSS	1.4739	1.50069	1.63277	1.24276	0.92932	0.509643	0.593387	0.621142	0.82787	0.668517	5
540	1	YSP2	Q06681	Q06681:S511	SQSNLSSHRARSK	1.4739	1.50069	1.63277	1.24276	0.92932	0.509643	0.593387	0.621142	0.82787	0.668517	5
541	2	KIN2	P13186	P13186:S615	SPTSRKSSDIHTE	1.23368	1.25677	1.29258	1.31248	0.815823	1.07689	0.796721	0.816619	0.822986	0.575454	4
542	3	MKT1	P40850	P40850:S371	SASSSASPATTVT	1.19639	1.12452	1.3502	1.14421	1.00617	1.10015	0.953684	0.783609	0.665354	0.675715	4
543	3	GIP3	Q03016	Q03016:S103	LLTPINSGNRSDS	1.08956	1.06277	1.08879	1.14181	1.10807	0.988872	0.881487	0.904052	0.891684	0.842901	4
544	3	VHS3	Q08438	Q08438:S198	SDNSSDSPRKEHP	0.452498	0.600389	0.64812	0.79683	1.0026	1.46526	1.22512	1.42209	1.15644	1.23065	2
545	3	BUD6	P41697	P41697:S312	DDRNINSAENKGK	0.66553	0.647956	0.82297	0.659892	0.905919	1.13597	1.22133	1.38271	1.12645	1.43127	2
546	3	GAC1	P28006	P28006:S60	PISRSKSEIFCTS	1.26199	1.30134	1.39188	1.25037	1.1401	0.812945	0.853007	0.756386	0.617002	0.614981	5
547	1	CDC24	P11433	P11433:S748	FESEIKSISENFK	0.891876	0.695982	0.648601	0.803166	0.664925	0.938859	0.964261	1.26463	1.46395	1.66375	3
548	2	FUN30	P31380	P31380:T36	LKPTSPTVPDASV	0.917291	0.819915	1.11021	0.904623	1.36632	1.35335	1.26513	0.971169	0.717197	0.574795	4
549	2	SWE1	P32944	P32944:S372	DTDEEISTPTRRK	0.403093	0.554417	0.426221	0.675015	0.874248	1.27701	1.27899	1.65764	1.30708	1.54629	2
550	3	SEC16	P48415	P48415:S1778	EQPENISKSASSA	1.73349	1.55419	1.31081	1.07952	0.904112	0.666316	0.728458	0.686336	0.67269	0.664068	5
551	1	YRR1	Q12172	Q12172:S154	RGSTETSSPLPDG	0.812274	0.688235	0.720865	0.762751	0.952745	0.790984	1.34384	1.38318	1.41882	1.12631	3
552	2	IES1	P43579	P43579:T567	KNDLNLTPLKKYN	0.367104	0.412141	0.506503	0.390569	0.610579	0.642496	0.704437	1.5928	1.79238	2.98099	1
553	1	PIL1	P53252	P53252:T233	LDDSPVTPGETRP	0.684358	0.669344	0.826292	0.595496	0.919693	0.675628	1.16882	1.38635	1.48603	1.58799	2
554	2	RAD9	P14737	P14737:S56	TNIIEGSPKANPN	0.898697	0.814968	0.891308	0.850517	0.920316	1.09376	0.939987	1.12976	1.19167	1.26901	3
555	3	PHM7	Q12252	Q12252:S812	TKDNNESTFVPEG	2.01879	1.61477	1.37462	0.929343	1.02549	0.688504	0.672798	0.570696	0.565242	0.539753	5
556	3	VPS35	P34110	P34110:S868	SNADDGSVITDKE	1.3288	1.17187	1.27542	1.10877	1.01098	0.9273	0.834693	0.690751	0.816384	0.835033	4
557	2	PIB2	P53191	P53191:S381	SKSQSASVQNANN	1.25653	1.36886	1.15553	1.1934	0.937818	0.920993	0.810388	0.832098	0.709721	0.814663	4
558	3	YCF1	P39109	P39109:S908	ISLRRASDATLGS	0.525937	0.816359	0.976736	1.08187	1.00449	1.12407	1.22651	1.21356	0.948183	1.08228	3
559	3	FPS1	P23900	P23900:S212	NMESNESPRNVPI	0.663263	0.80087	0.772958	0.707865	0.797536	0.96353	1.23463	1.23661	1.20972	1.61302	3
560	3	AVT1	P47082	P47082:S37	SPDDSVSQFQSDG	2.05442	1.45362	1.02507	0.881956	0.880835	0.726123	0.768781	0.802349	0.707541	0.699307	5
561	3	NUP100	Q02629	Q02629:T776	DDHDESTPDPQSK	1.44795	1.75158	1.29063	1.31259	0.697808	1.02206	0.527932	0.675942	0.673897	0.599615	5
562	3	YLR278C	Q05854	Q05854:T1093	QPQQHITSPQRFS	0.524895	0.533668	0.727668	0.988719	1.04803	1.31034	1.05512	1.15317	1.39086	1.26753	2
564	1	NPR2	P39923	P39923:S364	GDQDSPSFSVRRK	1.25817	1.06572	1.1327	1.08677	1.16247	0.918742	0.945487	0.953278	0.839787	0.636875	4
565	3	VAN1	P23642	P23642:S25	GLSLPISRNGSSN	1.36796	1.27511	1.18428	1.11035	0.985904	0.775293	0.957214	0.839618	0.76826	0.736018	4
566	3	ACF4	P47129	P47129:S156	FVDVNNSPNMLKG	0.465726	0.482895	0.699701	0.792204	1.32393	1.17283	1.12694	1.2581	1.25373	1.42394	2
567	3	TDA7	P53882	P53882:S515	AQAKEASLQAQDS	1.31373	1.14045	1.10421	1.05552	1.03489	0.913184	0.944487	0.853409	0.732042	0.908082	4
568	2	AIM21	P40563	P40563:S167	GNESAISPSNLVN	0.728117	0.794049	0.819418	0.896673	0.771116	0.936949	1.02381	1.27076	1.47515	1.28395	3
569	1	YPL014W	Q02606	Q02606:S287	MKNRNGSSQYISE	0.554241	0.561	0.565732	0.662386	0.977357	1.10037	1.28489	1.89321	1.09496	1.30585	2
570	3	YEL043W	P32618	P32618:S913	KHKSASSPANADT	0.713048	0.834601	0.885987	0.961388	0.999077	0.913022	1.04062	1.0355	1.23337	1.38339	3
571	3	ISW1	P38144	P38144:T689	FKSGTSTGSAGTP	1.18206	1.04965	1.21223	1.13046	1.04846	0.906431	0.779962	0.750264	1.05677	0.88372	4
572	2	SRP40	P32583	P32583:S301	AEETPASSNESTP	0.912291	0.866326	1.18259	1.14621	1.07159	1.05709	0.953695	0.864104	0.971239	0.974865	4
573	2	SRP40	P32583	P32583:S302	EETPASSNESTPS	0.912291	0.866326	1.18259	1.14621	1.07159	1.05709	0.953695	0.864104	0.971239	0.974865	4
574	3	NSP1	P14907	P14907:S221	TGFSFGSQLGGNK	1.68525	1.2253	1.2921	1.01235	1.23008	0.72513	0.873512	0.540934	0.676008	0.739334	5
575	3	ALY1	P36117	P36117:S573	LSSPVLSPNVQKM	1.17312	1.11378	1.11152	1.12724	1.02776	1.03024	0.879501	0.881323	0.807833	0.847692	4
576	3	VID27	P40157	P40157:S222	ILERTPSPLKKVP	1.1482	1.00273	1.1612	1.10512	1.04795	0.937726	0.9883	0.82756	0.897522	0.883692	4
577	3	VID27	P40157	P40157:T220	SEILERTPSPLKK	1.1482	1.00273	1.1612	1.10512	1.04795	0.937726	0.9883	0.82756	0.897522	0.883692	4
578	2	HCM1	P25364	P25364:S501	ISPRKSSAPDVLT	0.486783	0.418928	0.420109	0.571454	0.95616	1.37509	1.49516	1.73737	1.3034	1.23554	2
579	3	BBC1	P47068	P47068:T894	ASIRRSTTHDVGE	0.988474	1.2043	1.0547	1.34822	1.06732	0.862915	0.855708	0.927743	0.739537	0.951085	4
580	3	TFG1	P41895	P41895:S198	NTVKDGSQTPTVD	1.12762	1.26827	1.33661	1.26342	0.9388	1.01123	0.871341	0.726895	0.769032	0.686774	4
581	3	KEL1	P38853	P38853:S748	SDEKNVSPMGDVP	0.829316	0.762727	0.93623	0.893763	0.853665	0.951907	0.936094	1.22131	1.32764	1.28735	3
582	1	MOB1	P40484	P40484:T85	MSPVLTTPKRHAP	0.54894	0.734735	0.766827	0.929398	1.13673	1.23934	1.29128	0.783718	1.44456	1.12448	3
583	3	RPG1	P38249	P38249:T921	QRLAGRTAGGSSP	0.782417	0.853521	0.914617	0.850775	1.07283	1.07075	1.22374	1.16191	1.04374	1.0257	3
584	1	GYL1	Q04322	Q04322:S124	ALKRITSPPLPPR	0.852202	0.704777	0.979099	1.23289	1.34611	1.37534	1.18873	0.974745	0.8211	0.525006	4
585	3	YEL043W	P32618	P32618:S498	SLAATNSNNSAEK	1.24629	1.34391	1.0624	1.18479	1.01855	1.05115	0.876784	0.780057	0.848931	0.587145	4
586	3	MET4	P32389	P32389:S564	PVDRKYSDNEDDE	0.953161	1.15647	1.06209	1.15947	0.955674	0.995535	0.992769	0.953265	0.928569	0.843	4
587	3	YLR278C	Q05854	Q05854:S1143	ESNFSTSPLRADY	0.730375	0.707694	0.632308	0.731677	0.875013	1.18911	1.46833	1.33262	1.14576	1.18712	2
588	2	EIS1	Q05050	Q05050:S168	MTMETTSLSSQTN	1.72195	1.36383	1.17473	1.46102	0.954997	0.708853	0.926474	0.722586	0.551447	0.414114	5
589	1	KKQ8	P36004	P36004:Y213	LRRATSYPNPLPS	0.776145	0.74165	0.814289	0.909815	0.913795	0.883611	1.09324	1.35262	1.27069	1.24415	3
590	3	YCK3	P39962	P39962:S404	SKSRISSNPQSFT	1.29911	1.14958	1.30118	1.11804	0.939534	0.897185	0.922812	0.803421	0.757635	0.811496	4
591	1	HIR2	P32480	P32480:T460	RKPKEATPSNIAP	1.19922	1.1872	1.28946	1.12765	0.998183	0.872101	0.975903	0.88473	0.696223	0.769326	4
592	2	HEH2	Q03281	Q03281:S158	TSADLTSELETVE	1.24413	1.84188	1.40926	1.11293	1.07222	1.05412	0.799638	0.773059	0.386247	0.306509	5
593	3	YCT1	Q12235	Q12235:S500	IESENPSSIEEGK	1.42087	1.24157	1.38879	0.936919	1.21744	0.910908	1.04638	0.774231	0.591038	0.471862	5
594	3	SPT5	P27692	P27692:S219	DEDDEASAPGARR	1.15171	1.16878	1.19979	1.01117	1.03881	0.914439	0.886912	0.875049	0.899456	0.853883	4
596	2	AFR1	P33304	P33304:S526	FEDRRNSLPDSSF	1.25954	1.16587	1.44672	1.46492	1.17958	0.869188	0.730212	0.698686	0.539835	0.645456	5
597	1	YLR278C	Q05854	Q05854:S1094	PQQHITSPQRFSE	0.570686	0.672542	0.723832	0.580077	1.05252	1.04529	1.27646	1.30969	1.17027	1.59864	2
598	3	BUD14	P27637	P27637:S222	DEEENYSDDDDFD	0.88922	0.954245	0.780576	0.981179	1.15439	1.16819	1.0136	1.19374	0.950136	0.914728	3
599	3	TIF5	P38431	P38431:S190	SDGTGSSTPQHHD	1.13927	1.16256	1.2377	1.11454	0.961039	0.945574	0.96215	0.880251	0.791863	0.805054	4
600	3	RLF2	Q12495	Q12495:S515	TASQSQSPEKKQK	0.276829	0.273044	0.277467	0.334564	0.384809	0.524148	0.514956	1.32162	2.48002	3.61254	1
601	3	AVO1	Q08236	Q08236:S360	GDGSSASGNGSVS	1.07607	1.17262	1.27685	1.34294	0.911554	0.985606	0.942566	0.859796	0.704628	0.727372	4
602	2	AVO1	Q08236	Q08236:S364	SASGNGSVSRDGL	1.19634	1.18765	1.29403	1.32591	0.789419	1.15287	0.897462	0.776173	0.67765	0.702488	4
603	3	LAM5	P43560	P43560:S103	FKSNVPSPVSRST	0.659453	0.771924	0.919257	1.09023	1.05523	1.2066	1.05981	0.94922	1.1407	1.14757	3
604	3	LAM5	P43560	P43560:S99	MISSFKSNVPSPV	0.67055	0.7754	0.969713	1.10089	1.03845	1.22193	1.0023	0.862305	1.24329	1.11517	3
605	3	RGT1	P32862	P32862:S229	YNTVQQSPITNKH	0.431909	0.52363	0.750973	0.889985	1.12938	1.03134	1.39419	1.13197	1.45721	1.25941	2
606	1	SYH1	Q02875	Q02875:S401	TADEPKSKDTPQM	0.457626	0.489747	0.767623	1.03714	1.20303	1.37552	1.35022	1.02218	1.16629	1.13064	2
607	2	YDL199C	Q12407	Q12407:S612	QNNQAYSSIQNEQ	1.19022	1.16961	1.17567	1.08065	1.17858	0.813032	0.8683	0.785882	0.820304	0.917751	4
608	1	MDG1	P53885	P53885:T182	GLSGTTTIIENNV	1.40652	1.40262	1.56964	1.06954	1.33034	0.843915	0.747216	0.555773	0.625122	0.449307	5
609	3	GAL11	P19659	P19659:S803	ASNTAKSTPNTNP	1.12678	1.23241	1.44525	1.11255	1.05862	1.11291	0.905969	0.809234	0.634346	0.561931	4
610	3	YDL199C	Q12407	Q12407:S64	NNITAHSSRRGSL	1.2636	1.17217	1.10443	1.26351	0.993578	0.844974	0.887177	0.889734	0.801595	0.779234	4
611	2	YDL199C	Q12407	Q12407:S69	HSSRRGSLYRDSD	1.41318	1.38848	1.15229	1.23546	0.918898	0.812663	0.821227	0.722898	0.757486	0.777415	5
612	1	FIR1	P40020	P40020:S450	FLKVDTSPVNQSF	0.381446	0.424168	0.545468	0.835368	0.91776	1.15044	0.882667	0.85978	1.99954	2.00336	1
613	2	ARP5	P53946	P53946:S7	MSSRDASLTPLKA	1.45448	1.30414	1.36071	1.13972	1.03166	0.869492	0.839801	0.714836	0.532181	0.752983	5
614	3	PSK1	P31374	P31374:S1055	ENGLAGSPKDEDG	0.972302	0.792302	0.963618	0.846488	0.96493	0.9806	1.17514	1.06937	1.07269	1.16256	3
615	1	BCY1	P07278	P07278:S68	FPEPEESFSRPQS	1.19459	1.24638	1.36118	1.19225	1.14792	0.89594	0.727951	0.685954	0.891274	0.656556	4
616	3	VPS74	Q06385	Q06385:S22	DTSSIHSSANNTK	1.47709	1.69324	1.16295	1.17556	0.78561	0.94829	0.703358	0.715936	0.702794	0.635168	5
617	2	SHS1	Q07657	Q07657:S545	TYTDLASIASGRD	1.87273	1.69086	1.47733	0.994285	0.7962	0.610086	0.876902	0.591938	0.465287	0.624373	5
618	1	RGA2	Q06407	Q06407:S203	SQERDESSLNDNN	1.22184	1.22249	1.41693	1.50036	0.894699	0.858569	0.733101	0.641135	0.821126	0.689746	4
619	3	TPO1	Q07824	Q07824:S76	MNSAAESEVNITR	1.35212	1.2728	1.27895	1.07551	1.27078	0.815975	0.81689	0.845305	0.566593	0.70507	5
620	3	HBT1	Q07653	Q07653:S1036	RVRKSISGGTFGF	0.836123	0.757582	0.874262	0.850303	0.970267	0.937569	1.29173	1.17557	1.13371	1.17288	3
621	2	MRL1	Q06815	Q06815:S334	GGIRLRSSPSASS	0.657784	0.689529	0.865803	0.87847	0.851457	1.20935	1.04604	1.27741	1.19683	1.32732	3
622	1	HBT1	Q07653	Q07653:S671	QDEDPLSPRQTTN	0.462608	0.381297	0.535414	0.618915	1.05627	1.55689	1.45786	1.22372	1.56146	1.14557	2
623	3	BOI1	P38041	P38041:S104	YGNLNDSASNIGK	1.58661	1.34807	1.40358	1.10734	0.786894	0.881504	0.781405	0.741976	0.683233	0.679386	5
624	3	EDE1	P34216	P34216:S244	TPLSANSTGVSSL	0.798242	0.717616	0.812231	0.751357	0.857185	1.09048	1.45676	1.17873	1.24938	1.08802	3
625	1	BOP3	P53958	P53958:S231	LHSRNLSLPIGKF	0.34245	0.317854	0.318678	1.05806	1.04724	0.836236	1.20246	1.59622	1.73143	1.54938	2
626	3	SCS2	P40075	P40075:T204	KQTSNSTPAPQNQ	1.59935	1.27319	1.28228	1.13384	1.01301	0.765756	0.854037	0.720348	0.678446	0.67974	5
627	3	NUM1	Q00402	Q00402:S2183	YENIKNSAEKLGY	1.08628	0.983913	1.1852	1.06631	1.05183	0.913731	0.935739	0.851194	0.915057	1.01075	4
628	1	FLC1	Q08967	Q08967:S712	VSPDRASSSPNSK	0.758521	0.82348	0.937358	0.958549	0.905274	0.96548	0.969837	1.07104	1.11917	1.4913	3
629	1	FLC1	Q08967	Q08967:S713	SPDRASSSPNSKS	0.758521	0.82348	0.937358	0.958549	0.905274	0.96548	0.969837	1.07104	1.11917	1.4913	3
630	3	AVT4	P50944	P50944:S100	LNSSKRSSVSHGN	1.19103	1.08525	1.10389	1.17459	1.16402	0.893799	0.843459	0.678091	0.925129	0.940737	4
631	2	AVT4	P50944	P50944:S103	SKRSSVSHGNEAI	1.47015	1.23021	1.38362	1.15596	1.13826	0.827515	0.700167	0.618055	0.740486	0.735569	5
632	2	HSP30	P25619	P25619:T315	PRASGETAIHEPE	1.76984	1.27877	1.36768	0.963855	1.11757	1.01039	0.797673	0.559202	0.600748	0.534275	5
633	3	LSB3	P43603	P43603:S397	RFTAPTSPSTSSP	0.586732	0.54414	0.768904	0.830211	0.968365	1.31213	1.25389	1.35836	1.18763	1.18964	2
634	3	PIF1	P07271	P07271:S584	AMEREQSDGEESA	0.768738	0.769673	0.674691	0.755247	0.666502	0.825561	1.10227	1.04633	1.61232	1.77866	3
635	1	YNG2	P38806	P38806:S183	VSSREKSVTPVSP	0.72183	0.522084	0.601982	0.745662	1.08052	1.17362	1.09475	1.33016	1.3257	1.40371	2
636	3	ALY2	P47029	P47029:S911	NMEPLLSKTETLT	1.32337	1.1864	1.26933	1.17068	1.20144	0.827912	0.925434	0.571125	0.772303	0.752004	4
637	3	DAL5	P15365	P15365:S42	VLSTVLSPNGKIV	1.5974	1.32716	1.32385	1.28377	1.37834	0.762896	0.933849	0.553401	0.471534	0.367801	5
638	3	YEL043W	P32618	P32618:S529	GSIDLISNNNKSI	1.34883	1.26124	1.38782	1.12441	1.06677	0.876201	0.76509	0.740935	0.806752	0.621952	5
639	3	SPP41	P38904	P38904:S954	EISSSESPDKATP	0.794095	0.678673	0.865014	0.916302	0.802003	1.04723	0.928931	0.998826	1.41799	1.55093	3
640	3	KRE6	P32486	P32486:S136	AIASSPSLNSNLS	0.793975	0.784223	0.914334	0.970422	1.07344	1.05728	1.11205	1.04108	1.07816	1.17503	3
641	1	DDP1	Q99321	Q99321:S26	RENQVYSPVTGAR	0.66282	0.678653	0.81229	0.741715	0.875352	0.906212	1.20059	1.42547	1.48155	1.21535	2
642	3	BUL1	P48524	P48524:S106	RSPLRRSTANATP	0.808494	0.741925	0.740319	0.891769	0.913375	1.19936	1.13128	1.149	1.19265	1.23183	3
643	2	IDS2	P46958	P46958:S163	HLLNPRSSFSGAS	1.07904	0.566759	1.04866	1.16495	1.21838	1.16704	1.0649	1.02823	0.904615	0.757425	4
644	2	IDS2	P46958	P46958:S164	LLNPRSSFSGASS	1.07904	0.566759	1.04866	1.16495	1.21838	1.16704	1.0649	1.02823	0.904615	0.757425	4
645	3	BNI1	P41832	P41832:S325	GAENNTSASTLPG	1.34742	1.32341	1.30855	1.1019	0.929371	0.908095	0.836468	0.73874	0.765019	0.741026	5
646	3	NVJ1	P38881	P38881:T251	KCRKESTAEPDSL	1.51052	1.28496	1.16921	0.988958	1.01496	0.725801	0.943145	0.861537	0.716705	0.784211	5
647	1	PUF3	Q07807	Q07807:S203	TQSQFISKSVSNA	1.79626	1.58695	1.45879	1.05373	0.771046	0.674078	0.587042	0.527131	0.734843	0.810133	5
648	3	MRD1	Q06106	Q06106:S305	AETREKSSSYATE	1.16492	1.11225	1.11933	1.13933	1.1435	0.866763	0.953648	1.09407	0.715602	0.690582	4
649	2	YCT1	Q12235	Q12235:S12	VKIGADSISSSDE	1.27004	1.08453	1.32632	1.09934	1.05713	0.930129	1.08157	0.767579	0.806828	0.576517	4
650	2	YCT1	Q12235	Q12235:S14	IGADSISSSDEIL	1.27004	1.08453	1.32632	1.09934	1.05713	0.930129	1.08157	0.767579	0.806828	0.576517	4
651	3	SAP4	P53036	P53036:S815	VIVDHHSDLN*	1.36334	1.10324	1.33766	1.19379	1.14555	0.797832	0.767432	0.833044	0.724371	0.733746	4
652	3	YRO2	P38079	P38079:T341	EEEDVATDSE*	1.11939	1.30292	1.15375	1.09564	1.11788	0.921472	0.928284	0.845587	0.742275	0.772795	4
653	2	ALK2	P32789	P32789:S70	FFTSSDSPTSKTR	0.380819	0.440897	0.4266	0.564629	0.591163	0.650142	0.736479	1.36902	1.79878	3.04146	1
654	1	TDA7	P53882	P53882:S523	QAQDSGSQQRNTE	1.39995	1.13704	1.1433	0.973424	1.21955	1.00672	1.12594	0.802982	0.61746	0.57364	4
655	2	TDA7	P53882	P53882:S628	NTVQNNSQGFLRE	1.17273	1.283	1.21999	1.28504	1.0998	0.83258	1.06888	0.807491	0.609411	0.62108	4
656	3	YEL043W	P32618	P32618:S930	SSTPSTSPSGRRM	0.577756	0.539043	0.73879	0.972041	1.05016	1.14479	1.19021	1.23509	1.34532	1.20681	2
657	1	STB1	P42845	P42845:S89	NKMTVISPVKFVE	0.0929368	0.122508	0.524952	0.759829	0.940445	1.40691	1.2308	1.52717	1.88821	1.50623	2
658	3	SHS1	Q07657	Q07657:S416	ENEQEMSPVRQLG	0.399807	0.382912	0.536082	0.718486	1.20036	1.26814	1.45467	1.3259	1.38481	1.32883	2
659	2	SLD3	P53135	P53135:T442	NVSSPNTVETYNR	0.646065	0.775538	0.753224	0.789549	0.849485	0.982331	1.47557	1.28175	1.27397	1.17252	3
660	2	ATG21	Q02887	Q02887:S196	NSFSNASNTGTLE	1.35523	1.29421	1.27006	1.1165	0.940818	0.920114	0.867881	0.724672	0.719809	0.790708	4
661	1	HHO1	P53551	P53551:S176	KKASSPSSLTYKE	0.794995	0.552672	0.851	0.678068	1.04688	1.12857	1.225	1.23702	1.20233	1.28347	3
662	2	TYE7	P33122	P33122:T178	APRKRLTPFQKQA	1.53591	1.28642	0.965588	1.11135	1.05731	0.949573	0.989973	0.762497	0.732835	0.608542	5
663	2	YOL019W	Q08157	Q08157:T309	KRRSTSTYSVIES	1.30714	1.22355	1.11752	0.913086	0.854814	0.769316	1.17993	0.767247	0.82329	1.04412	4
664	3	RPS17A	P02407	P02407:S96	ALDLSRSNGVLNV	1.26436	1.28483	1.32506	0.797342	1.15679	0.968756	0.835942	0.66407	0.873962	0.828889	4
665	3	CAF120	P53836	P53836:S871	QPANINSPNKMYG	0.332315	0.311084	0.567113	0.859579	1.30549	1.0682	1.25164	1.27647	1.27026	1.75787	2
666	2	ACT1	P60010	P60010:S368	YDESGPSIVHHKC	1.18612	1.07355	1.23235	1.27716	0.925419	1.0796	0.75257	0.858911	0.789202	0.825124	4
667	1	CDC24	P11433	P11433:S100	NGANRDSSDLAPT	0.239012	0.243753	0.334815	0.714963	1.27921	1.24988	1.6643	1.46677	1.57363	1.23368	2
668	3	RSN1	Q03516	Q03516:S933	GEFDTASKENNPF	1.32697	1.35557	1.26192	1.11813	1.16853	0.794063	0.764509	0.686104	0.814838	0.709376	5
669	2	MLF3	P32047	P32047:S56	YNLQTISPIPISG	0.309704	0.572092	0.909326	0.915348	0.948039	0.860289	1.28785	1.04353	1.60702	1.5468	2
670	1	MMS4	P38257	P38257:S61	SSPQRKSVSNDVE	0.752323	0.644695	0.937057	0.924206	0.802656	0.748039	1.12848	1.17212	1.29876	1.59166	3
671	3	SQS1	P53866	P53866:S217	DEEAQQSPDLTKI	0.530698	0.649638	0.733396	0.816338	1.08833	1.26046	1.04695	1.30654	1.27555	1.29211	2
672	3	NAB6	Q03735	Q03735:S449	VSSARSSVANIYE	0.809962	0.665819	1.03884	0.991118	0.971249	1.05419	1.04639	1.17554	1.03448	1.21242	3
673	1	SRC1	Q03707	Q03707:T291	NGTGHSTPLSKLK	0.674458	0.630803	0.564512	0.631265	0.653439	0.71742	0.761306	1.33852	1.72356	2.30471	1
674	3	AVO2	Q04749	Q04749:S273	GGNRRSSITNPVF	0.86062	0.764618	0.719368	0.946705	1.14868	1.04715	1.18385	1.0745	1.3068	0.947709	3
675	2	YGR125W	P53273	P53273:S102	NEFCSSSVEENSP	1.30849	1.11256	1.38574	1.18669	1.09725	0.971272	0.853126	0.708009	0.669207	0.707661	4
676	3	IRC24	P40580	P40580:T208	LGPQGMTPKALER	0.757993	0.701347	0.915748	0.623961	0.805579	0.962548	1.1437	1.37871	1.23567	1.47475	3
677	2	BMS1	Q08965	Q08965:S578	DDSKDESDIEEDV	0.974989	1.03364	1.26222	1.14128	1.13717	1.03556	0.946093	0.835678	0.875289	0.75808	4
678	1	FKH2	P41813	P41813:S832	ETKDINSSPLKNQ	0.389898	0.265693	0.668051	0.842634	1.12588	1.38715	1.46741	1.4579	1.19676	1.19863	2
679	1	SUR7	P54003	P54003:S301	ERPDDVSV*	1.286	1.46375	1.27526	1.11871	1.17029	0.909127	0.740872	0.732305	0.588714	0.714959	5
680	3	YOL087C	Q99247	Q99247:S724	INTTQQSKDATPE	1.52558	1.53578	1.55419	1.07166	0.974073	0.820862	0.846892	0.567123	0.581638	0.522202	5
681	1	YGL140C	P53120	P53120:S588	TSDTSSSPLTLTK	0.675676	0.542644	0.850773	0.767694	0.852087	0.842886	1.16521	1.43022	1.5488	1.32401	2
682	3	TAF10	Q12030	Q12030:S58	AVVDDGSENAFGI	1.04227	0.935205	0.969402	0.932718	1.02967	1.01542	1.00921	1.16674	0.973305	0.926052	3
683	1	PSP1	P50896	P50896:S34	KNNSGKSLSDLPR	1.46726	1.25657	1.24943	1.03216	0.908492	0.79059	0.689158	0.580315	0.989884	1.03614	5
684	3	MYO5	Q04439	Q04439:Y359	MKRGSVYHVPLNI	0.973627	0.971303	1.09153	0.907409	1.2756	0.917719	1.07064	0.938444	0.954286	0.899447	4
685	3	KEL1	P38853	P38853:S621	ILETLPSNEIKTP	1.60756	1.27351	1.36803	0.950018	1.03869	0.884982	0.615486	0.531219	0.803992	0.926506	5
686	1	SQS1	P53866	P53866:S345	NLLPSPSPQLTED	0.602716	0.625416	0.779617	0.599977	0.933819	1.0661	1.20113	1.25983	1.62851	1.30288	2
687	2	UBX6	P47049	P47049:S348	GDSMTPSAYTTPR	1.13897	1.16012	1.02417	1.11033	1.13784	0.943461	0.943233	0.98029	0.833201	0.728397	4
688	3	YAT2	P40017	P40017:S785	SRKTSSSSQVNLN	1.46227	1.49546	1.34292	1.0334	0.992127	0.65235	0.662463	0.651804	0.778047	0.929149	5
689	2	KEL1	P38853	P38853:S25	PSDASISDQSREA	1.29738	1.37228	1.34232	1.15775	0.822804	0.719919	0.886967	0.853896	0.712287	0.834393	5
690	2	YOL019W	Q08157	Q08157:S311	RSTSTYSVIESES	1.88358	1.6474	1.32171	0.899879	0.818027	0.583072	1.08405	0.576416	0.584305	0.601563	5
691	2	YGR237C	P50089	P50089:S125	SVERSRSESPMFR	1.23841	1.30968	1.14795	1.13408	0.945739	0.887205	0.87882	0.780618	0.801419	0.876078	4
692	2	YGR237C	P50089	P50089:S127	ERSRSESPMFRSR	1.23841	1.30968	1.14795	1.13408	0.945739	0.887205	0.87882	0.780618	0.801419	0.876078	4
693	3	PIK1	P39104	P39104:T233	SSNRSSTPTSPID	1.31323	1.29542	1.30573	0.974893	1.13361	0.828292	1.03742	0.764479	0.661391	0.685529	4
694	3	SEC31	P38968	P38968:S349	ETKQQESETDFWN	1.23839	0.955928	1.19846	1.13107	1.10401	0.887612	0.935052	0.930256	0.801487	0.817748	4
695	3	MAF1	P41910	P41910:T347	SRLNSSTGEVEDA	1.396	1.22839	1.19276	0.998835	0.905084	0.801563	0.891332	0.853224	0.865655	0.867161	4
696	2	FLC3	P53121	P53121:T656	QAQDETTPTTVTS	0.755948	0.497732	0.694677	0.634996	0.982733	1.0269	1.48245	1.35553	1.42238	1.14665	2
697	2	DUR3	P33413	P33413:S726	RAHRQSSHFGQVD	1.28564	1.33761	1.23223	1.10455	1.18115	0.760076	1.03907	0.714393	0.685237	0.660039	4
698	3	BNI5	P53890	P53890:S346	SLNKYDSPVSSPI	0.67082	0.640051	0.673617	0.821682	1.08251	0.996175	1.33988	1.21345	1.4404	1.12142	2
699	3	PAM1	P37304	P37304:S749	SPPQLQSLSQNGT	0.745579	0.505527	0.941662	0.746344	1.00456	0.93388	1.14303	1.27155	1.25772	1.45015	3
700	2	TSL1	P38427	P38427:T75	AISRSATRSPSAF	1.82304	1.7818	1.38079	1.15	0.84497	0.693524	0.706038	0.548904	0.521174	0.549757	5
701	3	SIN3	P22579	P22579:S1483	GNQGIESETEKGK	1.27768	1.11433	1.15931	1.07546	0.941766	0.950659	0.966863	0.87605	0.811156	0.82673	4
702	1	NET1	P47035	P47035:S384	ELKEGPSSPASIL	0.619852	0.566917	0.569569	0.443404	0.813578	1.30215	1.70304	1.41953	1.40454	1.15742	2
703	3	JIP4	Q03361	Q03361:S705	SRIRDKSKPSSPT	1.28811	1.08336	1.36532	1.51922	1.08311	0.801369	0.798482	0.743067	0.629893	0.688066	4
704	3	JIP4	Q03361	Q03361:S718	ATDINSSASASRS	1.28811	1.08336	1.36532	1.51922	1.08311	0.801369	0.798482	0.743067	0.629893	0.688066	4
705	3	SOG2	Q08817	Q08817:T214	DHPNLPTPEPKIS	1.08561	1.03006	1.14147	1.15797	1.00751	0.865234	0.947489	0.91972	0.90744	0.937499	4
706	3	FAR11	P53917	P53917:S81	ADKRNKSDGNISA	1.38011	1.14506	1.2591	1.0929	1.00623	0.804888	0.66136	0.839901	0.902978	0.907464	4
707	3	MTC1	P47018	P47018:T266	PNNNGITPVEKKP	0.904985	0.612014	0.734023	0.582734	0.794488	0.656857	1.20293	1.39767	1.37439	1.73991	2
709	2	YOR093C	Q12275	Q12275:S116	SKRYTASLQSSLP	0.885927	0.938011	1.02507	1.04856	1.09222	1.13485	1.11213	0.827717	0.938266	0.997243	4
710	3	UBX5	Q06682	Q06682:S139	DEGRPESIFNQRL	1.84898	1.41313	1.22301	0.960973	0.898556	0.709909	0.99179	0.650144	0.654428	0.64908	5
711	1	SRO9	P25567	P25567:S40	APLPTSSPWKLAP	0.525869	0.548521	0.521015	0.704664	0.499575	0.739857	0.940496	1.15044	1.69532	2.67424	1
712	3	AKL1	P38080	P38080:S971	FQEVNLSSPTLTQ	1.15203	1.18631	1.30854	1.17887	1.02297	0.745903	0.943132	0.920938	0.891184	0.650121	4
713	2	NSR1	P27476	P27476:S127	SSSSSSSDSESEK	1.39565	1.49069	1.09381	1.30712	1.15032	1.08901	0.695499	0.700071	0.439531	0.638309	5
714	2	NSR1	P27476	P27476:S129	SSSSSDSESEKEE	1.39565	1.49069	1.09381	1.30712	1.15032	1.08901	0.695499	0.700071	0.439531	0.638309	5
715	3	VTS1	Q08831	Q08831:S168	SIPLPQSRQSQQQ	1.28689	1.46569	1.40646	0.973517	1.05691	0.956451	0.956131	0.710413	0.563004	0.624529	5
716	2	TOM70	P07213	P07213:T232	IDTATATPTELST	0.581882	0.378433	0.442482	0.55216	0.692398	1.13739	1.52964	1.86495	1.59745	1.22321	2
717	3	JIP4	Q03361	Q03361:S321	NFEDNDSMSERKR	1.29315	1.08528	1.43413	1.23128	0.898076	0.86976	0.697279	0.947457	0.672584	0.871	4
718	2	SEC16	P48415	P48415:S704	RTNSAISQSPVNY	0.975998	0.83249	0.924667	0.98865	1.0201	1.12999	1.24241	0.936596	0.983589	0.965515	3
719	1	YGR149W	P48236	P48236:S426	DFDDSSSVSSKSD	0.633984	0.793265	0.80357	0.868889	0.695112	0.832038	1.1747	1.30814	1.53903	1.35128	3
720	3	FAR8	Q05040	Q05040:S167	GPSESPSPTKVKS	0.740896	0.902402	0.710201	0.701553	0.644921	1.48348	0.82475	1.3915	1.47207	1.12823	3
721	2	SWH1	P35845	P35845:T430	PHLSKSTLTQNDH	2.26846	1.91492	1.74789	1.06558	0.90137	0.325937	0.555261	0.335492	0.422904	0.462186	5
722	2	IST2	P38250	P38250:S844	AVNDNQSKVSVAT	1.83554	1.77618	1.49387	1.30977	1.01926	0.463399	0.759656	0.539993	0.436864	0.365467	5
723	1	WHI4	Q07655	Q07655:T27	FSSSSETVPLSKE	1.42661	1.47225	1.34204	0.988734	0.973734	0.943095	0.801392	0.68139	0.673411	0.697348	5
724	2	TMA64	Q04600	Q04600:S203	SSKQIESSEQIKA	1.29352	1.15466	1.15546	1.23227	1.13644	0.905222	0.788604	0.902966	0.689475	0.741377	4
727	2	SYG1	P40528	P40528:S44	AEEEQSSSYRSWM	1.32538	1.37021	1.17545	1.07769	0.980993	0.90276	0.803528	0.783017	0.675678	0.9053	4
728	2	TOD6	P34219	P34219:S333	PISRRASLVVSPY	1.15467	1.13993	1.17381	1.22085	1.01334	0.804055	0.914785	0.76833	0.916298	0.893929	4
729	2	TOD6	P34219	P34219:S337	RASLVVSPYMSPR	1.15467	1.13993	1.17381	1.22085	1.01334	0.804055	0.914785	0.76833	0.916298	0.893929	4
730	2	TOD6	P34219	P34219:S341	VVSPYMSPRRLST	1.15467	1.13993	1.17381	1.22085	1.01334	0.804055	0.914785	0.76833	0.916298	0.893929	4
731	3	ZEO1	Q08245	Q08245:S40	KEQAEASIDNLKN	1.78278	1.52636	1.57419	1.16026	0.890418	0.671773	0.603403	0.550429	0.590135	0.650238	5
732	3	KIN1	P13185	P13185:T592	MPEQAHTSPTSRK	0.65052	0.659401	0.861532	0.922241	1.06571	1.07808	1.15665	1.07374	1.16231	1.36981	3
733	2	FUN30	P31380	P31380:T455	ETSAEPTPAPAPA	1.6398	1.45126	1.43839	1.04309	1.01081	0.761081	0.774746	0.661663	0.616509	0.602646	5
734	3	NBP1	P52919	P52919:S265	NSLFTSSPMKTYN	0.410053	0.369608	0.590978	0.74527	1.16571	1.09676	1.48173	1.55178	1.39129	1.19682	2
735	2	SYP1	P25623	P25623:S389	VSSTATSSIYQKQ	1.33063	1.17042	1.20078	1.07472	0.921166	1.00828	0.988369	0.869202	0.628474	0.807955	4
736	3	OSH2	Q12451	Q12451:S787	NETDNDSQYVQDE	0.962968	1.27223	1.12304	1.00414	1.08921	1.05705	0.961849	0.899375	0.783894	0.846235	4
737	3	AKL1	P38080	P38080:S1051	DKDSNSSITISTS	1.2021	1.18773	1.25927	1.04846	1.08829	0.899411	0.893274	0.684514	0.84212	0.89483	4
738	1	SCY1	P53009	P53009:S704	PTRILNSPPQTPS	0.383436	0.626917	0.59113	0.719581	0.917689	1.50946	1.40657	1.4398	1.28451	1.12091	2
739	1	SCY1	P53009	P53009:T708	LNSPPQTPSSRTG	0.383436	0.626917	0.59113	0.719581	0.917689	1.50946	1.40657	1.4398	1.28451	1.12091	2
740	2	PKH2	Q12236	Q12236:S138	LDNIAGSPHMEKN	0.461229	0.383593	0.579455	0.870228	1.21117	1.24508	1.49547	1.39597	1.06413	1.29367	2
742	3	LSB3	P43603	P43603:S380	FSKSRISSASTPQ	0.343484	0.461704	0.584387	1.1579	1.09367	1.48274	1.33562	1.23251	1.13446	1.17353	2
743	3	NUP159	P40477	P40477:T803	STRLPETPSDEDG	1.06858	1.10331	1.27735	1.0322	1.08504	1.04831	0.966846	0.960075	0.693842	0.764439	4
744	1	SLA1	P32790	P32790:T818	KKAAASTPEPNLK	1.42241	1.37097	1.66417	1.18959	0.873571	0.944244	0.563818	0.549505	0.733791	0.687943	5
745	3	NMA2	P53204	P53204:S85	SDFQPLSRDVSSE	1.4841	1.47558	1.35232	1.0859	0.99588	0.764542	0.899394	0.613242	0.615131	0.713912	5
746	2	MKK1	P32490	P32490:S190	SSSQPKSSSESYI	1.04412	1.04477	1.41556	1.18092	1.13669	1.01501	0.933456	0.873933	0.680237	0.675305	4
747	2	SPC29	P33419	P33419:S183	GDKNFASLEHSRS	0.696223	0.663024	0.934779	1.07383	0.8533	1.04927	1.00649	1.07421	1.20862	1.44025	3
748	2	SSD1	P24276	P24276:S480	SVRRKRSSTINND	1.99951	1.60948	1.74772	1.24331	0.825311	0.757838	0.509339	0.399078	0.495351	0.413067	5
749	2	SYP1	P25623	P25623:S450	PSEVPPSTPQQSS	0.117076	0.17436	0.367536	0.596254	1.12017	1.03153	1.52785	1.42917	2.10361	1.53245	2
750	2	SYP1	P25623	P25623:S456	STPQQSSPPTAKE	0.117076	0.17436	0.367536	0.596254	1.12017	1.03153	1.52785	1.42917	2.10361	1.53245	2
751	1	LAM6	Q08001	Q08001:S591	TLKPLPSVTSFGS	0.440494	0.453459	0.443618	0.663084	1.15591	0.898015	1.34429	1.80525	1.23588	1.56001	2
752	2	AVL9	Q12500	Q12500:S504	NKNGHQSEEDIKD	1.12536	1.36403	1.45747	1.37767	0.914658	1.16709	0.503541	0.762375	0.615479	0.712332	4
753	3	SIR3	P06701	P06701:T454	SMNENPTPEKGNA	0.382068	0.405821	0.477498	0.502972	0.484064	0.506728	0.643162	1.40226	2.04335	3.15207	1
754	3	EAF7	P53911	P53911:S200	HTEENDSPIDVQK	0.88879	0.816073	0.968195	0.914808	0.920283	0.936767	1.23216	1.06935	1.08433	1.16924	3
755	3	BUD6	P41697	P41697:S353	SSVVTTSPDKAMN	0.876464	0.787162	0.922062	0.866463	0.825438	0.870499	1.05091	1.32978	1.12215	1.34907	3
756	3	NOT3	P06102	P06102:T305	VAGPSSTPSPVIP	1.50849	1.46357	1.30614	1.05219	1.18511	0.86113	0.852364	0.529292	0.578277	0.663436	5
757	3	PSK1	P31374	P31374:S286	DYGNNISPERPSF	0.801581	0.786107	0.806735	0.807415	0.816449	1.13404	1.12918	1.36105	1.11384	1.24361	3
758	1	BCK1	Q01389	Q01389:S491	PKTANRSLEVIST	1.3909	1.2834	1.57111	1.15765	0.999031	0.798018	0.741493	0.632095	0.713072	0.713231	5
759	3	GIP2	P40036	P40036:S137	IELPPLSPKSTVP	0.736207	0.604383	0.845255	0.854544	1.10491	1.13149	1.15833	1.10146	1.27201	1.19141	3
760	3	RGA2	Q06407	Q06407:S592	SLQTSRSTNALLE	1.41742	1.65154	1.4186	1.10968	0.756612	0.917989	0.800391	0.610436	0.57053	0.746799	5
761	1	ZDS2	P54786	P54786:S454	DHYRRTSTDWSTE	0.636331	0.573498	0.769467	0.953162	1.01106	0.906471	1.32042	1.23824	1.21023	1.38112	3
762	3	PEX15	Q08215	Q08215:S294	AFNQRTSTDSRLQ	1.03498	1.20585	1.32216	1.17493	1.04262	0.934359	0.956681	0.941354	0.714626	0.672433	4
763	3	PEX15	Q08215	Q08215:S297	QRTSTDSRLQSTG	1.03498	1.20585	1.32216	1.17493	1.04262	0.934359	0.956681	0.941354	0.714626	0.672433	4
764	3	FLC2	P39719	P39719:S763	LGNSNKSYSHFNN	1.66268	1.43125	1.30769	1.0943	0.829532	0.73221	0.707431	0.69006	0.781962	0.762891	5
765	1	STB3	Q12427	Q12427:S374	VTTNPNSKATSVS	1.62525	1.71083	1.62607	1.15454	0.885862	0.673963	0.548469	0.618005	0.670671	0.48634	5
766	2	SUI2	P20459	P20459:S301	EDDEDESDDE*	0.931322	1.00063	1.0717	1.03637	1.12258	1.09634	1.04273	0.970201	0.872078	0.85606	4
767	2	PIG1	Q06216	Q06216:S130	VEYDNESDVEDNA	1.28363	1.09149	1.48351	1.245	1.22907	0.984878	0.870597	0.721959	0.535276	0.554593	4
768	3	ULP2	P40537	P40537:S844	QFEGVSSPIKNDQ	0.527471	0.584428	0.693878	0.832991	0.836515	1.07043	1.18364	1.28649	1.58728	1.39688	2
769	3	RTK1	Q12100	Q12100:S60	SKKNTDSDQEDQI	1.10268	1.17822	1.18703	1.12096	0.856428	1.09172	0.890587	0.847093	0.861546	0.863743	4
770	1	SSD1	P24276	P24276:T482	RRKRSSTINNDSD	1.77714	1.26195	1.3535	1.43697	1.00435	0.753489	0.524166	0.544361	0.637257	0.706817	5
771	1	DNF2	Q12675	Q12675:S69	KPMKDISTPDLSK	1.73149	1.67784	1.2555	0.922977	0.675507	0.53932	0.596815	0.762016	0.932913	0.905622	5
772	2	YOL087C	Q99247	Q99247:S773	SRANSTSTLEGNE	1.2456	1.20681	1.17913	1.3003	0.965315	0.940836	0.706498	0.923984	0.69859	0.832941	4
773	2	YOL087C	Q99247	Q99247:T774	RANSTSTLEGNEK	1.2456	1.20681	1.17913	1.3003	0.965315	0.940836	0.706498	0.923984	0.69859	0.832941	4
774	3	VRP1	P37370	P37370:S709	SPPPPPSPSTMDT	1.16634	1.07699	1.22547	1.09694	1.14172	0.883368	0.851302	0.795766	0.867354	0.894743	4
775	2	PXA1	P41909	P41909:S117	SQMQLDSGARIMY	1.478	1.37719	1.13389	0.935688	0.906507	0.715125	0.923182	0.977754	0.760981	0.791678	5
776	3	FLC3	P53121	P53121:S687	PKNENASTDALRV	1.4559	1.41309	1.23675	0.996374	0.836784	0.785917	0.897649	0.780103	0.790058	0.807362	5
777	3	RVB2	Q12464	Q12464:S461	QISIAKSADPDAM	1.23923	1.10197	1.16859	1.1434	0.924228	0.996425	1.02275	0.840317	0.818799	0.744292	4
778	2	YOX1	P34161	P34161:S329	LTPVKTSPNSRVN	0.214521	0.430948	0.477189	0.562998	0.48863	0.352291	0.491967	1.51928	2.5323	2.92988	1
779	2	YOX1	P34161	P34161:T324	PQKKTLTPVKTSP	0.214521	0.430948	0.477189	0.562998	0.48863	0.352291	0.491967	1.51928	2.5323	2.92988	1
780	3	MEP2	P41948	P41948:S484	TDAEKNSTPSDAS	0.513627	0.560685	0.905134	0.901534	0.870126	1.45379	1.01127	1.26192	1.37605	1.14587	3
781	2	RCR2	Q03446	Q03446:S194	HSPTVESSSFDVN	1.70749	1.60871	1.42433	1.13423	1.21715	0.515823	1.10495	0.468219	0.401618	0.417486	5
782	2	CYR1	P08678	P08678:S486	RSKSRRSSIDADE	1.25144	1.10563	1.46843	1.38002	1.17681	0.756602	0.723307	0.695752	0.749713	0.692308	4
783	2	EAP1	P36041	P36041:S390	FKESRSSTPNAES	1.20054	1.20983	1.37344	0.98408	1.14198	0.969889	1.08423	0.768114	0.627345	0.640557	4
784	3	MCM4	P30665	P30665:S56	NNSQNLSQGEGNI	0.56164	0.63358	0.589513	0.681921	0.886646	1.01271	1.01302	1.78188	1.62632	1.21277	2
785	3	GYP1	Q08484	Q08484:S87	ASTRRTSNSYSPL	0.877834	0.901629	0.890341	0.993383	1.06296	1.14374	1.21988	1.00236	0.914716	0.993156	3
786	3	YEL043W	P32618	P32618:S787	NETENISPRISSD	1.1403	1.10384	1.36535	1.11128	0.954628	1.05755	1.02627	0.849315	0.731449	0.660024	4
787	3	AKL1	P38080	P38080:S801	ALLIELSPLKEDA	0.432752	0.582798	0.788387	0.847493	1.04125	0.918552	1.03434	1.03105	1.56464	1.75873	2
788	2	TPO3	Q06451	Q06451:S19	DETSSLSDVESQQ	1.55377	1.46451	1.71488	1.24445	0.84467	0.735357	0.817939	0.505275	0.52962	0.589527	5
789	3	HIP1	P06775	P06775:S41	FVTELTSKTDSAF	1.12966	1.57229	1.23673	1.26222	1.30827	0.929212	0.693107	0.582826	0.605675	0.680002	5
790	3	SEC31	P38968	P38968:S836	SQPSMASPFVNKT	0.43516	0.414773	0.732622	0.936205	1.15187	1.22247	1.14872	1.27243	1.38927	1.29648	2
791	1	PIK1	P39104	P39104:S231	RVSSNRSSTPTSP	0.903338	0.642374	0.73249	0.769147	0.831551	0.837879	1.08444	1.30875	1.55182	1.33821	3
792	3	MSC3	Q05812	Q05812:S46	SAASAASPDRTNY	0.495728	0.472442	0.698265	0.860264	1.21461	1.17959	1.32433	1.22211	1.11621	1.41645	2
793	2	VRP1	P37370	P37370:S522	VRPSPISPSINPP	0.666929	0.504888	0.758644	0.731099	0.985562	0.9899	0.966492	1.45423	1.62807	1.31418	2
794	3	MDG1	P53885	P53885:S263	SADAEASEDQNKE	1.17605	1.20851	1.28908	1.14686	1.1527	0.87131	0.830297	0.666063	0.890767	0.768363	4
795	3	SIW14	P53965	P53965:Y92	EDEDDGYDSNEHH	0.836545	1.23258	1.13563	1.21372	1.28016	0.868452	0.738938	1.22421	0.549858	0.919914	4
796	2	YGR130C	P53278	P53278:T809	SLYEYHTEEDVMY	1.70665	1.49529	1.29001	1.63498	1.31916	0.400243	0.802308	0.375342	0.384452	0.591558	5
797	3	EXO84	P38261	P38261:S490	NKNKRRSMGGSIT	0.329305	0.287687	0.317111	0.824038	1.24615	1.37487	1.52591	1.54885	1.20645	1.33962	2
798	3	FPS1	P23900	P23900:S134	KDNGPPSASSNRA	0.188226	0.494191	0.359572	0.358862	0.501293	1.71165	1.35163	1.88473	1.7429	1.40695	2
799	3	FPS1	P23900	P23900:S137	GPPSASSNRAFRP	0.1394	0.385603	0.386557	0.389345	0.55358	1.51772	1.56236	1.9401	1.61772	1.50763	2
800	1	EFR3	Q03653	Q03653:T231	RLSRTQTRTIGLD	1.28448	0.741692	0.679647	0.854065	0.807193	0.884863	0.929782	1.04952	1.24872	1.52004	3
801	2	HLR1	Q04429	Q04429:S373	HVYNETSGSDKSV	0.550576	0.631167	0.511743	0.871612	1.1993	1.18228	1.21898	1.27297	1.22058	1.3408	2
802	3	HEK2	P38199	P38199:S360	VTERSDSASFLEE	1.42592	1.15919	1.23465	0.980751	1.0378	0.743954	0.834769	0.801142	0.855679	0.926132	4
803	3	VPS9	P54787	P54787:S375	KFNELFSPIGEPT	0.867644	0.834867	0.888875	0.872511	0.85491	0.801377	1.10528	1.19672	1.36516	1.21265	3
804	1	MIH1	P23748	P23748:S415	SFRKLASPSNPNF	1.30378	1.12125	1.19568	1.11636	1.08974	0.780639	0.875706	0.868644	0.858322	0.789874	4
805	2	YBT1	P32386	P32386:S940	VKSSILSRANSSA	2.09757	1.88245	1.30345	0.969702	0.863252	0.479352	0.939325	0.547176	0.379972	0.537748	5
806	2	YBT1	P32386	P32386:S944	ILSRANSSANLAA	2.09757	1.88245	1.30345	0.969702	0.863252	0.479352	0.939325	0.547176	0.379972	0.537748	5
807	3	MTR4	P47047	P47047:T34	DTNVGDTPDHTQD	1.19102	1.08324	1.17142	1.13984	1.00386	1.04488	0.855773	0.890251	0.840142	0.779576	4
808	3	NOP2	P40991	P40991:T194	EMMAQETPNLTST	0.548383	0.691199	0.651564	0.784113	1.2333	1.4338	1.23917	1.25545	1.10613	1.05689	2
809	3	CDC9	P04819	P04819:S75	DRMDNVSGEEEYA	0.956794	1.02886	1.00272	0.962847	0.866716	0.968783	0.994387	1.04371	1.00184	1.17334	3
811	3	ASK1	P35734	P35734:S250	SNNIESSPLKQGH	0.462633	0.541572	0.627696	0.752765	0.792098	0.983403	0.733959	1.79749	1.73998	1.5684	2
812	1	INP53	Q12271	Q12271:S986	STSKEKSPTPQTS	1.28656	1.24942	1.50631	1.28201	1.08284	0.749088	0.876308	0.782403	0.600036	0.585023	5
813	2	YGR130C	P53278	P53278:T248	DKVSESTSIGKGT	0.531244	0.600928	0.631105	0.838895	0.703394	1.15823	0.790394	1.51548	1.75647	1.47387	2
815	1	CTA1	P15202	P15202:T23	REDRVVTNSTGNP	1.36975	1.15007	1.15696	1.04238	1.0734	0.831323	0.907994	0.943315	0.87009	0.654721	4
816	3	MSC3	Q05812	Q05812:S83	RRLSTSSAAPPTS	0.855724	0.881111	0.900804	0.874853	0.975314	0.985319	1.20394	1.10747	1.05214	1.16333	3
817	3	SKO1	Q02100	Q02100:S325	ISNSNFSPNTSTK	0.499263	0.537482	1.25946	0.719806	0.883036	1.14114	1.3404	1.30699	1.02315	1.28928	3
818	2	UBR1	P19812	P19812:S1196	FMKEHESEFDEQD	1.37837	1.46264	1.26259	1.03367	1.00919	0.864913	0.859609	0.722832	0.652057	0.754128	5
819	2	LAM5	P43560	P43560:T360	DDENISTNETTPN	1.37145	1.20325	1.41707	1.14166	1.16202	0.750155	0.89834	0.734284	0.664332	0.657432	5
820	3	DIG1	Q03063	Q03063:S55	NSVGQESELEHVP	1.51243	1.34161	1.30832	1.12653	1.04824	0.951825	0.70042	0.616507	0.764239	0.62988	5
821	3	YGR149W	P48236	P48236:S78	HLNRSRSFLQLED	1.54642	1.39439	1.15365	1.09101	1.07463	0.751211	0.766454	0.686179	0.684524	0.851542	5
822	1	GIS1	Q03833	Q03833:S822	ENEVIMSDHGKIY	1.42859	1.3908	1.07935	0.961736	0.980143	0.8956	1.09222	0.933392	0.650116	0.588053	4
823	3	AKL1	P38080	P38080:S1099	SNGKRRSFFSVFR	0.721361	0.618977	0.696771	0.920776	1.13096	0.822368	1.42101	1.19776	1.19065	1.27937	3
824	3	MOB1	P40484	P40484:T46	ATPHNNTINGNNN	1.06127	1.1607	1.24061	1.13831	0.934139	0.638008	0.795432	0.926812	0.912358	1.19236	4
825	2	MTC1	P47018	P47018:S337	PDDDRSSISSNSN	1.26788	1.12267	1.19744	1.08005	1.21081	0.821413	0.93592	0.920026	0.769036	0.674758	4
826	2	YGR250C	P53316	P53316:S485	YFDSVRSTPVAEK	1.15503	1.13567	1.33663	1.06089	1.10406	0.971647	1.04754	0.807406	0.66364	0.717497	4
827	2	YGR250C	P53316	P53316:T486	FDSVRSTPVAEKM	1.15503	1.13567	1.33663	1.06089	1.10406	0.971647	1.04754	0.807406	0.66364	0.717497	4
828	2	YGR250C	P53316	P53316:Y479	DTSNVRYFDSVRS	1.15503	1.13567	1.33663	1.06089	1.10406	0.971647	1.04754	0.807406	0.66364	0.717497	4
829	1	BRE5	P53741	P53741:T253	KQDEVSTEELGNV	1.09697	1.06392	1.43909	1.19665	0.99429	1.0018	0.781407	0.510419	1.11701	0.798437	4
830	3	HNM1	P19807	P19807:S549	EFSVAASDVELEN	1.35711	1.3886	1.37171	0.964583	1.00564	0.576887	0.969199	0.800889	0.66745	0.897934	5
831	3	VTC3	Q02725	Q02725:S270	KSNSLSSDGNSNQ	1.42778	1.08262	1.22288	1.07536	0.877131	0.90669	0.976991	0.923841	0.634974	0.871744	4
832	1	NBA1	Q08229	Q08229:S38	DDRLFPSPTTTRT	0.64939	0.592606	0.638214	0.743627	1.065	1.18702	1.34499	1.48756	1.18129	1.11031	2
833	2	SRC1	Q03707	Q03707:S82	RPSSSPSIASPRR	1.51091	1.48909	1.46894	1.14941	0.801903	0.76329	0.808618	0.715725	0.713486	0.578623	5
834	3	CHD1	P32657	P32657:S36	QNYFNDSDDEDDE	1.0867	1.05375	1.04813	1.03237	1.12273	0.916555	1.01857	0.886479	0.849218	0.985502	4
835	3	BCY1	P07278	P07278:S74	SFSRPQSAQSQSR	1.24423	1.26122	1.39308	1.02248	1.1003	0.883525	0.973218	0.790867	0.694635	0.636438	4
836	3	GCR1	P07261	P07261:T447	KLDDKPTPSQTAL	1.96443	1.63319	1.46817	0.857628	1.05299	0.622842	0.787496	0.648386	0.499158	0.465701	5
837	3	YMR253C	Q04835	Q04835:S42	SLSPKESNSNEDF	1.72838	1.30395	1.58753	1.30722	0.897949	0.534213	0.720351	0.695809	0.582167	0.642423	5
838	3	ATG13	Q06628	Q06628:S577	STSALNSRRNSLD	0.830408	0.81184	0.719309	0.985519	0.903289	1.27078	0.867051	1.20531	1.15242	1.25407	3
839	3	RUD3	Q12234	Q12234:S55	ADGIVASPDDEGK	0.90225	0.771901	0.971175	0.923325	0.863283	1.04991	1.01285	1.05988	1.20795	1.23747	3
840	1	RDI1	Q12434	Q12434:S51	KESLGLSSDVLPL	1.78814	1.42971	1.39698	1.04893	0.632234	0.513291	0.64341	0.676938	0.949948	0.920412	5
841	1	YBR225W	P38321	P38321:S156	EVKANYSPDPSAP	0.810724	0.898738	0.99749	0.96133	1.35747	1.20849	1.24741	0.99666	0.802596	0.719091	4
842	3	SPG4	Q04438	Q04438:S63	RRSSIGSQDSSDV	1.20036	1.05293	1.49178	1.25046	1.12243	1.12366	0.904253	0.733794	0.65278	0.467557	4
843	3	DBP10	Q12389	Q12389:S398	SNNEADSDSDDEN	0.986674	1.11245	1.11387	1.06802	1.00084	0.926534	0.950201	0.97087	0.905428	0.965111	4
844	3	BNI1	P41832	P41832:S1344	SPLLPQSPSLFEK	0.425368	0.315954	0.576533	0.814873	1.26755	1.45459	1.42785	1.25576	1.1263	1.33522	2
845	3	SGF73	P53165	P53165:S184	PLKRSTSMESANT	0.848369	0.918452	0.939784	1.02991	0.890643	0.973743	1.02372	1.14664	1.03688	1.19184	3
846	3	STE12	P13574	P13574:S641	SAGDEDSAHPDKN	0.512374	0.689614	0.434736	0.64002	0.606371	1.75155	1.16395	1.31868	1.54331	1.3394	2
847	1	MBR1	P23493	P23493:S69	NFQPDSSPCNAKC	0.627859	0.587944	0.721528	0.695889	0.9734	1.11427	1.1906	1.57722	1.32011	1.19118	2
848	3	VNX1	P42839	P42839:S32	TPTTSASTPHRIF	0.933316	0.987057	0.985186	0.726432	0.734048	0.582047	0.711672	1.07933	1.40857	1.85234	3
849	3	SAF1	P38352	P38352:S78	PFQGRNSAEFKTC	0.865041	0.764845	0.889819	0.950003	0.914063	0.960622	1.15976	1.21148	1.08245	1.20192	3
850	3	RHO5	P53879	P53879:S223	AIYEPESPNQKSA	0.856376	0.787512	0.923675	0.838257	0.890666	0.937332	1.1719	1.13532	1.18659	1.27237	3
851	3	TPO1	Q07824	Q07824:S72	RTTTMNSAAESEV	0.867228	0.878094	1.10935	1.09842	1.13979	1.15218	0.916266	1.03128	0.87453	0.932858	4
852	3	SGT1	Q08446	Q08446:S168	DNNSSHSPISPLK	1.06322	1.0346	1.04487	1.005	1.10385	1.13276	0.977471	0.953396	0.82516	0.859677	4
853	3	PXL1	P36166	P36166:S63	TRQRNVSAAPSVP	0.786236	0.815002	0.959414	0.588032	0.863766	1.08657	1.00188	1.0941	1.44892	1.35609	3
854	3	BLM10	P43583	P43583:T64	LRARSATPTLQDQ	1.31781	1.0927	1.24235	1.07384	0.987706	0.940555	0.884396	0.907176	0.783512	0.769963	4
855	3	MEP2	P41948	P41948:T485	DAEKNSTPSDASS	0.786461	1.02044	1.02576	1.05346	0.755101	1.44585	0.844925	0.916617	1.16695	0.984423	3
856	3	PUF2	Q12221	Q12221:S876	LSSAGISPKQSSK	0.46975	0.286774	0.661857	0.722201	1.19918	0.915385	1.35827	1.40243	1.17518	1.80898	2
857	3	ENT1	Q12518	Q12518:T346	PLIQNRTGNQSMT	1.61281	1.20345	1.11997	1.11333	0.936736	0.672743	0.873614	0.760791	0.802699	0.90386	5
858	3	NVJ1	P38881	P38881:S256	STAEPDSLSRDTR	1.03982	1.02951	1.22747	1.13229	0.996336	0.917423	0.977359	0.949585	0.851803	0.878413	4
859	1	CDC55	Q00362	Q00362:S403	NAPNSNSNKNIHN	0.64724	0.85054	0.989531	0.871285	0.800061	0.829933	1.04029	1.31191	1.31688	1.34233	3
860	1	YPT11	P48559	P48559:S204	IVIETRSTIGIDI	1.30874	1.17908	1.12887	0.996774	0.976686	0.902423	0.86803	1.01899	0.898162	0.722243	4
861	3	SPN1	Q06505	Q06505:S40	NTKQNQSMEPQET	1.35826	1.24932	1.16676	1.08631	0.977377	1.01219	0.847581	0.733343	0.855426	0.713432	4
862	3	LRG1	P35688	P35688:S562	KQQARKSVILETA	0.6194	0.723934	0.733375	0.672055	0.878062	0.662307	1.27709	1.40823	1.25554	1.77	2
863	3	INP53	Q12271	Q12271:S1035	STSNLASPMSSKV	1.09981	1.07033	1.21809	1.14397	0.961148	0.987416	0.851516	0.94558	0.859318	0.862829	4
864	3	AKL1	P38080	P38080:S504	PTISEQSPRLNTQ	0.759789	0.745733	0.88668	1.01888	1.16371	1.16211	1.18929	1.13194	1.00254	0.939326	3
865	3	SUP35	P05453	P05453:S150	LKLVSSSGIKLAN	1.25318	1.16446	1.02647	1.00759	0.978544	0.908554	0.806923	0.951368	0.910427	0.99248	4
866	1	UIP4	Q08926	Q08926:S140	GNVTFPSPKTAIS	0.521613	0.420894	0.736564	0.921659	1.09629	1.27152	1.34109	1.34131	1.18933	1.15973	2
867	1	GAT1	P43574	P43574:S399	ASKRKNSLNIVAP	0.787387	0.814538	0.818283	0.950201	1.03671	1.14054	1.14625	1.31609	0.950482	1.03952	3
868	1	SNX41	Q04053	Q04053:S188	LLKYIWSPINAAN	0.744619	0.682955	0.75509	0.424666	1.04363	0.981966	1.10646	1.36126	1.36126	1.5381	2
869	3	TIF35	Q04067	Q04067:Y181	DPSSDAYRDSRER	1.0815	1.11051	1.05174	1.09249	1.01676	0.990763	0.808558	0.934799	0.96207	0.950816	4
870	1	SIC1	P38634	P38634:S23	QPSGNTSSSALMQ	1.24588	1.48314	1.56284	1.14694	0.938073	1.06816	0.644009	0.540491	0.6321	0.738366	5
871	1	SUR1	P33300	P33300:S381	YSLGNNSS*	0.825995	0.754173	0.769769	0.624786	0.715183	0.754372	1.03252	1.38949	1.53562	1.5981	3
872	2	ROM1	P53046	P53046:S249	SKSSPVSLTEISM	0.696594	0.690789	0.990712	0.946207	0.959752	0.791409	0.998452	1.30224	1.2442	1.37964	3
873	2	BBP1	Q12365	Q12365:S115	RIRSLRSPAPIVP	0.926176	0.758002	0.883001	0.972485	1.01627	0.956903	1.03054	1.12882	1.15641	1.17139	3
874	2	SAS4	Q04003	Q04003:S407	NNAASISPTLSEK	0.692319	0.644478	0.751909	0.756809	0.893955	0.985316	1.21656	1.48095	1.13642	1.44128	2
875	2	TRS65	P32893	P32893:S398	FSLGAASTTSLVN	1.19449	1.11915	1.10684	1.15019	1.07023	0.996435	0.843838	0.908531	0.733301	0.876986	4
876	2	ARK1	P53974	P53974:Y544	DLNKPSYEDLDVS	1.16484	1.24531	1.33994	1.22619	0.772173	1.00812	0.81514	0.939324	0.698408	0.790552	4
877	3	CHS5	Q12114	Q12114:T373	KSEPVGTPNIEEN	1.12111	1.2011	1.24134	1.09416	1.03227	1.15442	0.844601	0.669586	0.840802	0.800622	4
878	3	SKY1	Q03656	Q03656:S334	QRHVSRSSDITAN	1.21583	1.24318	1.37293	1.11474	0.918009	0.905962	0.76059	0.819625	0.835714	0.813424	4
879	2	SWI4	P25302	P25302:S806	SKILENSPILYRR	0.206957	0.225101	0.624274	1.03762	1.17512	1.13118	1.28455	1.30043	1.34352	1.67125	2
880	2	NTO1	Q12311	Q12311:T47	KDNSTDTDSDDIS	1.13928	1.14645	0.999385	1.14491	0.94524	1.31264	0.798688	0.813719	0.876405	0.823284	4
881	3	MCM4	P30665	P30665:S52	IYGRNNSQNLSQG	0.419963	0.485411	0.440711	0.568201	0.864177	0.941902	1.01992	2.00917	1.88678	1.36377	2
882	2	RAD2	P07276	P07276:S575	NTESNVSQEATKE	1.1042	1.27684	1.0893	1.01174	0.910525	0.757164	0.506529	0.881825	1.09784	1.36403	4
883	3	KEL1	P38853	P38853:S689	VAQMASSPSKDQF	0.858759	0.798158	0.784065	0.886002	1.20978	1.00058	0.939255	0.95399	1.41703	1.15238	3
884	3	KEL1	P38853	P38853:S503	PLASAPSPAPKDF	0.744348	0.639411	0.943249	0.900155	1.20964	0.970896	1.12039	1.07028	1.23233	1.16931	3
885	1	RCR2	Q03446	Q03446:S196	PTVESSSFDVNNA	1.98848	1.53185	1.61613	1.23621	0.841152	0.701564	0.625844	0.480329	0.490535	0.487901	5
886	3	BEM3	P32873	P32873:S306	PTSAAKSPSSLLE	0.442611	0.395042	0.795606	1.1072	1.16797	1.03075	1.04824	1.12496	1.53429	1.35332	2
887	3	CAF120	P53836	P53836:S22	SNPGLMSPSNFGG	0.412666	0.448467	0.54899	0.833097	1.48856	1.45242	1.42147	1.14832	0.967537	1.27847	2
888	3	STE20	Q03497	Q03497:T512	QTHAPTTPNRTSP	0.462473	0.415954	0.547803	0.815552	1.20893	1.44219	1.2894	1.354	1.26903	1.19466	2
889	3	WHI5	Q12416	Q12416:S288	DETEPESDTEVET	0.411787	0.356299	0.847795	0.868848	1.05786	1.44535	0.795325	1.40036	1.24743	1.56895	2
890	2	SEG2	P34250	P34250:S133	TGQNSKSRTTSLG	1.49897	1.63061	1.32604	1.18718	0.966793	0.61668	0.881017	0.769125	0.585257	0.538334	5
891	3	ENT1	Q12518	Q12518:T160	GRRRRGTGRSDEN	0.892767	0.895791	0.877738	0.838853	0.841529	1.01102	1.11556	1.22728	1.14289	1.15657	3
892	1	BEM1	P29366	P29366:T51	YLSSSSTPVKSQR	0.173598	0.254178	0.638943	0.86747	1.09133	1.6199	1.50175	1.2512	1.31131	1.29032	2
893	2	ENT1	Q12518	Q12518:S350	NRTGNQSMTDKYS	1.54134	1.47743	1.3006	1.2056	1.05776	0.711343	0.876159	0.603754	0.509519	0.716493	5
894	3	SIS2	P36024	P36024:S69	TTTTTKSIMNATG	1.392	1.01178	1.27306	1.05616	0.938426	0.838619	0.891437	0.767245	0.986416	0.844855	4
895	3	VPS5	Q92331	Q92331:S37	ESIGQISTNEERK	1.13035	1.33831	1.39808	1.26195	0.973053	0.896109	0.694499	0.752644	0.705089	0.849924	4
896	3	SSD1	P24276	P24276:S492	DSDSLSSPTKSGV	0.47955	0.481646	0.771859	1.00345	1.10655	1.17215	1.33265	1.46978	1.11119	1.07116	2
897	3	ROD1	Q02805	Q02805:S722	PRNNSGSSVSLQQ	1.04283	0.92913	1.16402	1.07064	1.02667	0.960132	1.0595	1.01134	0.934371	0.801364	4
898	1	ATG13	Q06628	Q06628:S581	LNSRRNSLDKSSN	0.625479	0.53975	0.733042	1.0489	0.988628	1.11002	1.16009	1.26908	1.1804	1.34461	3
899	3	PTK2	P47116	P47116:S752	QLDKRMSDLSLKS	0.901162	0.787343	0.931234	0.87432	1.02826	1.03059	1.18881	1.16261	1.05943	1.03623	3
901	2	SIZ1	Q04195	Q04195:S139	PSVIRQSPTQRRK	0.680564	0.603588	0.848723	0.706664	0.845089	1.1117	1.20387	1.32611	1.07139	1.6023	2
902	3	FUN30	P31380	P31380:S451	EGFDETSAEPTPA	1.24933	0.93777	1.28334	0.936291	0.997864	0.895802	0.964638	1.03356	0.793084	0.908316	4
903	1	UME6	P39001	P39001:S270	NGKTTNSPMSILS	0.856675	0.614198	0.643623	0.749777	0.750894	1.05967	1.44294	1.45895	1.27049	1.15279	2
904	1	RSP5	P39940	P39940:S223	ATRQYSSFEDQYG	1.18928	0.915051	1.28787	1.14812	1.07873	1.01508	0.944484	0.847332	0.87844	0.695621	4
905	3	PFF1	P38244	P38244:S608	LLKGSNSMEEGLS	1.00113	0.89567	0.89999	0.80628	0.853389	0.843219	0.913225	1.07225	1.23181	1.48305	3
906	1	PXR1	P53335	P53335:S230	KLKSSESASNIPD	0.79288	0.871284	0.848315	0.760193	0.862671	0.812536	1.04731	1.31543	1.37837	1.31101	3
907	2	VHS3	Q08438	Q08438:S196	LNSDNSSDSPRKE	1.29583	1.34516	1.31866	1.1206	1.19349	0.711235	0.98071	0.755412	0.598586	0.680312	5
908	3	CDC60	P26637	P26637:T142	EEIKEETPAEKDH	1.22582	1.07618	1.35895	1.12561	1.12753	0.97403	1.0059	0.712846	0.78329	0.609838	4
909	3	SPT5	P27692	P27692:S1043	QDDGNRSAWNNQG	1.34601	1.12171	1.31781	1.21453	1.10792	0.68972	0.985435	0.719303	0.69405	0.803517	4
910	1	PAR32	Q12515	Q12515:S250	IISPKSSRNTINH	1.53303	1.42927	1.24727	0.933798	0.898477	0.754495	0.641173	0.442248	1.05987	1.06036	5
911	1	FAR11	P53917	P53917:S939	YGHRNSSSQDLLN	1.2514	1.12418	1.28063	1.12935	0.866028	0.825635	0.840661	0.949857	0.856847	0.875401	4
912	1	HAA1	Q12753	Q12753:S248	LPAKADSRLNMMD	1.34165	1.2943	1.18	0.962904	0.922422	0.706531	0.834437	0.793032	0.988782	0.975943	4
913	3	GAL83	Q04739	Q04739:S12	PENKDASMLDVSD	1.50162	1.35178	1.4394	1.18332	1.0594	0.681899	0.707451	0.608237	0.670203	0.796692	5
914	3	CDS1	P38221	P38221:S40	ELHKDASESVTPV	2.14824	1.71364	1.40431	1.08882	0.985731	0.694008	0.587159	0.348268	0.493761	0.536072	5
915	3	BBP1	Q12365	Q12365:S29	LFGTDISPSMKYK	0.924867	0.717207	0.904824	0.696478	1.01242	0.957663	1.14306	1.2903	1.13605	1.21713	3
916	2	SMF1	P38925	P38925:S513	QNNNDRSAGSVIE	1.46055	1.17512	1.18371	1.38132	0.946972	0.900673	0.872035	0.689705	0.728366	0.661544	5
917	2	SMF1	P38925	P38925:S524	IEQDGSSGMEIEN	1.46055	1.17512	1.18371	1.38132	0.946972	0.900673	0.872035	0.689705	0.728366	0.661544	5
918	1	YTA7	P40340	P40340:S304	LSFHNPSPARRGR	0.411577	0.617366	0.817844	0.262878	0.701009	0.774031	0.604089	1.2958	2.13755	2.37785	1
919	2	VHS2	P40463	P40463:S102	PSRTNESIASYQT	1.5086	1.40686	1.67192	1.20926	1.3823	0.612604	0.927155	0.537632	0.27789	0.465777	5
920	2	MLP2	P40457	P40457:S1512	EEELWNSPSKGNS	0.62599	0.525782	0.809086	0.739806	0.941211	0.933789	1.38163	1.33685	1.12802	1.57784	2
921	3	SVL3	Q03088	Q03088:T436	IEALTPTEATNQS	0.728403	0.73435	0.713336	0.933783	0.87707	1.13679	1.2793	1.28132	1.2393	1.07636	3
922	3	ERG6	P25087	P25087:T373	KPENAETPSQTSQ	0.898597	0.943037	1.00942	0.912963	0.895901	1.10228	0.919365	1.00384	1.07937	1.23522	3
924	1	FYV8	P46949	P46949:S112	LMASRESVELQAK	0.712197	0.777219	0.814759	0.867267	0.994971	1.07789	1.43539	1.25997	0.995439	1.0649	3
925	3	BBC1	P47068	P47068:S621	NVLPVSSPQTRVA	0.514893	0.494603	0.813888	0.847276	1.0871	1.05149	1.32503	1.20736	1.41551	1.24286	2
926	3	BOI1	P38041	P38041:S525	NHKRTESGSSFVD	0.305839	0.47146	0.44015	0.953249	1.07403	1.07892	1.32602	1.44804	1.49882	1.40347	2
927	3	BNI1	P41832	P41832:S1940	RARKERSIGEAST	1.20655	1.18272	1.04834	1.13639	0.922526	1.09109	0.761731	0.907048	0.855678	0.887925	4
928	2	MEP2	P41948	P41948:T459	EPIRSKTSAQMPP	1.44916	1.23241	1.36507	1.2563	0.95623	0.813176	0.919303	0.627919	0.621557	0.758871	5
929	3	MLP1	Q02455	Q02455:S1733	NPFTSPSPNKHLQ	0.846739	0.795483	1.04154	0.920894	0.848441	0.862643	0.92861	1.05815	1.34026	1.35724	3
930	3	EDE1	P34216	P34216:S249	NSTGVSSLTRHST	0.44131	0.485083	0.751434	0.800025	0.995262	1.20674	1.11772	1.62615	1.23641	1.33987	2
931	2	NUP159	P40477	P40477:S942	DGYVSGSEISVRT	1.78882	1.66641	1.23062	1.02799	0.914249	0.703691	0.952869	0.579763	0.485395	0.650191	5
932	2	NUP159	P40477	P40477:S945	VSGSEISVRTSES	1.78882	1.66641	1.23062	1.02799	0.914249	0.703691	0.952869	0.579763	0.485395	0.650191	5
933	3	MUK1	Q02866	Q02866:S526	RSSSQLSMELSNR	1.15152	1.23583	1.16657	1.06341	0.977702	0.831154	0.869697	0.889503	0.907069	0.907545	4
934	3	ACK1	Q07622	Q07622:S168	ESVRDNSAPPPYE	1.15388	1.11585	1.27545	1.22903	1.06852	1.1053	0.893509	0.740088	0.776797	0.641567	4
935	3	PSR2	Q07949	Q07949:S99	PLSRDHSNNSYDE	1.14318	1.70204	1.18325	1.42787	0.666614	1.05549	0.605938	0.93261	0.476415	0.806587	5
936	3	PSR2	Q07949	Q07949:Y103	DHSNNSYDEEKEY	1.14318	1.70204	1.18325	1.42787	0.666614	1.05549	0.605938	0.93261	0.476415	0.806587	5
937	1	ARK1	P53974	P53974:S413	PLASSVSNNDNEL	1.454	1.2094	1.30181	1.31811	0.860171	0.751461	0.926756	0.801739	0.611496	0.76505	5
938	2	SAC7	P17121	P17121:S46	NITVPRSPTSLSR	0.653283	0.615612	0.922703	0.938439	1.06194	0.862143	1.1616	1.25125	1.13013	1.40289	3
939	3	RSA1	Q08932	Q08932:S182	SSKDQASAEPTEI	1.27824	1.22874	1.67892	1.31586	0.996253	0.987933	0.684373	0.656423	0.613469	0.559793	5
940	2	KEL1	P38853	P38853:S596	GNQRIPSSIYGDN	2.135	2.05118	1.35989	1.08081	0.71742	0.515754	0.859918	0.413195	0.317046	0.549776	5
941	3	YJL070C	P40361	P40361:S180	FQDPSDSDLNDDG	0.951599	1.15947	1.22602	1.04799	1.07591	1.05589	0.90401	0.921428	0.846177	0.811519	4
942	1	EIS1	Q05050	Q05050:S130	KVVRNNSITSATS	1.5981	1.5343	1.62954	1.09877	0.752879	0.894096	0.708982	0.60059	0.612664	0.570078	5
943	1	EIS1	Q05050	Q05050:S133	RNNSITSATSKTS	1.5981	1.5343	1.62954	1.09877	0.752879	0.894096	0.708982	0.60059	0.612664	0.570078	5
944	3	YKL187C	P34231	P34231:S678	GDGSAISADRFGD	1.27081	1.48474	1.36736	1.18581	0.960951	0.768162	0.892288	0.757167	0.67321	0.6395	5
945	3	NGR1	P32831	P32831:S524	HRNKNGSHSDLVN	1.32931	1.24357	1.1168	1.08144	0.979233	0.847122	0.867284	0.876394	0.873879	0.784973	4
946	2	HIR2	P32480	P32480:S462	PKEATPSNIAPGS	1.20776	1.15023	1.10019	1.01665	1.07517	0.900404	1.0332	0.816865	0.846813	0.852724	4
947	1	GIP3	Q03016	Q03016:S1032	VDSSEDSKLPALK	1.22822	1.08892	1.1917	1.11574	1.13287	0.955105	0.78477	0.936359	0.811597	0.754711	4
948	2	IST2	P38250	P38250:S847	DNQSKVSVATEQT	1.95849	1.53183	1.65942	1.40879	1.06059	0.406838	0.856616	0.394588	0.323433	0.399405	5
949	2	NUP1	P20676	P20676:S647	PAQKDSSVVSEPK	1.90281	1.71125	1.25261	1.00772	0.936047	0.645079	0.726567	0.494048	0.539699	0.784163	5
950	3	SIW14	P53965	P53965:S94	EDDGYDSNEHHQK	1.08271	1.13492	1.37978	1.22713	1.07977	1.0604	0.774049	0.676419	0.789828	0.79499	4
951	2	YOL087C	Q99247	Q99247:T689	TSGRATTGLNTPE	1.52745	1.6121	1.49359	1.13385	1.03497	0.616752	0.786426	0.717171	0.502097	0.575584	5
952	3	GAL11	P19659	P19659:S783	STNKKLSISNAAS	0.818991	0.790827	0.924354	1.07267	1.04687	1.01484	1.0844	1.12708	1.04929	1.07067	3
953	3	EIS1	Q05050	Q05050:S161	AASKAYSMTMETT	1.47622	1.60621	1.3149	1.11424	0.927526	0.910459	0.715314	0.672856	0.603992	0.658288	5
954	3	PIN4	P34217	P34217:S638	LIYKSLSHSGLDD	1.00215	1.00366	1.26895	1.21418	1.19233	1.16476	1.04762	0.830215	0.684061	0.592069	4
955	2	YCL012C	Q8J0M4	Q8J0M4:S74	DIISENSNDVRGG	1.22372	1.05371	1.15866	1.12884	1.14007	1.03474	0.907331	0.832591	0.649421	0.870929	4
956	1	ORM2	Q06144	Q06144:T18	FEESPLTPNVSNL	0.312283	0.459083	0.34965	0.604014	1.00865	1.41115	1.40634	1.3204	1.87957	1.24887	2
957	2	YMR295C	Q03559	Q03559:S11	RKKSSISNTSDHD	0.183464	0.141879	0.158594	0.286204	0.642939	1.13544	0.6356	1.91536	2.95173	1.94879	1
958	3	VHS2	P40463	P40463:S409	NNNIKNSPAFTNS	0.633193	0.850125	0.811331	1.10106	1.09218	0.957999	1.02358	1.13805	1.10778	1.2847	3
959	3	REF2	P42073	P42073:S245	DKNSSPSPTASTS	0.867215	0.907105	0.853401	0.741448	0.936342	1.08921	1.0395	1.25246	1.22674	1.08658	3
960	1	TSL1	P38427	P38427:S79	SATRSPSAFNRAS	1.3805	1.3044	1.50874	1.15191	0.955698	0.779106	0.880436	0.65423	0.647643	0.737341	5
961	3	NOC2	P39744	P39744:S70	EVFKDMSVETFFE	1.14041	1.29184	1.23218	1.2102	1.1445	0.848918	0.911825	0.73075	0.673898	0.81547	4
962	1	DUN1	P39009	P39009:S141	FKYASSSSTDIEN	0.774734	0.796537	0.733881	0.892003	0.710597	0.8702	0.94471	1.23788	1.62821	1.41124	3
963	2	MNR2	P35724	P35724:S169	RKSVHKSFVDENS	1.2365	1.41579	1.18292	1.25422	1.08153	0.552716	0.872146	0.690792	0.835875	0.877504	5
964	2	GCR1	P07261	P07261:T540	SMPESPTEVAGDD	1.18168	0.828656	1.27326	1.23412	1.08272	1.01625	1.01403	0.863368	0.689808	0.8161	4
965	2	IRC5	P43610	P43610:S185	RKTKKKSITDFFK	0.712864	0.478454	0.728919	0.806628	1.09755	0.773875	0.934429	0.984523	1.72821	1.75454	2
966	2	FLC3	P53121	P53121:S782	RDDSINSLGNNKQ	1.24095	1.10291	1.25169	1.19568	0.967921	0.758157	0.952779	0.852642	0.789375	0.887905	4
967	2	GIN4	Q12263	Q12263:S406	RRRNRESLISVTS	0.265029	0.314706	0.291799	0.792158	1.06598	1.43835	1.16293	1.61841	1.44967	1.60096	2
968	3	TPO3	Q06451	Q06451:S55	RTETVKSLQDMGV	0.873198	0.681393	0.946252	0.960898	1.06219	1.28493	1.35194	1.00298	0.876339	0.959886	3
969	3	VHS3	Q08438	Q08438:S181	LLAKKLSFTGGTD	1.19588	1.61545	1.20012	1.18324	1.00575	0.883415	0.765256	0.651216	0.768172	0.731512	5
970	3	RIA1	P53893	P53893:S430	ESKRIASSDELME	1.15784	1.23788	1.07709	1.08845	1.02649	0.924068	0.843759	0.838066	0.909057	0.897302	4
971	3	FUN19	P28003	P28003:S207	SSSRLPSPLASPN	0.666013	0.670804	0.824644	0.966565	1.05062	1.1996	1.26805	1.23404	1.04367	1.076	3
972	1	NUP159	P40477	P40477:S805	RLPETPSDEDGEV	0.695472	0.752949	0.931559	0.821347	0.702369	1.03703	1.16693	1.36465	1.33519	1.1925	3
973	3	NUP2	P32499	P32499:S17	QRETYDSNESDDD	0.801617	0.818805	0.981297	0.896794	0.896732	1.04065	1.19185	1.20473	1.16056	1.00696	3
974	1	PFA4	Q12006	Q12006:S339	IEMRNESGEQLIR	1.44232	1.31487	1.18499	0.973236	0.782021	0.794587	0.815781	0.859388	0.959544	0.873267	4
975	3	PAH1	P32567	P32567:S769	NYNRTKSRRASSA	1.32591	1.26266	1.1463	1.21078	0.899045	0.766157	0.928697	0.784125	0.81588	0.860442	4
976	3	YGR125W	P53273	P53273:S842	TARNLMSLPTNTP	1.02149	0.978365	1.14363	0.961404	1.14661	0.898808	0.904293	0.961772	0.960168	1.02346	4
977	1	YNL040W	P53960	P53960:S19	LACQRNSFLFDGF	0.917388	0.771076	0.859522	0.755551	0.794599	0.600772	1.12768	1.37326	1.38831	1.41184	3
978	3	SYT1	Q06836	Q06836:S395	SVYNNKSNANSTI	1.40188	1.32918	1.25461	1.0701	0.742091	0.833985	0.947967	0.779482	0.673818	0.966887	5
979	3	IST2	P38250	P38250:S763	SIRDAKSSAESSN	1.29143	1.10996	1.51354	1.03579	1.12148	0.943531	0.571468	0.611596	1.0182	0.782992	4
980	3	IST2	P38250	P38250:S767	AKSSAESSNATNN	1.24892	1.18954	1.49586	1.07906	0.955854	0.826388	0.833594	0.702893	0.818737	0.849161	4
981	3	LSP1	Q12230	Q12230:T233	LDDSPVTPGEARP	0.604128	0.492701	0.659857	0.520725	0.661078	0.578954	1.53496	1.31365	1.66858	1.96537	1
982	2	SAC7	P17121	P17121:S37	NNPKSMSSENITV	1.10563	1.07492	1.23854	1.18301	0.968229	0.964579	0.892592	0.85323	0.81645	0.902812	4
983	1	AME1	P38313	P38313:S53	VQPILSSPKLANS	1.46609	1.34597	1.38012	1.14814	1.01331	0.73952	0.596444	0.827838	0.847857	0.634715	5
984	2	HER1	Q12276	Q12276:S1175	KAKGIDSVDDLIK	1.54755	1.31435	1.46103	1.10549	0.870495	0.917554	0.714929	0.691272	0.656042	0.721292	5
985	2	GPA1	P08539	P08539:T187	TDRDAETVTQNED	1.50215	1.49185	1.18369	1.06867	0.898712	0.624893	1.09013	0.700429	0.603433	0.836052	5
986	2	MSH6	Q03834	Q03834:S129	TDEDLSSSQSRRN	0.301274	0.406375	0.455361	0.386597	0.299204	0.34773	0.448691	1.85134	2.69491	2.80852	1
987	2	RAV1	P47104	P47104:S1244	LFDKFGSPSASDI	1.20945	1.18853	1.263	0.956177	1.11959	1.0882	0.867237	0.889087	0.65212	0.766603	4
988	2	RAV1	P47104	P47104:S1248	FGSPSASDIESPN	1.20945	1.18853	1.263	0.956177	1.11959	1.0882	0.867237	0.889087	0.65212	0.766603	4
989	1	LSB3	P43603	P43603:S314	DDPSGASSYYASH	1.08973	1.14044	1.24611	1.1711	1.04821	0.891358	0.789697	0.698651	1.03099	0.893716	4
990	3	SYT1	Q06836	Q06836:T277	GRRRSRTVDVFDY	1.09573	1.33548	1.09372	0.950688	1.08415	0.862745	0.943962	0.935738	0.94813	0.749658	4
991	3	TMC1	Q08422	Q08422:S54	GAIPLNSRSSSNS	1.31056	1.3252	1.36862	0.977203	1.03924	0.747794	0.999452	0.794272	0.728475	0.709179	5
992	3	RCN2	Q12044	Q12044:T189	SRSSSSTSNLSLN	0.871273	0.735365	0.955152	0.848654	0.859285	1.14377	1.10602	1.14401	1.1541	1.18236	3
993	1	TDA11	P38854	P38854:S29	NSIISMSPVRKTG	0.50683	0.579306	0.638859	0.967284	1.17711	1.09019	1.23312	1.16393	1.23185	1.41152	2
994	2	HBT1	Q07653	Q07653:S398	LKNDQVSGSDAIQ	1.14321	1.09397	1.11842	1.0919	1.15802	0.923866	1.02717	0.991013	0.819531	0.632898	4
995	3	BIT61	P47041	P47041:S59	SNDDVYSIKNLKG	1.61846	1.28054	1.15817	0.920159	0.93575	0.881131	0.890551	0.853256	0.787992	0.673996	5
996	3	MDS3	P53094	P53094:S693	DDEDPVSPKPVSK	1.13174	1.13029	1.23036	1.13334	0.88048	0.871752	0.996042	0.938721	0.814338	0.872938	4
997	2	GYP1	Q08484	Q08484:S563	NNAVEDSGKMRQS	0	0.0594796	0.533044	0.958075	1.35254	1.44857	1.60099	1.47356	1.15097	1.42276	2
998	3	EIS1	Q05050	Q05050:S401	IASGLISPVLGEV	0.88582	0.663043	0.861455	0.704407	0.966417	0.962617	1.50575	1.33726	1.22845	0.884778	3
999	2	YGR237C	P50089	P50089:S215	DRIETKSMVDLSE	1.24063	1.24985	1.29775	1.1307	1.01585	0.816853	0.716128	0.731483	0.906523	0.894239	4
1000	3	SWH1	P35845	P35845:S712	KESDEDSDADEFF	1.14575	1.04042	1.08601	1.06201	1.0748	0.781529	1.02602	0.906052	1.01701	0.860386	4
1001	3	YRB1	P41920	P41920:S60	GDDAPESPDIHFE	0.863017	0.913705	0.915219	0.977389	0.971786	1.03762	0.859382	1.05155	1.17195	1.23838	3
1002	3	BEM1	P29366	P29366:S458	KLNKKLSDLSLSG	1.14878	1.06499	1.2524	1.11684	0.992923	0.82187	0.988862	0.917535	0.871371	0.824424	4
1003	2	VHS2	P40463	P40463:Y106	NESIASYQTYNPD	1.53821	1.43448	1.73173	1.22973	1.39332	0.557704	0.952648	0.53172	0.206618	0.423838	5
1004	3	BSC6	Q08280	Q08280:S37	LLSSSDSRRNSQD	1.25841	1.09102	1.25742	1.16208	1.13047	0.834306	1.0094	0.819305	0.675846	0.76173	4
1005	3	BSC6	Q08280	Q08280:S41	SDSRRNSQDEDSL	1.11131	0.994414	1.18795	1.19273	1.22668	0.863908	1.07201	0.968298	0.669754	0.712949	4
1006	1	CLN1	P20437	P20437:S504	ENRIPNSSSAEIP	0	0.0245655	0.235605	0.933673	1.77597	1.86493	1.66133	1.36804	1.22846	0.907433	2
1007	3	FUN19	P28003	P28003:S211	LPSPLASPNLNRQ	0.401991	0.475057	0.580946	0.864248	1.26718	1.45515	1.53899	1.22089	1.04388	1.15167	2
1008	3	LEU1	P07264	P07264:S495	PKVEVTSEDEKEL	1.34	1.25083	1.30207	1.16524	0.921524	1.05691	0.792225	0.760024	0.758634	0.652539	4
1009	2	MSB3	P48566	P48566:S572	LLGNSTSEADLPI	1.19466	1.11775	1.41711	1.10319	1.05461	0.971511	0.996364	0.787516	0.640931	0.71636	4
1010	3	CUE5	Q08412	Q08412:T364	ETTYIDTPDTETK	0.407595	0.379876	0.371957	0.765577	1.34246	1.47431	1.41331	1.0642	1.12119	1.65953	2
1011	3	PTK2	P47116	P47116:S59	KRPTSPSISGSGS	1.06751	1.17195	1.09273	1.32693	0.884063	1.07877	1.10773	0.730072	0.700842	0.839399	4
1012	2	SEC7	P11075	P11075:S1752	RAHQEESSEDVGG	0.706333	1.17682	1.6509	1.29893	1.20077	1.02119	0.877529	0.805699	0.565066	0.696756	4
1013	1	PIB2	P53191	P53191:S377	GFNPSKSQSASVQ	1.13034	1.09515	1.13685	1.02343	1.13053	0.94004	0.897198	0.845558	0.864684	0.936215	4
1014	3	KKQ8	P36004	P36004:S232	RLYTRRSHPDEES	0.742324	0.784542	0.844358	0.993614	0.885702	0.926945	1.14684	1.30418	1.14616	1.22532	3
1015	1	AXL2	P38928	P38928:S614	EKRDSLSGMNTYN	0.415242	0.553493	0.494871	0.784563	1.30972	1.26673	1.09038	1.25305	1.47582	1.35613	2
1016	1	EAP1	P36041	P36041:S400	AESQLLSASDKDN	0.397943	0.41306	0.456472	0.47301	0.905579	1.6857	1.69539	1.0676	1.64642	1.25882	2
1017	3	YCK3	P39962	P39962:S403	NSKSRISSNPQSF	1.09323	1.11572	1.1039	1.11783	1.11854	0.900306	0.984136	0.883309	0.763319	0.919703	4
1018	3	SQS1	P53866	P53866:S264	NESKEISVDVPNK	1.35573	1.39337	1.34232	1.04452	0.995121	0.884631	0.798211	0.71177	0.712903	0.761434	5
1019	3	PAR32	Q12515	Q12515:S284	KKKKKKSGFFSSL	1.22478	1.10204	1.02696	0.856935	0.920564	0.657488	0.941725	0.954916	1.11889	1.1957	4
1020	2	SPN1	Q06505	Q06505:S72	AAIDENSNVEAAE	1.13818	1.05422	1.09716	1.05915	0.994299	1.11566	0.911248	0.903607	0.815729	0.910745	4
1021	3	YKR018C	P36114	P36114:T193	SEDKESTPATFIT	1.19259	1.16259	1.29729	0.92195	1.08212	0.885448	0.711261	0.812562	1.00979	0.924392	4
1022	3	SEC10	Q06245	Q06245:S485	VDAFMHSPRGNTH	0.773297	0.725961	0.940281	0.88266	1.07378	0.99616	1.09057	1.01259	1.32509	1.1796	3
1023	1	SIF2	P38262	P38262:S113	FTLETNSESNKAG	1.2068	1.16976	1.27736	1.18202	1.0439	1.04049	0.762766	0.499884	0.952232	0.864786	4
1024	2	KIN2	P13186	P13186:S146	KQHSLPSPKNESE	0.240727	0.342422	0.163891	0.641906	0.696536	1.37283	0.822501	1.82786	2.27806	1.61326	1
1025	1	ESC1	Q03661	Q03661:S1326	QLLKNLSDLENYS	0.515971	0.450553	0.615172	0.647113	0.583538	0.540233	0.907555	0.939189	2.07033	2.73034	1
1026	3	SLN1	P39928	P39928:S441	ANSSMKSAINLGN	1.5201	1.22189	1.14905	1.06491	0.978473	0.842161	0.76761	0.730445	0.940581	0.784783	5
1027	2	AIM3	P38266	P38266:S847	DSSPVPSDLDEKY	1.17021	1.23042	1.27868	1.18918	1.00937	0.836882	0.982256	0.839047	0.679135	0.784815	4
1028	1	YER079W	P40052	P40052:T152	FYKLNTTSNSNLT	0.638369	0.82652	0.813081	0.852279	0.791802	0.799642	1.34282	1.10539	1.43353	1.39657	3
1029	2	SYT1	Q06836	Q06836:S358	SRSQSTSFVQGKG	1.43548	1.36758	1.37938	1.09712	0.774231	0.785258	0.848713	0.810602	0.771136	0.730509	5
1030	2	SYT1	Q06836	Q06836:T357	RSRSQSTSFVQGK	1.43548	1.36758	1.37938	1.09712	0.774231	0.785258	0.848713	0.810602	0.771136	0.730509	5
1031	3	SPT5	P27692	P27692:T209	VREGFITHGDDED	1.66024	1.71161	1.12466	1.06527	1.03799	0.691384	0.629127	0.688281	0.75837	0.633067	5
1032	3	CSL4	P53859	P53859:S94	EKSVDASPNDVTR	1.01901	0.819706	1.23315	0.941407	0.970217	0.759008	0.890052	1.07049	1.0553	1.24167	3
1034	3	MEC3	Q02574	Q02574:S315	GLTDNPSQNQHID	0.666151	0.65634	0.807227	0.736376	0.520196	0.74433	0.761025	1.32123	1.6513	2.13582	1
1035	3	OM45	P16547	P16547:T207	RLLKNNTGDANTE	1.15723	1.37845	1.21024	1.08641	0.965084	0.907318	0.77477	0.950914	0.921279	0.648294	4
1036	2	YPR174C	Q06616	Q06616:S211	TNILRESPTEDSV	0.767617	0.77734	0.887877	0.713372	0.88583	1.11714	1.20976	1.01018	1.25889	1.37199	3
1037	3	VPS27	P40343	P40343:S494	QSVKANSSPTTNI	0.882401	0.775837	0.985228	0.945295	0.862623	1.05439	1.09446	1.12737	1.17592	1.09648	3
1038	2	SRV2	P17555	P17555:S256	ADAMAQSTKNTGA	1.07226	1.13075	1.06995	1.12998	1.13973	0.982736	0.96914	0.970166	0.752123	0.783162	4
1039	1	SIP1	P32578	P32578:S220	ALTKTDSIDIPVR	1.21886	1.27349	1.19444	1.12308	0.956666	0.974349	0.796047	0.677634	0.866462	0.918985	4
1040	2	YGR126W	P53274	P53274:S188	SKVTTNSQGSSLE	0.73958	0.752453	0.872559	0.767512	0.90377	1.14872	1.27477	1.05654	1.1792	1.30489	3
1041	2	HPC2	Q01448	Q01448:S128	LYQHSPSPVMTTN	1.03835	1.06	1.33979	1.06836	1.04037	0.996153	0.924143	0.898461	0.831286	0.803086	4
1042	3	ERB1	Q04660	Q04660:S23	RAASEESDVEEDE	0.966935	1.05454	1.14793	1.04111	0.966977	0.948717	1.05322	0.959404	0.904199	0.956977	4
1043	3	GLG1	P36143	P36143:S481	NISVESSPSNPEQ	0.539877	0.58507	0.966227	0.810911	0.977362	1.19185	1.17004	1.0681	1.37442	1.31613	3
1044	3	RGA2	Q06407	Q06407:T320	NEIIVNTPRNSTD	0.895777	1.04371	0.793493	0.964111	1.0453	1.01178	0.869659	1.08346	1.08405	1.20867	3
1045	1	VHC1	P38329	P38329:S870	KPKRRFSTIEPQT	0.847031	0.761383	0.852699	0.79476	0.987153	0.860885	1.35336	1.28723	1.07721	1.17829	3
1047	3	KIN2	P13186	P13186:S549	VALNNNSPDIMTK	0.274878	0.289028	0.529843	0.904081	1.31795	1.44817	1.42381	1.25414	1.21767	1.34043	2
1048	3	NOP7	P53261	P53261:T305	NADEANTDETEKE	1.06692	0.999605	1.15745	0.923794	1.02461	0.813654	1.08025	1.03124	0.925173	0.977298	4
1049	3	KES1	P35844	P35844:S389	TFLKLASALNLST	1.32088	1.05484	1.09101	0.911705	1.02011	0.914954	0.996638	0.941823	0.828284	0.919763	4
1050	3	OAF1	P39720	P39720:S144	SGKRSASPINTNN	1.1074	1.07054	1.27557	1.25073	1.0466	0.982444	0.999536	0.811519	0.757401	0.698262	4
1051	1	DDI1	P40087	P40087:T346	SSDKPLTPTKTSS	0.772353	0.747998	0.792101	0.640702	0.690291	0.924191	1.0633	1.53747	1.35842	1.47318	3
1052	3	VNX1	P42839	P42839:S336	RLVFHQSQAKFQQ	1.30776	1.10666	1.06894	1.04072	0.875774	0.824532	0.950088	0.885146	0.913228	1.02716	4
1053	2	ASF1	P32447	P32447:S264	RKIEGGSTDIEST	2.00659	1.70958	1.60677	1.07313	0.954893	0.388431	0.76877	0.512213	0.430391	0.549228	5
1054	3	ROD1	Q02805	Q02805:S684	QILHHKSTSSLLP	1.48008	1.18516	1.32593	1.02601	0.894994	0.595666	0.876158	0.839742	0.902645	0.873613	5
1055	3	BUG1	Q12191	Q12191:S75	KANSTKSENNDQN	1.36765	1.16866	1.26455	1.023	0.895658	1.02363	0.704913	0.825138	0.862542	0.864261	4
1056	3	NRD1	P53617	P53617:S265	RRNRSRSPPAPFS	0.918598	0.925554	1.10002	1.07633	1.08992	0.984956	1.1156	0.97495	0.923657	0.89041	4
1058	1	SEG1	Q04279	Q04279:S118	SHNRTSSLPNQRG	1.05844	1.14508	1.21194	1.18435	0.59821	1.21879	0.92849	0.834399	0.890321	0.929982	4
1059	2	YLR257W	Q06146	Q06146:S69	RDRSYTSVAELNR	1.86533	1.84774	1.35638	1.15386	0.98798	0.566677	0.711101	0.473191	0.490998	0.546754	5
1060	2	SDS24	P38314	P38314:S470	IAIPPPSPASSTN	0.555036	0.47247	0.772189	0.832553	1.09483	0.976863	1.46541	1.31078	1.1996	1.32026	2
1061	3	LEE1	Q02799	Q02799:S23	ARRNSQSANEMLA	1.21027	1.26691	1.41474	1.08788	0.873818	1.09125	0.903826	0.701045	0.71987	0.730391	4
1062	3	SEC2	P17065	P17065:S515	PLVEDDSDEDQND	0.936798	0.967823	0.977007	0.918635	1.02221	1.01503	1.23431	1.00765	0.776304	1.14423	3
1063	2	SPN1	Q06505	Q06505:S117	ASKDRDSSATPSS	1.05581	1.13719	1.31151	1.13507	1.08951	1.09226	0.944649	0.829013	0.796726	0.608267	4
1064	3	LSB3	P43603	P43603:S388	ASTPQTSQGRFTA	0.616659	0.693339	0.709791	0.942284	0.947847	1.46559	1.21264	1.28574	1.03278	1.09333	3
1065	1	DIG2	Q03373	Q03373:S225	KKLAGRSPHLEDL	0.988628	1.10067	1.09744	1.15735	1.14477	1.09612	0.96574	0.865439	0.800609	0.783233	4
1066	3	MUK1	Q02866	Q02866:S523	NIPRSSSQLSMEL	1.12037	1.19324	1.14388	1.03351	0.941412	0.805046	0.92153	0.942464	0.921351	0.977205	4
1067	3	ULP2	P40537	P40537:T778	PTGEIITDNEDPV	1.19506	1.1122	1.20725	1.22961	1.00611	0.70032	0.877739	0.88365	0.826488	0.961562	4
1068	2	ZUO1	P32527	P32527:S50	LRNHTWSEFERIE	1.16227	1.14682	1.12614	1.32769	1.2552	0.77009	0.888218	0.841395	0.72802	0.754165	4
1069	2	CNM67	P53865	P53865:T121	PNFIHSTPRENSS	0.322964	0.258992	0.4853	0.844248	1.23767	1.21492	1.34228	1.32994	1.21065	1.75305	2
1070	3	KIN1	P13185	P13185:S663	SVNSNNSINKPVQ	0.980871	1.07682	1.1405	1.14735	1.02271	0.921488	1.01306	0.875093	0.904221	0.917882	4
1071	2	PIG1	Q06216	Q06216:S391	TDYYNDSPLKHKF	0.59368	0.687268	0.850595	1.01781	1.12618	1.52386	1.55731	0.974775	0.78345	0.885075	3
1072	3	KCS1	Q12494	Q12494:S581	NARLGSSPSFLTQ	1.20519	0.936366	1.03303	0.92969	0.980404	0.937846	0.972895	1.01947	1.02624	0.958866	4
1073	2	PPR1	P07272	P07272:S22	LSKRGDSPNIGIS	1.11009	1.23725	1.18836	1.14546	1.02792	1.08987	0.823773	0.798106	0.669321	0.909841	4
1074	2	YMR124W	P39523	P39523:S586	SSTFSDSPSKQRI	0.454826	0.399253	0.966581	0.963117	1.0461	1.18481	1.00574	1.12426	1.37623	1.47909	2
1075	2	IMH1	Q06704	Q06704:T27	ADDMSPTPSEQQI	0.717787	0.778498	0.967273	0.989091	1.11905	1.16111	0.97581	1.08775	1.26356	0.940079	3
1076	3	ARP8	Q12386	Q12386:T237	QISSTNTPDVIDL	1.20561	1.228	1.53149	1.16692	0.95799	0.899237	0.889927	0.852589	0.627971	0.640264	4
1077	2	SPN1	Q06505	Q06505:S26	TASSQKSTINAEN	1.3859	1.13612	1.16513	0.908896	0.740223	0.567791	0.887409	0.657499	0.965299	1.58573	4
1078	3	GFA1	P14742	P14742:S332	RREVGASMTRSIQ	1.43907	1.38154	1.29063	1.3915	1.00506	0.83621	0.694552	0.758726	0.545835	0.656879	5
1079	2	DNF1	P32660	P32660:T1551	SVERARTSLDLPG	1.71936	1.43233	1.60427	1.01775	0.994176	0.72518	0.83056	0.519967	0.585136	0.57127	5
1080	2	ABP140	Q08641	Q08641:S326	KSDFEKSDTEGSR	1.2226	0.993357	1.26209	1.10416	1.01638	1.04384	0.980202	0.839013	0.767536	0.77082	4
1081	1	RGA2	Q06407	Q06407:S674	DKQSASSRESLEQ	1.08725	1.31046	1.26609	1.38248	1.11026	0.993865	0.696171	0.570192	0.715068	0.86816	4
1082	1	RGA2	Q06407	Q06407:S677	SASSRESLEQKEN	1.08725	1.31046	1.26609	1.38248	1.11026	0.993865	0.696171	0.570192	0.715068	0.86816	4
1083	1	CHS1	P08004	P08004:Y267	MVDPYDYENSLRH	0.710427	0.838452	0.912455	0.825871	0.601643	0.929475	0.940576	1.32613	1.45786	1.45712	3
1084	3	BDP1	P46678	P46678:S178	KKIRLGSITENDM	0.799144	0.575048	0.901776	0.876858	1.11506	0.897583	1.11655	1.07601	1.27172	1.37025	3
1085	2	MSC3	Q05812	Q05812:S80	SPGRRLSTSSAAP	0.724048	0.792511	0.952185	0.97128	0.88119	1.01269	1.16097	1.18846	1.12213	1.19453	3
1086	3	SYP1	P25623	P25623:T436	APVTADTPPAQTF	0.851805	0.658161	1.15029	1.05637	1.28189	1.25443	1.14834	0.969083	0.911451	0.718183	4
1087	2	YPT52	P36018	P36018:S139	TPSTETSPDSNEG	0.888494	0.699372	0.889129	0.830742	1.04969	0.937996	1.06112	1.1195	1.31941	1.20454	3
1088	1	IST2	P38250	P38250:S764	IRDAKSSAESSNA	1.32104	1.10838	1.16714	1.12134	1.05403	0.892623	0.861254	0.787028	0.899987	0.787175	4
1089	3	CRZ1	P53968	P53968:S410	KSRRRSSQTSNNS	0.542472	0.584078	0.561044	0.763062	0.900093	1.59292	1.21125	1.32573	1.35453	1.16482	2
1090	2	PMD1	P32634	P32634:S1660	KFSQAPSTQISPR	1.3086	1.22046	1.17288	1.15846	0.868437	0.877089	0.889346	0.928279	0.720273	0.85618	4
1091	1	VPS54	Q12071	Q12071:S85	FDSRTLSVANSRS	1.6162	1.37895	1.36782	1.08453	0.772573	0.711127	0.661574	0.813131	0.799103	0.794987	5
1092	1	VPS54	Q12071	Q12071:S89	TLSVANSRSFGFE	1.6162	1.37895	1.36782	1.08453	0.772573	0.711127	0.661574	0.813131	0.799103	0.794987	5
1093	3	YLR049C	Q12110	Q12110:S127	RPQKNLSVDSLIQ	0.432413	0.649506	0.643618	1.00349	1.22307	1.24008	1.56227	1.16701	1.13111	0.94743	2
1094	2	YLR049C	Q12110	Q12110:S130	KNLSVDSLIQENK	0.243457	0.619294	0.64364	1.08491	1.37553	1.45313	1.61747	1.0073	1.08491	0.870359	2
1095	3	YLR149C	Q99296	Q99296:S651	STPDLPSDDDNFA	1.12939	1.2718	1.39451	1.38287	1.14246	0.960899	0.906291	0.597628	0.61055	0.603598	4
1096	1	PKC1	P24583	P24583:T763	RDMNSETFQIEQD	1.17807	1.11075	1.10274	0.990543	0.926431	0.809425	1.32473	0.980526	0.938051	0.638724	4
1097	3	OAF1	P39720	P39720:S155	NNASGDSPDTKKQ	0.762881	0.705647	0.982658	1.02493	0.924281	1.01269	0.933551	0.974095	1.38217	1.2971	3
1098	3	CDC14	Q00684	Q00684:S429	SAVPQTSPGQPRK	0.367313	0.340297	0.425247	0.454146	0.535759	0.515011	0.656709	1.09446	1.99215	3.61891	1
1099	1	BUL1	P48524	P48524:S70	SWIRSASATGILG	1.5045	1.34875	1.23814	0.956336	0.984053	0.705091	0.819723	0.843411	0.83912	0.760874	5
1100	2	FIN1	Q03898	Q03898:T68	KHSIQVTPRRIMS	0.380607	0.348586	0.33426	0.533552	0.397882	0.464594	0.717536	1.05475	2.83882	2.92941	1
1101	2	GIC2	Q06648	Q06648:S360	KFSYSDSPVNHRK	0.296126	0.319903	0.626273	1.29271	1.80004	1.787	1.36808	1.0686	0.834678	0.606593	2
1102	3	PRS5	Q12265	Q12265:T165	NPQPIRTPNSSAT	0.86225	1.16039	0.98542	1.01236	1.16547	0.881977	0.904935	0.932367	1.07965	1.01518	4
1103	1	PCL6	P40038	P40038:S124	NNERQLSDTNNLN	1.16965	1.25558	1.19805	1.07798	0.783663	0.813262	0.919963	0.94264	0.955052	0.884157	4
1104	3	PTK2	P47116	P47116:S57	LRKRPTSPSISGS	1.10525	1.34107	1.25855	1.36969	0.883076	0.900702	0.8796	0.764649	0.747316	0.750107	4
1105	3	RDI1	Q12434	Q12434:S40	LDAEDESLAKWKE	1.54169	1.32196	1.1435	0.984977	0.87575	0.712808	0.902721	0.828779	0.777435	0.910384	5
1106	1	KCS1	Q12494	Q12494:S150	TETGQGSGEDIAK	1.12163	1.11508	1.36028	1.12187	1.17116	1.06652	1.04588	0.765963	0.580481	0.651129	4
1107	1	UBP5	P39944	P39944:S395	NTVERISPDIRAA	0.928343	0.557586	0.81114	0.792573	1.04149	1.15463	1.25907	1.26371	1.36989	0.821584	3
1108	3	RPS17A	P02407	P02407:S89	QYVPEVSALDLSR	1.51787	1.31439	1.28455	1.00802	1.09854	0.732286	0.828925	0.780231	0.724511	0.710674	5
1109	1	MDS3	P53094	P53094:S828	SRSARSSISYVSS	0.854219	0.713644	0.878075	0.652849	0.904497	1.15768	1.25362	1.26081	1.24695	1.07765	3
1110	3	CRZ1	P53968	P53968:S409	KKSRRRSSQTSNN	0.571143	0.563322	0.71017	0.755315	0.933899	1.37984	1.15864	1.3604	1.34588	1.2214	2
1111	2	SKN1	P33336	P33336:S125	AKTNLTSANNLNN	1.59704	1.30831	1.43553	1.27673	0.984391	0.995218	0.530542	0.258955	0.788595	0.824686	5
1112	1	RPA14	P50106	P50106:S121	TEKKETSIGVSAT	1.0905	1.15226	1.26019	1.08224	1.18192	1.01806	0.907987	0.959162	0.641044	0.706639	4
1113	2	SAC7	P17121	P17121:S435	KITSSDSPPIVSS	0.643209	0.679056	0.794732	0.789902	1.05659	1.33244	1.13617	1.30091	1.03397	1.23303	3
1114	2	SEG2	P34250	P34250:T135	QNSKSRTTSLGNS	1.44346	1.68749	1.28215	1.10492	0.944477	0.682786	0.859324	0.837862	0.622209	0.535325	5
1115	3	SEC3	P33332	P33332:S69	RNVSRASNSSQTS	0.797769	0.822826	0.876593	0.853946	1.0858	1.15613	1.28641	1.08024	1.06293	0.977354	3
1116	3	ADE3	P07245	P07245:S322	LLTPVPSDIDISR	1.04674	1.05959	0.979256	1.03476	1.07156	0.990055	0.998822	1.01561	0.871815	0.931805	4
1117	1	ALY2	P47029	P47029:S900	YSGINISKDKLNM	1.11554	1.16073	1.26275	1.13037	0.775232	0.819713	0.955625	0.931973	0.964098	0.883962	4
1118	1	BNI4	P53858	P53858:T769	EQPIEVTPRNNAY	0.41597	0.393422	0.436574	0.790732	1.36259	1.4419	1.23314	1.10563	1.31439	1.50566	2
1119	3	PIN2	Q12057	Q12057:S194	ENFEGSSPQPQYD	0.702305	0.815473	0.747339	0.694676	1.22724	1.03257	1.54831	1.07186	1.06136	1.09887	3
1120	2	PDS5	Q04264	Q04264:S1233	GDRESDSDDDSYS	0.557443	0.678948	0.474697	0.769097	0.960282	1.27733	1.38882	1.62791	1.17629	1.08919	2
1121	3	FYV8	P46949	P46949:S406	DNEDNESIEDKNE	0.874793	1.15616	0.791816	1.0108	1.01705	1.23945	0.747082	1.15992	1.02671	0.976228	3
1122	3	GIS1	Q03833	Q03833:S421	MNQTTISRISSPL	1.52251	1.57609	1.21772	1.03469	1.03078	0.666572	0.909639	0.719623	0.711211	0.611162	5
1123	3	VID30	P53076	P53076:S248	IYQRSRSAINIET	1.22847	1.33988	1.17346	1.01482	0.785314	0.750064	0.706975	0.806692	1.02529	1.16903	4
1124	1	CTI6	Q08923	Q08923:S364	LPLTSISSSEDDS	1.40533	1.44202	1.32266	1.06196	1.0047	0.859326	0.841583	0.452245	0.806702	0.803476	5
1125	3	UBX3	Q12229	Q12229:S14	FGNNDDSFIRIPG	1.16015	1.37571	1.21493	1.0737	1.01777	0.920995	0.796589	0.99815	0.600123	0.841877	4
1126	2	INO80	P53115	P53115:S1473	EVTREGSKSISQD	1.05155	1.26151	1.25953	1.22382	1.09014	1.10575	0.850216	0.872647	0.614424	0.670411	4
1127	3	ATG32	P40458	P40458:S148	EGANVVSPSHPFK	0.829108	0.657851	0.869031	0.856563	0.977028	1.06992	1.24587	1.35741	1.06956	1.06765	3
1128	3	MTC4	P38335	P38335:S481	GEQALESDKELPN	1.08007	1.07371	1.25536	0.976007	1.14266	0.782768	1.00237	1.11173	0.763638	0.811684	4
1129	1	PRP40	P33203	P33203:T576	SKKRHLTPAVELD	1.51233	1.60434	1.59466	1.01847	0.984963	0.631509	0.799931	0.745475	0.59092	0.517398	5
1130	3	DAL81	P21657	P21657:T968	TINTRETPL*	1.22941	1.13937	1.19579	1.12144	0.999203	0.791367	0.875668	0.942359	0.779658	0.925739	4
1131	3	PTK2	P47116	P47116:S65	SISGSGSGGNSPS	0.469866	0.55865	0.804655	0.842643	0.826315	1.50333	1.1957	1.23542	1.22573	1.33768	2
1132	2	NSG2	P53898	P53898:S81	LPRNTVSSNNLER	1.59764	1.40517	1.32644	1.00692	0.938034	0.855547	0.591589	0.651211	0.802003	0.825446	5
1133	3	LAM5	P43560	P43560:S140	RSSRRISNATIAE	0.516653	0.580812	0.818838	0.97343	1.12017	0.962237	1.05858	1.44612	1.15543	1.36773	2
1134	3	PAH1	P32567	P32567:S774	KSRRASSAAATSI	0.928771	1.05981	1.1595	0.873219	0.975152	1.09477	0.879649	0.995774	1.24171	0.791644	4
1135	3	PTK2	P47116	P47116:S632	EIAESPSLKQKSK	0.874703	0.804694	0.889129	0.993457	1.07635	1.03228	1.1731	0.985886	0.93327	1.23713	3
1136	2	SEC16	P48415	P48415:T595	TKTGLGTPNQQVS	0.271854	0.240956	0.60776	0.801506	1.33341	1.30411	1.66176	1.31909	1.37015	1.08941	2
1137	3	SBE2	P42223	P42223:S532	KNIDLASMEELQK	1.33307	1.17066	1.33886	1.07219	0.919534	0.947047	0.946456	0.817653	0.730725	0.723809	4
1138	2	BLM10	P43583	P43583:S1041	NKYRTQSNLSYRE	1.16526	1.10741	1.06812	1.08239	0.94472	0.939493	1.00756	0.888572	0.901141	0.895326	4
1139	3	ASK10	P48361	P48361:T1017	AADQSATAPSSPT	1.69328	1.24936	1.21603	0.921505	0.875373	0.778541	0.887006	0.84832	0.714602	0.815979	5
1140	3	TCO89	Q08921	Q08921:S267	TKLNATSVINEEG	1.42493	1.16627	1.15521	0.929891	1.0594	0.87577	0.880433	0.754632	0.876435	0.877031	4
1141	1	PMD1	P32634	P32634:S1611	IFARGSSSPTLSR	1.58312	1.8221	1.6982	1.16213	0.476323	0.628458	0.614719	0.582956	0.673204	0.758788	5
1142	2	YPL150W	Q12152	Q12152:S505	GAPSSGSFLKKNS	1.245	1.23151	1.48541	1.24469	0.814768	0.756505	0.772297	0.882538	0.683522	0.883764	4
1143	3	VIP1	Q06685	Q06685:S54	PILEGFSPKTSAS	0.613984	0.5879	0.700024	0.597255	1.23535	1.14959	1.48692	1.19152	1.33114	1.10631	2
1144	1	YLR257W	Q06146	Q06146:S7	MVDARGSTPCLIG	1.30654	1.20253	1.22238	1.00872	1.10197	0.911501	0.782129	0.846687	0.800702	0.816842	4
1145	3	PRK1	P40494	P40494:S402	PLMKTKSVPLSDE	1.22638	0.949688	1.25792	1.27625	1.10755	0.903925	0.89378	0.738723	0.775629	0.870154	4
1146	2	SPT5	P27692	P27692:S1009	GGTGDRSAYGGAS	1.26522	1.35116	1.37622	1.45619	0.938569	0.782605	0.550251	0.829156	0.539508	0.911116	5
1147	3	BOI1	P38041	P38041:S648	KHSLVTSPLKTSL	0.0875934	0.0752295	0.552485	1.00796	1.5157	1.35498	1.44052	1.26802	1.37484	1.32267	2
1148	2	PIK1	P39104	P39104:S381	PRTSSASSASLEG	1.12255	1.06133	1.21351	1.15915	0.994044	1.04209	0.992545	0.934248	0.693882	0.786652	4
1149	3	ROM2	P51862	P51862:S207	GLKKQSSFSTGSA	0.702809	0.774831	0.88223	1.15423	1.32503	0.924428	0.950716	1.03528	1.08867	1.16178	3
1150	3	RGA1	P39083	P39083:S388	VVKEDRSVPDLAG	1.06722	1.04701	1.38977	1.10611	1.07356	0.88131	0.836638	0.730157	0.928996	0.939229	4
1151	1	YOR352W	Q08816	Q08816:T111	SPFSSATKLSELL	0.862112	0.907724	0.667636	0.737306	1.05308	0.957345	0.921758	1.16736	1.26861	1.45707	3
1152	2	SHP1	P34223	P34223:S93	LCPKPGSSQGSNE	1.46027	0.983259	1.38201	1.23175	1.06737	0.885034	0.93687	0.722872	0.737192	0.593384	4
1153	2	SHP1	P34223	P34223:S97	PGSSQGSNEYLKR	1.46027	0.983259	1.38201	1.23175	1.06737	0.885034	0.93687	0.722872	0.737192	0.593384	4
1154	3	GAC1	P28006	P28006:S389	QTDAAMSPKEMKA	0.630726	0.647422	0.785197	0.876938	1.21612	1.21481	1.12238	1.02893	1.19934	1.27814	3
1155	3	YTA6	P40328	P40328:S278	SLIKRRSLDVVRT	1.28354	0.782503	1.03468	1.12453	1.16181	0.862189	1.15231	0.790404	1.10102	0.707014	4
1156	1	YTA6	P40328	P40328:T284	SLDVVRTSGERVR	1.16235	0.904449	1.22037	1.22057	1.14725	1.00658	0.999821	0.797353	0.751257	0.790002	4
1157	2	MPS3	P47069	P47069:S70	MDKENDSAYEMFK	1.33194	1.20555	1.11937	0.982151	0.971235	0.732616	0.767949	0.857384	0.794186	1.23762	4
1158	1	CDC25	P04821	P04821:T635	SVNSVVTPRTSIQ	0.701942	0.611597	0.696203	0.911723	1.10442	1.06639	1.37599	1.18863	1.14926	1.19383	3
1159	1	TAF4	P50105	P50105:S36	KPAFNLSPGKASE	0.397334	0.563609	0.443689	0.792796	0.7188	1.03321	0.818133	1.65297	1.09008	2.48938	1
1160	3	MTR4	P47047	P47047:T38	GDTPDHTQDKKHG	1.31169	1.2524	1.05845	1.23018	0.862943	0.935751	0.782	0.805108	0.915009	0.846468	4
1161	1	HBT1	Q07653	Q07653:S551	AGSQAGSQNTNNN	0.501379	0.566558	0.671848	0.741205	1.3228	1.13395	1.47656	1.19245	1.0529	1.34035	2
1162	3	YPL150W	Q12152	Q12152:S677	TSQYSASSEKMTN	1.35887	1.20687	1.2231	1.08794	0.854432	0.97755	0.870109	0.854246	0.76944	0.797441	4
1163	3	MPP10	P47083	P47083:S177	QDERHSSPDPYGI	0.992426	1.1018	1.12336	1.10325	1.11847	1.02044	1.09319	0.94097	0.822868	0.68322	4
1164	2	DNF2	Q12675	Q12675:S85	DGIDDYSNDNDIN	1.27583	1.17208	1.22515	1.38158	1.05115	1.07962	1.09154	0.603164	0.466047	0.653846	4
1165	3	MSB1	P21339	P21339:S835	APGDCVSPVQQKY	0.416814	0.328202	0.574219	0.863412	1.25391	1.32389	1.22331	1.30501	1.24583	1.4654	2
1166	3	MHP1	P43638	P43638:T577	ELKRIVTNNEEEV	1.20531	1.41464	1.08906	1.11245	1.0146	0.881802	0.935594	0.784676	0.784817	0.777054	4
1167	3	WHI5	Q12416	Q12416:T215	LAPAVQTPPRRYH	0.129955	0.311582	0.555255	0.837309	1.43097	0.806821	1.4523	1.45144	1.43351	1.59086	2
1168	1	SEO1	P39709	P39709:T69	DQLHFETSSYSEH	1.10466	1.4887	1.17871	1.27162	1.10269	0.916949	0.760214	0.778515	0.667486	0.730462	4
1169	3	YAT2	P40017	P40017:S805	LEGHIDSRNISKT	1.39095	1.89415	1.41861	1.00785	1.08993	0.66618	0.726733	0.728388	0.491974	0.585229	5
1170	2	NNK1	P36003	P36003:S252	TSSNNNSITQNNK	0.974708	0.954597	1.1397	1.09963	1.03416	1.00128	1.00612	0.934046	0.832758	1.023	4
1171	2	SFT2	P38166	P38166:S28	QTRQQNSQGFNES	1.37503	1.13962	1.0104	1.12335	1.23845	0.956079	0.826862	0.968049	0.770388	0.591756	4
1173	3	MSL5	Q12186	Q12186:S93	PSRKNRSPSPPPV	1.06932	0.867017	1.34286	1.06419	0.976309	0.99314	0.930428	0.984882	0.941565	0.830286	4
1174	2	VMA2	P16140	P16140:S515	DASQEESLI*	1.16978	0.860175	1.18969	1.122	1.10347	1.08644	0.9453	0.879672	0.721092	0.922371	4
1175	1	CBK1	P53894	P53894:S177	TLRSNGSYSSGLR	0.864319	0.676582	0.81549	0.948319	0.962724	1.02858	1.18582	1.19845	1.08994	1.22978	3
1176	2	DCP2	P53550	P53550:S589	ASAESNSVEWGPG	1.34907	1.12383	1.38039	1.4093	0.996146	0.767285	0.808239	0.690195	0.592628	0.88292	5
1177	3	STE20	Q03497	Q03497:S87	DDNNVVSLDDPIQ	1.04953	0.981685	1.13647	0.914762	1.03784	0.942743	1.03271	0.87037	1.14832	0.885569	4
1178	3	ZDS1	P50111	P50111:S691	IEKKEESDSESLP	1.20788	1.04735	1.16701	1.09682	1.11653	1.05394	0.847291	0.741118	0.820089	0.901976	4
1179	3	YML020W	Q03722	Q03722:S78	QENDNVSNEGTRL	1.08118	1.04916	1.12092	0.998279	1.03376	0.96845	0.999669	1.04932	0.782917	0.916344	4
1180	1	GAL80	P04387	P04387:S8	DYNKRSSVSTVPN	0.621087	0.658502	0.653513	0.980769	0.816143	1.19852	1.11322	1.13492	1.57666	1.24666	3
1181	2	RFA2	P26754	P26754:S115	AAGNDDSSGKGYG	0.403404	0.543526	0.504184	0.634043	0.485653	0.597979	0.594415	1.15376	2.01816	3.06487	1
1182	3	MLF3	P32047	P32047:S189	SPDLKLSRSHSHS	1.27747	1.15838	1.27977	1.09588	0.878709	0.883365	0.787263	0.828103	0.927676	0.883379	4
1183	1	YNL115C	P53925	P53925:S22	ERTDIDSEHPEAQ	1.13921	1.25665	1.08198	0.95949	1.06158	0.945332	0.991592	0.8901	0.81639	0.857665	4
1184	3	ARE2	P53629	P53629:S176	LHHRKSSPDAVDS	1.36582	1.18784	1.1937	0.96882	1.03711	0.903141	0.765747	0.789754	0.931849	0.856217	4
1185	2	YGR054W	P53235	P53235:T568	ETSPDSTPAPSAP	1.31023	1.35605	1.52178	0.968101	0.998131	0.837078	0.902478	0.968991	0.578591	0.558571	5
1186	1	BLM10	P43583	P43583:S29	LKRFERSPGRPSS	0.682097	0.741164	0.883237	1.08919	0.824171	0.859779	0.991868	1.05599	1.19722	1.67529	3
1187	1	BLM10	P43583	P43583:S35	SPGRPSSSQGEIK	0.682097	0.741164	0.883237	1.08919	0.824171	0.859779	0.991868	1.05599	1.19722	1.67529	3
1188	3	PTP3	P40048	P40048:S368	NDSAKKSLQNFQF	1.50456	1.20029	1.50069	1.11565	1.00734	0.804726	1.15051	0.592177	0.544672	0.579386	5
1189	1	DDC1	Q08949	Q08949:S436	VAGTRNSPLKVSY	0.229374	0.217485	0.214123	0.334454	0.405668	0.391137	1.02738	2.81182	1.6264	2.74216	1
1190	2	AMD1	P15274	P15274:S58	PLEQQDSHESLAA	1.49258	1.30719	1.18841	1.16673	1.3163	0.68219	1.13531	0.609917	0.508107	0.593263	5
1191	2	AMD1	P15274	P15274:S61	QQDSHESLAADSR	1.49258	1.30719	1.18841	1.16673	1.3163	0.68219	1.13531	0.609917	0.508107	0.593263	5
1192	2	NUP2	P32499	P32499:T577	ESTTEATGNESQD	1.41332	1.30874	1.3924	1.08914	1.04097	0.839433	0.840701	0.681307	0.582438	0.811547	5
1193	3	NPR1	P22211	P22211:S353	SQSVPRSQHSSIG	1.09371	1.12448	1.07029	1.11566	0.926032	0.973111	1.02016	0.785257	0.888492	1.0028	4
1194	3	NPR1	P22211	P22211:S357	PRSQHSSIGDLKR	1.16254	0.970233	1.05171	1.12232	0.972537	0.906255	0.932725	0.862028	0.905942	1.11371	4
1195	3	SPT6	P23615	P23615:S136	NAAESESDNVAAS	0.965223	0.989408	1.0807	1.07008	1.03471	1.00849	1.03445	1.06454	0.879422	0.872987	4
1196	1	LSB3	P43603	P43603:S375	DLSNRFSKSRISS	0.290115	0.303699	0.34797	0.647141	1.04089	1.04257	1.34367	2.79466	0.998046	1.19123	2
1197	2	YEL043W	P32618	P32618:S507	SAEKNRSSGSIQL	1.42231	1.34985	1.16379	1.64684	1.05555	0.86412	1.16379	0.453529	0.458002	0.42222	5
1198	2	YEL043W	P32618	P32618:S510	KNRSSGSIQLPLS	1.42231	1.34985	1.16379	1.64684	1.05555	0.86412	1.16379	0.453529	0.458002	0.42222	5
1199	3	RPG1	P38249	P38249:S504	IFASTASKEVSEE	1.31058	1.18938	1.24194	1.08934	1.07162	0.892269	0.724916	0.697519	0.839956	0.942487	4
1200	2	ASK10	P48361	P48361:T1023	TAPSSPTMNSSVT	1.71369	1.3303	1.24134	0.876767	0.977733	0.843748	1.07597	0.770343	0.594608	0.575506	5
1201	1	BIK1	P11709	P11709:T90	QTSRRTTMEPLSI	0.932368	0.957452	0.677268	0.809551	0.934261	0.884803	0.985376	1.19338	1.35619	1.26935	3
1202	3	VPS27	P40343	P40343:S339	MQPQQPSPQPQPI	1.11754	0.989837	1.24151	1.15327	1.12085	0.953742	1.00428	0.907221	0.738537	0.773224	4
1203	3	PAR32	Q12515	Q12515:T253	PKSSRNTINHNLN	1.35401	1.44984	1.24352	1.11042	1.03946	0.758266	0.704449	0.518887	0.974843	0.846302	5
1204	3	APL6	P46682	P46682:S726	NDGDSNSISGKGN	1.10922	1.05557	1.12918	1.01362	1.04347	0.965271	1.01665	0.940022	0.815834	0.91116	4
1205	3	BNI1	P41832	P41832:S1338	IKSAVTSPLLPQS	0.575546	0.546585	0.933049	0.888731	1.35642	1.36703	1.44305	1.0956	0.861424	0.932561	3
1206	3	STH1	P32597	P32597:S1045	HFKKEDSEPLGRI	1.06319	1.58948	0.906803	1.25659	0.67407	1.30977	0.536205	0.814574	0.982804	0.866512	4
1207	1	PSD2	P53037	P53037:S1108	RIKRTISVSDENA	0.704729	0.66668	0.734903	0.824764	0.994031	1.25773	1.23132	1.04591	1.1543	1.38564	3
1208	1	NPR1	P22211	P22211:S169	IPSLSSSIPYSVP	1.20698	1.17233	1.07216	0.971842	0.883757	0.891183	1.01843	0.803098	1.09953	0.8807	4
1210	3	MET6	P05694	P05694:S376	VITKNVSGQDVAA	0.871305	0.746997	1.15607	0.917467	0.972116	1.02864	1.22936	1.01143	1.00268	1.06394	3
1211	3	YOL019W	Q08157	Q08157:T196	SRDDDETEELEEK	0.781807	1.05389	1.02226	0.999321	0.879139	1.1392	1.11159	0.936486	0.767203	1.3091	3
1212	3	SPC110	P32380	P32380:S36	TQTQVVSPTKVPN	0.336058	0.373042	0.366278	0.474458	0.510487	0.937667	0.713039	1.07267	2.7457	2.4706	1
1213	2	ASK1	P35734	P35734:S118	GPNEADSAVHVNR	1.45314	1.94395	1.25297	0.931198	1.12841	0.876335	0.84223	0.588671	0.759193	0.223903	5
1214	1	GIP3	Q03016	Q03016:S1028	SKESVDSSEDSKL	1.2337	1.17648	1.41626	1.15771	0.924554	0.861488	1.01788	0.747838	0.788814	0.675274	4
1215	2	SEC16	P48415	P48415:S1617	SIISTGSEFLPPP	0.654239	0.631834	1.01721	0.848718	1.05754	0.896218	0.777021	1.15612	1.47607	1.48503	3
1216	3	GDE1	Q02979	Q02979:S965	QRGAGHSPHHVNG	0.685495	0.804715	0.779007	1.10443	0.944604	1.12864	0.846483	1.08758	1.11377	1.50528	3
1217	3	KKQ8	P36004	P36004:S37	PRSRDSSPINVTR	0.876419	0.906719	1.0873	1.0949	1.06231	1.11236	1.0368	0.917454	0.976619	0.929117	4
1218	3	CYR1	P08678	P08678:S559	KSNLAMSPPSIRY	0.574904	0.510361	0.677217	1.02887	1.30688	1.12608	1.31976	1.19011	1.10246	1.16336	2
1219	2	VIP1	Q06685	Q06685:T143	INSISKTGSPHLP	1.11254	1.01926	1.00899	1.06547	1.37783	0.875481	0.874626	0.887463	0.919127	0.859221	4
1220	3	BUL1	P48524	P48524:T111	RSTANATPVETGR	1.36793	1.47978	1.28824	0.992607	0.916448	1.01913	0.686439	0.761962	0.822918	0.66454	5
1222	2	RSC58	Q07979	Q07979:S374	NDATIASANSEST	0.646118	0.157822	0.800763	0.675776	0.887618	0.975532	1.38862	1.54221	1.46806	1.45747	2
1223	2	AVT4	P50944	P50944:S60	PRDICRSVDSRVF	2.16286	1.97566	1.44494	0.936167	0.710245	0.616735	0.655817	0.633688	0.414012	0.449881	5
1224	2	AVT4	P50944	P50944:S63	ICRSVDSRVFVDM	2.16286	1.97566	1.44494	0.936167	0.710245	0.616735	0.655817	0.633688	0.414012	0.449881	5
1225	1	BUL1	P48524	P48524:T107	SPLRRSTANATPV	1.28498	1.58788	1.3057	1.10797	0.887286	0.881863	0.815338	0.748136	0.691585	0.689261	5
1226	2	CKI1	P20485	P20485:S14	GSVRSYSVGYQAR	1.46588	1.36786	1.42043	1.12946	0.722416	0.731882	0.744657	0.794056	0.694891	0.928466	5
1227	3	NPR1	P22211	P22211:S249	NANATQSRSISRS	1.5038	1.55537	1.21435	0.986618	0.788637	1.00735	0.661523	0.816607	0.725995	0.739753	5
1228	1	GPB1	Q08886	Q08886:S98	VISSSDSSTGFTE	1.38022	1.04174	1.15757	1.06556	0.942327	0.974367	1.10061	0.805127	0.810877	0.721601	4
1229	3	TAO3	P40468	P40468:T2264	DLGRMDTNDSISV	1.17852	1.19167	1.07592	0.999132	1.14552	0.831517	0.924033	0.99533	0.825027	0.833326	4
1230	2	YAP1	P19880	P19880:S559	SVPGNESEISQKN	1.21923	1.45536	1.2964	1.14129	0.961494	0.763176	0.796358	0.902076	0.813334	0.651285	5
1231	2	YAP1	P19880	P19880:S562	GNESEISQKNGSS	1.21923	1.45536	1.2964	1.14129	0.961494	0.763176	0.796358	0.902076	0.813334	0.651285	5
1232	3	SEC21	P32074	P32074:S653	KRADANSFAGPNL	1.03087	1.13736	1.125	1.11486	1.06763	0.93375	0.880665	0.914499	0.839702	0.955661	4
1233	2	PDS1	P40316	P40316:S186	GKNEESSDDDEGN	0.735886	0.444981	0.793377	0.562263	0.912958	0.876164	1.12798	0.875014	1.52351	2.14787	1
1234	3	HAP1	P0CE41	P0CE41:S1073	ITNGTSSGFNSSV	1.08865	1.15473	1.07749	1.13749	1.10767	0.998022	0.879043	0.996558	0.681352	0.878987	4
1235	2	ACS1	Q01574	Q01574:S16	KLEEQSSEIDKLK	1.38702	1.13667	1.26898	1.11482	0.896826	0.957971	0.845306	0.839546	0.738321	0.814536	4
1236	3	YAT2	P40017	P40017:S784	GSRKTSSSSQVNL	1.20891	1.35588	1.16681	1.10762	0.888605	0.965833	0.905431	0.830756	0.723316	0.846837	4
1237	2	YLR049C	Q12110	Q12110:S72	AIPRANSQGSPVA	0.40915	0.486021	0.620544	0.527556	0.745149	2.00174	1.39483	1.59259	1.03961	1.18282	2
1238	2	YLR049C	Q12110	Q12110:S80	GSPVAPSPNHRST	0.40915	0.486021	0.620544	0.527556	0.745149	2.00174	1.39483	1.59259	1.03961	1.18282	2
1239	2	MSB3	P48566	P48566:S144	GAASATSANSNGI	0.779712	0.666646	0.867296	1.03422	1.07497	0.973191	0.987534	1.21992	1.13539	1.26112	3
1240	2	MSB3	P48566	P48566:S147	SATSANSNGINNT	0.779712	0.666646	0.867296	1.03422	1.07497	0.973191	0.987534	1.21992	1.13539	1.26112	3
1241	3	RRP6	Q12149	Q12149:T520	NTNEEATPIPSSE	1.21205	1.13503	1.23687	1.00456	0.935966	1.07533	0.958637	0.94969	0.750515	0.741364	4
1242	1	ZDS1	P50111	P50111:S240	PSTLRRSYTEFDD	0.621381	0.537117	0.667662	0.715418	0.803924	1.17141	0.925803	0.763728	1.88111	1.91245	1
1243	2	SKY1	Q03656	Q03656:T338	SRSSDITANDSSD	1.57022	1.75175	1.21405	1.02013	1.07528	0.795323	0.749748	0.75179	0.414002	0.657705	5
1244	3	GCS1	P35197	P35197:S157	TPGVAQSREGTPL	1.10863	1.00064	1.14986	1.05571	1.14215	0.984506	0.93835	0.880132	0.868347	0.871678	4
1245	1	CHD1	P32657	P32657:T1302	NHSKSMTPEITSS	1.44021	1.14133	1.19046	0.989838	1.14563	0.764187	1.02682	0.874024	0.754847	0.672657	4
1246	3	ATG23	Q06671	Q06671:S429	FLVASKSPPKIGI	1.18312	0.919301	1.20229	1.08232	1.08568	1.03759	0.889262	0.808716	0.859626	0.932082	4
1247	2	ORC6	P38826	P38826:S106	QSLSNSSPMKQFA	0.527997	0.519747	0.482248	0.424498	0.474598	0.617247	0.746246	1.43249	2.64944	2.12549	1
1248	3	ICS2	P38284	P38284:S27	GSQSSTSIKSLGS	1.41221	0.908028	1.2166	1.07156	1.31153	1.06548	0.728634	0.686544	0.841446	0.757965	4
1249	1	FYV8	P46949	P46949:Y98	SDKEVGYLSDGVP	1.3371	0.959806	1.16456	1.07817	0.945039	0.925622	0.882951	0.764821	1.03154	0.910391	4
1250	3	OLE1	P21147	P21147:S58	FGSLMGSKEMVSV	1.4879	1.21156	1.17183	1.12432	0.973405	0.835637	0.959291	0.875559	0.811471	0.54902	4
1251	2	RPS1B	P23248	P23248:T254	KDEVLETV*	1.75236	1.35787	1.15528	1.06424	1.13091	0.835577	0.661623	0.763346	0.639398	0.639398	5
1252	3	BCY1	P07278	P07278:S84	QSRSRSSVMFKSP	1.04174	0.747853	0.700332	0.974264	0.919725	1.02187	1.08329	1.06154	1.27322	1.17617	3
1253	3	STE20	Q03497	Q03497:S517	TTPNRTSPNRSSI	0.548042	0.489471	0.592756	0.824609	1.17436	1.42176	1.25716	1.30659	1.25265	1.13261	2
1254	3	BEM1	P29366	P29366:S461	KKLSDLSLSGSKQ	1.36278	1.1833	1.20841	0.98534	0.936828	0.778799	0.964888	0.893343	0.800436	0.885871	4
1255	1	SEF1	P34228	P34228:T850	KTTPSGTTVTTLV	1.15782	1.16624	1.1068	1.19089	1.03919	0.931088	0.852083	0.718841	0.890595	0.946443	4
1256	2	BUD3	P25558	P25558:S1549	DEPIWVSPSKIDF	0.277662	0.258399	0.470984	0.592635	0.658233	0.485388	0.505171	1.09659	2.08403	3.57091	1
1257	1	RGA2	Q06407	Q06407:S497	PVSRGQSDSTIYN	0.486111	0.420833	0.870833	0.579167	1.29028	1.28472	1.13333	1.20694	1.34722	1.38056	2
1258	2	RPL26B	P53221	P53221:S24	AYFTAPSSERRVL	0.986054	0.951373	1.19811	1.0538	1.10656	1.04586	0.992079	0.970624	0.858793	0.83675	4
1259	3	YGR126W	P53274	P53274:S60	GQLEDDSNVDDQH	1.20418	1.16649	1.17143	0.998957	0.86565	1.04493	1.04439	0.869391	0.907027	0.727544	4
1260	3	NUP2	P32499	P32499:T392	FSFGAATPSAKEA	1.40102	1.26345	1.11195	0.988665	1.07073	0.652736	0.870331	0.830742	0.879315	0.93106	4
1261	2	YDR444W	Q04093	Q04093:S505	QTNEANSDSDNEQ	1.09024	1.06377	1.20397	1.12502	1.03103	1.02226	0.800294	0.884412	0.844625	0.934382	4
1262	2	FPK1	P53739	P53739:S99	MFQSGNSSKNASA	1.4267	1.27247	1.19553	0.988884	1.00525	0.868214	0.671007	0.849825	0.921889	0.800225	4
1263	2	MNR2	P35724	P35724:T571	EKQESATLDHESI	1.319	1.48451	1.44904	1.08386	1.07477	0.704064	0.790916	0.774276	0.599843	0.71973	5
1264	3	LDB19	Q12502	Q12502:S599	QRLAELSPIFANR	0.67959	0.498946	0.67646	0.739214	1.20543	1.17945	1.55088	1.16766	1.12916	1.17322	2
1265	3	SUI3	P09064	P09064:S92	KKTKDSSVDAFEK	1.15045	1.1551	1.1826	1.10694	0.936129	0.982621	0.966472	0.789396	0.858496	0.871796	4
1266	3	SVL3	Q03088	Q03088:S471	SVNYGDSPVRSPP	0.580192	0.672913	0.737299	0.880137	1.0881	1.1761	1.22179	1.24897	1.00441	1.39009	3
1267	3	KIN82	P25341	P25341:S269	RLRRAASEPFNTA	1.20369	1.13234	1.13441	1.06215	1.14462	1.03223	0.957566	0.843149	0.74853	0.741315	4
1268	2	BSP1	Q06604	Q06604:T272	YNSEMETPKTTVK	0.566546	0.421123	0.579574	0.728633	1.18581	0.971309	1.47302	1.0925	1.24125	1.74024	2
1269	3	CLA4	P48562	P48562:S26	PAPRPPSSNSQGR	0.771929	0.647258	0.89343	1.02187	1.08241	0.889655	1.06054	1.27823	1.07734	1.27733	3
1270	2	SWI6	P09959	P09959:S176	SVIDAESDSTPNT	1.2987	1.16012	1.33933	1.52071	1.35167	0.659508	0.890953	0.584053	0.531815	0.663136	5
1271	2	UGX2	P32772	P32772:S186	KSERSISFVEDSK	1.12416	1.15393	1.25003	1.07927	1.0517	0.884143	1.00911	0.929002	0.7018	0.816853	4
1272	3	RFM1	Q12192	Q12192:S82	KKIKRNSTQEVGE	0.887847	0.834847	0.742338	0.90592	0.843619	0.903597	1.31083	1.21692	1.26205	1.09204	3
1273	2	VPS27	P40343	P40343:S157	KLTLSNSPTAMFD	0.811919	0.77487	0.666483	1.07362	0.843055	0.909664	1.11895	1.12565	1.39327	1.28252	3
1274	3	AIM21	P40563	P40563:S36	GDIKANSEPPTPA	0.844988	0.838997	0.941133	0.924708	0.914481	1.08542	1.12898	1.25244	1.09229	0.976568	3
1275	3	YLR257W	Q06146	Q06146:S129	NSESFSSPSLRAS	0.601281	0.688619	0.771117	1.05651	1.45533	1.32698	1.21347	1.07324	0.84048	0.972971	3
1276	2	HBT1	Q07653	Q07653:Y470	LESADDYQQKNIK	1.47443	1.64505	1.17387	1.2619	1.11988	0.669905	0.82721	0.557473	0.638838	0.631441	5
1277	2	ASK10	P48361	P48361:S1015	TVAADQSATAPSS	1.3954	1.18764	1.21487	0.902097	0.981273	0.951231	1.06943	0.826572	0.710335	0.761153	4
1278	1	SEC21	P32074	P32074:S14	KFENSTSGDLPDK	1.08936	1.10113	1.2308	1.0358	1.09265	1.05365	0.884983	0.79818	0.861616	0.851825	4
1279	1	TCB3	Q03640	Q03640:S1373	APVQSASPVVKPT	0.573408	0.70123	0.367937	0.660614	1.0847	0.924621	1.65333	1.43591	1.07514	1.52312	2
1280	1	MDN1	Q12019	Q12019:T1026	KSIMSQTPPSPGP	1.29782	1.4799	1.22615	1.20194	0.715738	0.895884	0.850363	0.8523	0.861985	0.617918	5
1281	3	YER079W	P40052	P40052:S41	LDQRSMSPSNIAS	1.04964	1.27207	1.2126	1.18656	1.08683	0.816826	1.07225	0.861649	0.813317	0.628252	4
1282	2	GGA1	Q06336	Q06336:S185	DQLRTPSELQEEQ	1.12608	1.26911	1.3589	1.26346	1.0223	0.89252	0.724222	0.833149	0.608425	0.901842	4
1283	1	PAR32	Q12515	Q12515:S249	NIISPKSSRNTIN	1.71604	1.3359	1.33871	1.14724	0.938504	0.942116	0.485308	0.290824	1.02982	0.77553	5
1284	1	CCT3	P39077	P39077:S257	EYKKGESQTNIEI	1.17856	1.23356	1.31213	1.19018	0.952072	1.23971	0.667168	0.560926	0.720801	0.944898	4
1285	3	MTC1	P47018	P47018:S339	DDRSSISSNSNKI	1.07454	1.00316	1.1607	1.11753	1.11266	0.94062	1.00433	0.896707	0.873241	0.816509	4
1286	1	PRP28	P23394	P23394:T55	EESLTPTQSDSAK	0.765141	0.93157	0.685168	0.604331	0.971772	1.29036	1.19267	1.13647	1.26702	1.15549	3
1287	2	MAM3	Q12296	Q12296:S637	DWDESKSEYGNEN	1.44588	1.43164	1.63437	1.10656	0.877676	0.760795	0.551816	0.710063	0.7366	0.7446	5
1288	2	SYP1	P25623	P25623:T459	QQSSPPTAKEPDS	0.732435	0.507279	0.809748	0.683154	0.897007	0.544805	1.17597	1.27634	1.80667	1.5666	2
1289	3	YAT2	P40017	P40017:T782	VNGSRKTSSSSQV	1.60082	1.51505	1.31998	1.05808	1.01166	0.625071	0.648966	0.53818	0.782456	0.899731	5
1290	3	YRB2	P40517	P40517:S48	EQAEETSDKSEAP	1.07567	1.08145	1.53897	1.1905	1.09224	0.932708	0.534963	0.700107	1.02265	0.830737	4
1291	3	CRZ1	P53968	P53968:S419	SNNSFTSRRSSRS	0.734793	0.846116	0.95335	0.854376	0.886077	1.20582	1.06928	1.15106	1.26679	1.03234	3
1292	3	CRZ1	P53968	P53968:T418	TSNNSFTSRRSSR	0.734793	0.846116	0.95335	0.854376	0.886077	1.20582	1.06928	1.15106	1.26679	1.03234	3
1293	3	MDG1	P53885	P53885:T256	GGKDTSTSADAEA	1.79003	2.06617	1.49305	0.992986	0.692158	0.670863	0.622735	0.469452	0.588931	0.613629	5
1294	3	LSB3	P43603	P43603:T384	RISSASTPQTSQG	0.349049	0.419061	0.509787	1.01353	1.28429	1.44211	1.33223	1.37975	1.09664	1.17354	2
1295	3	CDC14	Q00684	Q00684:S467	VIESNNSDDESMQ	0.963951	0.981929	1.05466	1.10224	0.951364	0.976747	1.00469	0.986116	1.00565	0.972643	4
1296	1	SIP2	P34164	P34164:S52	KKVTELSLNKCSD	1.09441	1.08121	1.12869	0.827062	0.809035	0.807951	0.847748	0.939753	1.17548	1.28866	3
1297	1	RAD9	P14737	P14737:S298	KKSENYSSDDLRE	1.06665	1.40567	1.18024	1.22694	0.992274	0.921356	0.768565	0.600208	0.951338	0.886762	4
1298	3	FMP45	Q07651	Q07651:S290	TRKQVPSAELEPA	1.20416	1.0615	1.0949	1.22562	1.18987	0.915352	0.896665	0.792651	0.895087	0.724196	4
1299	1	NET1	P47035	P47035:S385	LKEGPSSPASILP	0.587497	0.684882	0.642264	0.486129	0.769522	1.2431	1.73859	1.41039	1.32456	1.11306	2
1300	3	ASG1	P40467	P40467:T200	SNSKNSTPDEFLP	1.22609	1.11262	1.31046	1.13276	1.07291	0.933737	0.914738	0.687621	0.777535	0.831531	4
1301	2	YOL019W	Q08157	Q08157:S360	SASLASSDYSQRE	0.531883	0.61227	0.96162	0.874584	0.812934	0.728317	1.38471	1.39317	1.35328	1.34723	2
1302	2	PUT4	P15380	P15380:S14	HKNNRHSAGVVTC	0.602936	0.595892	0.86186	1.05232	0.9878	0.743245	0.750289	1.08416	1.53608	1.78542	3
1303	3	SKG6	P32900	P32900:S369	DIKRMKSIYQVYL	0.91966	0.787531	0.621873	0.523078	0.991519	0.86699	1.37215	1.03815	1.50041	1.37864	3
1304	3	MRL1	Q06815	Q06815:S335	GIRLRSSPSASSS	0.96199	0.992673	1.13533	1.10651	0.897587	1.02484	1.01897	0.961378	0.903708	0.997019	4
1305	1	DAL81	P21657	P21657:S833	QLESQGSPAINSA	0.927853	0.771766	1.26474	0.764395	0.686351	0.902272	0.976413	1.23743	1.37487	1.09391	3
1306	2	AIR2	Q12476	Q12476:T12	APFVVDTAPTTPP	1.99301	1.70688	1.08916	1.0542	1.0472	0.755245	0.745921	0.520396	0.631702	0.456294	5
1307	3	AIR2	Q12476	Q12476:T16	VDTAPTTPPDKLV	1.4961	1.30081	1.10198	0.937186	1.01829	0.904081	0.899268	0.795487	0.837404	0.709401	4
1308	2	NOT3	P06102	P06102:S347	SIKSPRSSADNLL	1.14887	1.21528	1.27786	1.2162	1.13602	0.848928	0.974828	0.66888	0.742301	0.770835	4
1309	2	SNF3	P10870	P10870:S621	SGEIDHSPNQKEV	0.396082	0.425625	0.572222	0.988621	1.1395	1.18349	1.45833	1.27846	1.12105	1.43661	2
1310	3	VNX1	P42839	P42839:S110	LSSKSHSVPDLNT	1.22109	1.27095	1.28035	1.12001	0.913907	0.778611	0.83461	0.807077	0.858743	0.914638	4
1311	3	ALY2	P47029	P47029:S213	GPSRNLSPINLLK	0.985748	0.943171	1.10666	1.1157	1.07923	0.979728	1.07933	1.0762	0.924926	0.709312	4
1312	3	KIN1	P13185	P13185:S627	QQFRVPSTTGDPS	1.23811	1.23224	1.1613	1.03908	0.88322	0.962811	0.87582	0.80547	0.920202	0.881753	4
1313	2	NUP2	P32499	P32499:S568	QTTTNDSKEESTT	1.59034	1.38256	1.66925	1.09323	0.913433	0.792764	0.64313	0.736474	0.645316	0.533501	5
1314	3	BLM10	P43583	P43583:S62	SPLRARSATPTLQ	1.20752	1.04146	1.19703	1.08699	1.00209	0.940276	0.87713	0.962833	0.827892	0.856772	4
1315	3	NVJ1	P38881	P38881:S242	SSSEVESQSKCRK	1.39054	1.34792	1.29611	1.07347	0.820196	1.03144	0.558364	0.92739	0.759272	0.795296	5
1316	2	ASK10	P48361	P48361:S948	RNSEGSSPCYNDD	0.773131	0.704689	1.0338	0.997888	0.899028	0.797212	0.955218	1.13688	1.28517	1.41698	3
1317	3	ARK1	P53974	P53974:S535	VNTIDNSKDDLNK	1.18445	1.34941	1.04207	1.20969	0.973337	0.89422	0.79778	0.868564	0.749399	0.931083	4
1318	2	RTN1	Q04947	Q04947:S232	AGPQTASTSKLAA	1.91298	1.64807	1.65838	1.11755	0.806452	0.628985	0.631564	0.579051	0.461365	0.555608	5
1319	1	KEL1	P38853	P38853:S704	KHYNESSELSQNN	1.3249	1.54321	1.5136	1.12566	1.17585	1.06946	0.772358	0.392954	0.371374	0.710629	5
1320	3	PMS1	P14242	P14242:S393	RSTTHESDNENYH	0.724088	0.987813	0.757736	1.01649	0.79092	1.21558	0.863014	1.04194	1.31308	1.28934	3
1321	2	NUP2	P32499	P32499:S540	PANSSTSPAPSIP	1.11218	1.15214	1.3871	1.12711	0.982186	0.957631	0.809822	0.6052	0.778527	1.08811	4
1322	3	SNF1	P06782	P06782:S487	NMLAQGSPAASKI	1.00545	0.821939	0.961065	0.956536	0.929251	1.01977	1.02972	1.08426	1.0037	1.18831	3
1323	2	PUF3	Q07807	Q07807:S86	FKKTALSVGTAPP	1.90378	1.46868	1.36641	0.920376	1.08503	0.764085	0.707165	0.67372	0.503602	0.607152	5
1324	2	PUF3	Q07807	Q07807:T83	SPIFKKTALSVGT	1.90378	1.46868	1.36641	0.920376	1.08503	0.764085	0.707165	0.67372	0.503602	0.607152	5
1325	2	YAR1	P46683	P46683:T161	EDDEEDTQTEGKN	1.38724	1.16308	1.35833	0.945826	0.89189	0.985955	1.00667	0.961144	0.641194	0.65867	4
1326	2	GAL83	Q04739	Q04739:T23	SDAASNTTINGKH	1.20332	1.28216	1.4305	1.2251	1.1722	0.642635	0.883299	0.812241	0.557054	0.791494	5
1327	3	REG1	Q00816	Q00816:S572	FSRRSDSGVHSPI	0.770577	0.942986	1.02913	0.989498	0.972558	1.04595	1.10281	1.04371	1.09679	1.006	3
1328	3	THP3	Q12049	Q12049:S162	PSATTNSNDNLNE	1.18842	1.127	1.34599	1.14863	1.22424	0.596137	0.924658	0.830886	0.794376	0.81967	4
1329	3	SSN2	P38931	P38931:S375	ISPKDFSPNFTGI	1.27875	1.08901	1.21116	1.04983	0.987842	0.839302	0.943205	0.90396	0.822788	0.874152	4
1330	3	TFG1	P41895	P41895:T200	VKDGSQTPTVDSV	1.10216	1.10094	1.18421	0.976959	0.875777	0.952135	1.01098	0.918548	0.96547	0.912834	4
1331	2	SCP160	P06105	P06105:S54	KPTPLPSLKDLPS	1.38729	1.37316	1.33849	1.15173	0.864737	0.64868	0.871124	0.673292	0.736227	0.955264	5
1332	3	SCP160	P06105	P06105:T50	QLEKKPTPLPSLK	1.34666	1.26892	1.30949	1.10066	0.917792	0.719792	0.806658	0.722916	0.836326	0.97078	4
1333	1	CLB5	P30283	P30283:S126	EDDDAASIVNKKR	0.659016	0.781729	0.424952	0.652199	1.00784	0.822634	1.02147	1.67026	1.49983	1.46006	2
1334	3	KIC1	P38692	P38692:T1073	KEQLISTPIKDNE	1.09117	0.92996	1.11681	1.08816	0.954091	1.00162	0.9661	0.907775	0.944878	0.99944	4
1335	2	SPN1	Q06505	Q06505:S23	EDGTASSQKSTIN	0.996011	0.732873	0.906724	0.811162	0.690497	0.771334	0.800413	0.999677	1.50738	1.78393	3
1336	2	RPC31	P17890	P17890:S189	EDVDDASTGDGAA	1.08216	1.01387	1.20845	1.00841	1.11893	1.18239	1.0996	0.887371	0.782727	0.616096	4
1337	3	PKH1	Q03407	Q03407:S516	ASVSSPSISTTSR	1.36144	1.14174	1.16034	0.934968	0.928877	0.977816	0.895544	0.936446	0.851944	0.810882	4
1338	1	DNF1	P32660	P32660:Y47	GATSNKYSRPQVS	1.56831	1.15926	1.55719	1.2015	0.953719	0.668351	0.780922	0.706952	0.717664	0.686136	5
1339	3	RBS1	Q05672	Q05672:S435	EGIRRASVEGSPS	0.584698	1.35235	0.675582	0.972922	0.875276	1.28307	0.941931	1.18904	1.08695	1.03819	3
1340	3	GPA1	P08539	P08539:T189	RDAETVTQNEDAD	1.162	1.31182	1.14329	0.996972	1.10028	0.834998	0.969804	0.849742	0.797315	0.833781	4
1341	3	SSK2	P53599	P53599:S74	SPNAVYSPGESPL	1.37657	1.10797	1.20816	0.929239	0.932579	1.02112	0.925702	0.872799	0.804124	0.821735	4
1342	2	MFB1	Q04922	Q04922:S274	STESSDSITRLRK	1.1179	1.14661	1.23143	1.16401	1.14139	0.932165	0.898019	0.817765	0.666174	0.884534	4
1343	2	ASK1	P35734	P35734:S249	NSNNIESSPLKQG	0.591516	0.407542	0.703542	0.511118	0.633526	0.565441	0.575581	1.32041	2.42908	2.26225	1
1344	3	CMP2	P14747	P14747:S489	QPATSASPKHASI	1.24891	1.18026	1.33921	1.17352	0.994031	0.893536	0.752929	0.748036	0.847934	0.821629	4
1345	2	TDA7	P53882	P53882:S564	VTAMNGSFQNMRS	1.19524	1.49847	1.5141	1.11431	1.03407	0.84455	0.712576	0.762793	0.648664	0.675225	5
1346	3	SEC16	P48415	P48415:S1511	THRIGDSLQGSPQ	0.565033	0.491128	0.835168	1.13255	1.26371	1.18403	1.22564	1.17836	1.08657	1.03781	3
1347	3	LCB4	Q12246	Q12246:S120	DDVENHSLSNDKA	1.23449	1.14194	1.27478	1.15087	1.09767	0.934477	0.8497	0.677401	0.876432	0.762238	4
1348	2	MAM3	Q12296	Q12296:S441	SPLLSPSNSNHPS	1.23155	1.11404	1.07361	1.05356	0.92946	0.968945	0.98336	1.0125	0.783429	0.84955	4
1349	2	MAM3	Q12296	Q12296:S447	SNSNHPSEHPQQD	1.23155	1.11404	1.07361	1.05356	0.92946	0.968945	0.98336	1.0125	0.783429	0.84955	4
1350	1	SPT23	P35210	P35210:S595	SVSTSNSTNDILH	1.39212	1.26036	1.05318	1.01979	0.890419	0.560424	0.806952	0.943779	0.91844	1.15453	4
1351	1	SPT23	P35210	P35210:T592	SNSSVSTSNSTND	1.39212	1.26036	1.05318	1.01979	0.890419	0.560424	0.806952	0.943779	0.91844	1.15453	4
1352	3	RPS17A	P02407	P02407:S120	GLKLPLSVINVSA	1.41429	1.12272	1.19668	0.884954	1.0587	0.918756	0.999585	0.892119	0.701812	0.810392	4
1353	2	PAL1	Q05518	Q05518:T23	NPFRNATVDSSIN	1.58145	1.57637	1.37059	0.932359	0.791362	0.497936	0.826294	0.861226	0.790727	0.771674	5
1354	3	ERB1	Q04660	Q04660:S72	KEAQDDSDDDSDA	1.22343	1.16513	1.00772	1.09208	1.19946	1.00244	0.784219	0.765879	0.897733	0.861906	4
1355	3	ERB1	Q04660	Q04660:S76	DDSDDDSDAELNK	1.22343	1.16513	1.00772	1.09208	1.19946	1.00244	0.784219	0.765879	0.897733	0.861906	4
1356	3	ESF1	Q06344	Q06344:S86	AENDEDSEVNAKT	1.09153	1.11455	1.10741	1.02421	0.907264	1.01526	0.975474	0.905102	0.980632	0.878557	4
1357	3	HAL5	P38970	P38970:S336	ADASVNSGDDGDN	1.0938	1.01095	1.26416	1.16117	1.02977	0.990017	0.972839	0.81949	0.8318	0.826005	4
1358	1	SEC3	P33332	P33332:S318	NKAPYSSNSTLNE	1.447	1.33637	1.23781	0.946052	0.965712	0.81944	0.760984	0.87213	0.85745	0.757051	5
1359	3	SEC3	P33332	P33332:S320	APYSSNSTLNEVN	1.26116	1.08643	1.24575	0.962609	0.970113	0.962116	0.897992	0.87214	0.833523	0.908175	4
1360	2	ETT1	Q08421	Q08421:S30	KKSDEPSRESTPV	1.39951	1.10492	1.19765	1.16357	0.956052	1.06385	0.693734	0.819473	0.743716	0.857532	4
1361	2	ETT1	Q08421	Q08421:S33	DEPSRESTPVRSQ	1.39951	1.10492	1.19765	1.16357	0.956052	1.06385	0.693734	0.819473	0.743716	0.857532	4
1362	2	TRS65	P32893	P32893:S401	GAASTTSLVNSKL	1.20685	1.13051	1.16893	1.08796	1.00195	1.03963	0.819053	0.937627	0.72663	0.880858	4
1363	1	DOA4	P32571	P32571:T459	PINYPETPHLWKN	0.568806	0.74743	0.746432	0.437082	0.968965	0.982936	1.6186	1.49885	1.31723	1.11366	2
1364	3	ROD1	Q02805	Q02805:S720	PLPRNNSGSSVSL	0.997729	0.95738	1.12665	1.21554	0.995104	0.927217	0.988291	0.996194	0.815604	0.980297	4
1365	3	ROD1	Q02805	Q02805:S725	NSGSSVSLQQLAR	0.975726	0.963378	1.05124	1.1835	1.06168	0.959562	0.964263	0.99709	0.871591	0.971959	4
1366	1	BOI1	P38041	P38041:S605	SQSNPTSPTKQTF	0.307859	0.368124	0.751735	0.729719	0.939436	1.16464	1.6964	1.12322	1.827	1.09187	2
1367	1	SAT4	P25333	P25333:T68	AKFGLHTPTTATP	0.756494	0.729375	0.989866	0.826434	0.851413	1.00414	1.15044	1.18684	1.5344	0.970597	3
1368	3	FLC1	Q08967	Q08967:S771	MPARDLSLSSVAN	1.60143	1.29553	1.12797	0.872643	0.877161	0.673677	0.869747	0.765774	0.936679	0.979389	5
1369	1	BOI2	P39969	P39969:S375	VRKTSQSLEDLPS	1.49211	1.37877	1.6901	1.18221	0.515065	0.908178	0.667145	0.615495	0.918221	0.632712	5
1370	2	SDA1	P53313	P53313:S278	ENFEENSEDEDGF	0.963969	0.952138	1.10545	1.3239	1.12862	1.01802	0.982153	0.876166	0.637789	1.01179	4
1371	3	YDR186C	Q04007	Q04007:T740	LNFKSRTPTDALM	1.55465	1.41221	1.31174	0.990265	0.7711	0.775752	0.706425	0.756138	0.774589	0.947128	5
1372	1	ARG82	P07250	P07250:S95	KIDERLSDSTDNL	1.21979	1.0604	1.298	1.04824	1.03662	0.85399	1.05796	0.914642	0.838996	0.671359	4
1373	3	RAP1	P11938	P11938:T486	LITDEDTPTAIAR	0.887102	0.766568	0.900336	0.73424	0.852556	0.935289	1.29825	1.26292	1.16913	1.19361	3
1374	1	TIF4631	P39935	P39935:S195	NDSKASSEENISE	1.1187	1.08095	1.25409	1.15498	0.988758	1.00717	0.94165	0.782209	0.881228	0.790257	4
1375	1	NVJ1	P38881	P38881:S285	GSIDLKSLNQPSS	2.04862	1.31813	1.05501	0.973562	0.899637	0.705425	0.679739	0.800025	0.820699	0.699161	5
1376	3	NVJ1	P38881	P38881:S291	SLNQPSSLLHIQV	1.61792	1.19472	1.05393	1.0459	1.1064	0.838233	0.855272	0.871094	0.794996	0.62152	5
1377	2	VRP1	P37370	P37370:Y755	DVDVGRYTIGGSN	1.56388	1.40324	1.22624	0.936365	0.984787	0.613774	1.19221	0.620645	0.693277	0.765582	5
1378	2	PPZ2	P33329	P33329:S315	PSPSASSASKREY	0.658645	0.638419	0.853646	0.827715	1.04631	1.10855	1.2981	1.20942	0.955554	1.40364	3
1379	3	BDP1	P46678	P46678:T180	IRLGSITENDMNL	0.781751	0.620415	0.822079	0.745148	1.16299	1.00145	1.16199	0.999747	1.39159	1.31284	3
1380	2	VAC7	P53950	P53950:S164	SNPAFASDVELSK	1.53518	1.19874	1.51072	1.21539	1.0957	0.615373	1.00984	0.616934	0.614072	0.588052	5
1381	3	MYO5	Q04439	Q04439:S1205	NKMRLESDDEEAN	1.08653	1.13223	1.05915	0.983952	1.10505	0.982188	0.966417	0.985717	0.846487	0.852289	4
1382	3	LSB3	P43603	P43603:S381	SKSRISSASTPQT	0.671436	0.615772	0.705382	0.966917	1.06316	1.2552	1.13444	1.29092	1.10223	1.19455	3
1383	2	AIR2	Q12476	Q12476:S49	GRYFGVSDDDKDA	1.15933	1.14889	1.2217	1.12247	1.06494	0.852028	1.01972	0.819171	0.740381	0.851369	4
1384	1	FPK1	P53739	P53739:S879	IAYTPNSNRSRSN	0.817068	0.928073	0.994787	0.906753	0.833436	0.9637	1.12134	1.10263	1.11583	1.21639	3
1385	1	RCN2	Q12044	Q12044:S129	RNKPLLSINTDPG	0.869947	0.747131	0.885299	0.998611	0.810001	0.69084	1.36706	1.17699	1.21354	1.24059	3
1386	1	ALY1	P36117	P36117:S824	AFPKSQSLNFNKK	1.03957	0.934071	0.945228	0.82265	0.761092	0.737084	0.828421	1.20716	1.2938	1.43092	3
1387	2	RGA2	Q06407	Q06407:T191	NEDQQLTPQVLVS	0.246184	0.472674	0.456261	0.85508	1.33924	1.54932	1.7118	1.19481	1.25226	0.92237	2
1388	2	MPS3	P47069	P47069:T54	IKKGIYTDGGETD	1.22324	1.12355	1.36086	1.13211	1.18654	0.813456	0.757798	0.701529	0.785933	0.914985	4
1389	1	MKS1	P34072	P34072:T124	AKQNVLTRPMTSP	0.504352	0.559668	0.637965	1.0628	1.50919	1.41869	1.32575	1.26352	0.880786	0.837265	2
1390	3	SNT2	P53127	P53127:S468	VPWRRNSYISANS	0.960027	0.953522	1.01615	1.177	0.934988	1.03077	0.987685	0.973409	0.961705	1.00475	4
1391	1	LRE1	P25579	P25579:S393	MKGRRNSNTINSI	0.397948	0.562942	0.66146	1.1358	1.24584	1.33409	1.18404	1.33979	1.03672	1.10137	2
1392	3	VID30	P53076	P53076:S246	PWIYQRSRSAINI	1.30586	1.43877	1.26716	1.02438	0.747022	0.745097	0.686674	0.780553	0.871589	1.13289	4
1393	2	YLR257W	Q06146	Q06146:Y67	DIRDRSYTSVAEL	1.28024	1.25591	1.34037	1.1996	0.852473	0.699482	0.660119	0.830181	0.941389	0.940243	4
1394	3	VHS2	P40463	P40463:S415	SPAFTNSNPSSKS	1.1787	1.24902	1.32304	1.0509	0.944776	0.77447	0.908048	0.795054	0.958402	0.817587	4
1395	3	RPL22A	P05749	P05749:T111	LAFYQVTPEEDEE	1.32583	1.09954	1.2555	1.07254	1.0504	0.956367	0.854542	0.760586	0.884294	0.740396	4
1396	2	SAC7	P17121	P17121:T623	SNALPLTEDDGDE	1.44827	1.58939	1.50638	1.07611	1.05781	0.749689	0.787029	0.50809	0.574445	0.702787	5
1397	2	MCM7	P38132	P38132:T808	KFVDDGTMDTDQE	1.08994	0.885179	1.15262	1.23011	1.23642	1.1101	1.05686	0.733029	0.661206	0.844542	4
1398	3	ROX1	P25042	P25042:S265	SSPGKFSSSPNSS	1.09806	1.01382	1.07844	0.948139	1.05486	1.01642	0.948772	0.69927	1.09429	1.04793	4
1399	1	THI7	Q05998	Q05998:S560	EYRPEGSDDEIPE	1.31784	1.16654	1.14702	0.96367	1.4233	1.01327	0.956508	0.751312	0.771903	0.488639	4
1400	3	LYS21	Q12122	Q12122:T410	FHAELSTPLLKPV	1.25948	0.997399	1.09802	1.03962	1.02278	0.853042	1.00682	1.01201	0.813885	0.896931	4
1401	1	MTC2	P34246	P34246:S196	NTRANNSIGMAEE	1.04303	1.08567	1.09234	1.10362	0.814076	1.13232	0.957382	0.866583	0.967687	0.937303	4
1402	2	MLP1	Q02455	Q02455:S333	KVIADDSKKQTPE	1.41789	1.06519	1.31254	1.03873	0.996399	0.904777	1.13116	0.780771	0.636714	0.715823	4
1403	3	VPS5	Q92331	Q92331:S32	VSNSIESIGQIST	1.07491	1.09721	1.29655	0.909652	1.20243	0.741275	0.956823	0.930991	0.834198	0.955961	4
1404	2	NCL1	P38205	P38205:T426	EKLSSETPALESE	1.46815	0.964463	1.37329	1.09773	1.04578	1.02695	1.21217	0.738594	0.634694	0.438187	4
1405	2	PIB1	Q06651	Q06651:S191	QQHTNTSDAADDS	1.41771	1.30256	1.31988	1.11941	1.09279	0.521538	0.933701	0.675498	0.840684	0.776213	5
1406	2	SYT1	Q06836	Q06836:S211	RISTSSSVGSSTA	1.20446	1.01072	1.23253	1.09001	1.19567	0.972139	0.940206	0.794042	0.787613	0.77261	4
1407	2	SYT1	Q06836	Q06836:S214	TSSSVGSSTAASR	1.20446	1.01072	1.23253	1.09001	1.19567	0.972139	0.940206	0.794042	0.787613	0.77261	4
1408	3	FYV8	P46949	P46949:S238	GNEHLSSDGDVSE	1.03699	1.11365	1.13496	1.0597	0.999254	0.974738	0.891591	0.884438	0.907596	0.997083	4
1409	3	SIP5	P40210	P40210:S50	RTRRTTSLVNNIL	0.911145	0.748901	0.77367	0.867697	1.00127	1.04944	1.24681	1.09752	1.09897	1.20458	3
1410	2	RRP5	Q05022	Q05022:S60	VANEAASDVLFGN	1.13433	1.29196	0.987948	1.09596	1.053	1.03841	0.925393	1.00713	0.716043	0.749823	4
1411	1	ROM1	P53046	P53046:S433	GLKRNISLALDKE	0.518358	0.856588	0.545533	0.677177	1.0097	1.56669	1.14865	1.18484	1.10639	1.38608	2
1412	2	CMP2	P14747	P14747:T481	AGKSEATPQPATS	1.44693	1.43131	1.20715	1.08465	0.785399	0.769505	0.9279	0.767587	0.888712	0.690855	5
1413	3	LRS4	Q04087	Q04087:S168	GGNDPDSPTSQRR	0.947968	0.992208	1.00549	0.995565	0.81548	1.07733	1.03904	1.05571	1.04452	1.02668	3
1414	1	NUP60	P39705	P39705:S458	PVQPDLSVTPQKS	0.34267	0.813468	0.721097	0.403754	0.613826	0.628725	0.430572	1.48689	1.86234	2.69666	1
1415	1	TYS1	P36421	P36421:T359	KGYPVATPQKSKK	0.464155	0.412996	0.577992	0.542418	0.63474	0.550041	0.79279	1.13074	1.62488	3.26924	1
1416	1	BOI1	P38041	P38041:S599	SFFSSKSQSNPTS	0.324521	0.339032	0.784127	0.784391	0.997045	1.19334	1.57828	1.08992	1.78117	1.12817	2
1417	1	MTC4	P38335	P38335:S85	QQENSVSPILPIS	0.900254	0.817562	0.765918	0.668872	0.759209	1.02882	1.16066	1.36614	1.40296	1.12961	3
1418	2	SAS10	Q12136	Q12136:S477	DDKDYGSEDEAVS	1.16868	1.21362	1.2699	1.06507	1.0355	0.88788	0.821517	0.919447	0.73966	0.878726	4
1419	2	SLX4	Q12098	Q12098:S288	SLDNQESSQQRLW	0.608278	0.399901	0.292631	0.463606	0.335375	0.593482	0.479224	1.86264	2.64519	2.31967	1
1420	2	YOL087C	Q99247	Q99247:T704	KGILPDTPHVIND	0.837277	0.1444	0.593375	0.606722	1.17704	1.18675	1.61631	1.35178	1.08482	1.40153	2
1421	3	SKG6	P32900	P32900:S251	SFRSHGSPIHNNQ	0.445391	0.477425	0.529303	0.94647	0.981099	1.28226	0.998761	1.19787	1.61858	1.52284	2
1422	3	ALD6	P54115	P54115:S256	STEVGKSVAVDSS	1.26883	1.10768	1.05426	1.06798	1.00563	0.924292	0.863538	0.783678	1.03232	0.891791	4
1423	2	YAK1	P14680	P14680:S778	KRKENTSGDISNN	0.833214	0.984054	1.55006	1.25269	1.07743	1.07743	0.933774	0.617727	0.663698	1.00991	4
1424	2	PRK1	P40494	P40494:S434	SVESFQSPQRKSM	0.427056	0.488	0.687738	0.923063	0.936631	1.47935	1.08365	1.1357	1.24625	1.59256	2
1425	2	EDE1	P34216	P34216:T1178	KYPAPGTSPSHNE	1.24286	1.06855	1.22663	1.13325	1.11524	0.897348	0.920248	0.67679	0.890677	0.828423	4
1426	3	SAP190	P36123	P36123:S857	NDDDYDSDDGKSK	1.24942	1.05478	1.1593	1.06151	0.944076	0.910878	0.963748	0.943087	0.824527	0.888673	4
1427	3	DPS1	P04802	P04802:S14	VKAVEESAEPAQV	1.31431	1.20813	1.28266	1.13089	1.02706	0.84877	1.0804	0.709865	0.755308	0.642611	4
1428	1	GLO3	P38682	P38682:T340	EQQDTLTPKFAKL	0.458825	0.47534	0.598508	0.67085	0.985282	1.70446	1.61624	1.21498	1.22028	1.05524	2
1429	2	FUI1	P38196	P38196:S56	EKKDTDSENNITI	1.40406	1.86243	1.10177	1.15866	0.950777	0.860764	0.890789	0.712681	0.469941	0.588122	5
1430	3	MDS3	P53094	P53094:S919	HIGRRSSTPETEN	0.862063	1.145	0.944707	1.08592	1.06533	0.924941	1.16853	0.936084	0.816341	1.05109	4
1431	2	DDR48	P18899	P18899:S296	DDSYGSSNNDDSY	0.926012	0.795377	1.22167	1.18767	1.12363	1.1189	0.980657	0.914136	0.968005	0.763941	4
1432	2	SKG3	Q06315	Q06315:T578	GLKLKITDSNLEN	1.05147	1.22047	1.20703	1.12397	1.23872	0.971769	0.852218	0.873344	0.66545	0.795564	4
1433	2	ULP2	P40537	P40537:S984	DDVAFSSPTRGIP	0.601869	0.61808	0.748112	0.6862	1.11027	1.31756	1.40448	1.37119	1.07371	1.06853	2
1434	3	FAR11	P53917	P53917:S18	PIIRSVSLEDLKR	1.11534	1.07197	1.14923	1.12187	0.959012	0.878763	0.918251	0.910611	0.931016	0.943929	4
1435	3	VNX1	P42839	P42839:T26	LKEEVLTPTTSAS	1.1746	1.21479	1.27417	1.06153	0.920156	0.954307	0.849534	0.861268	0.911373	0.778266	4
1436	3	SMY2	P32909	P32909:S96	GIQRAASPFSSMK	1.38242	1.19098	1.15895	1.03646	1.00572	1.00826	0.850482	0.711205	0.923348	0.732193	4
1437	3	POM34	Q12445	Q12445:S294	YMMNSQSPRGKI*	0.835212	0.833471	0.731165	0.849533	0.902166	0.978502	0.917697	1.20295	1.40104	1.34826	3
1438	3	PEX21	P50091	P50091:S244	QLMRNISSGDVTL	1.43671	1.32434	1.19419	0.872441	0.907499	0.964782	0.913212	0.668803	0.804867	0.913162	4
1439	3	RGC1	Q06108	Q06108:S854	PCKSPYSPYTGEG	1.27848	1.11029	1.17246	1.13704	0.777281	0.793883	0.936512	0.950836	0.863977	0.979247	4
1440	2	BUD8	P41698	P41698:T132	VPLRNVTPSQNAA	1.36783	1.3182	1.23004	1.19553	0.952693	0.91919	0.670815	0.772331	0.599526	0.973853	5
1441	3	KCC4	P25389	P25389:T909	DKKDNDTVNAPTT	0.93622	0.737836	0.709248	0.714681	0.835862	0.716789	0.98494	1.1754	1.62411	1.56491	3
1442	2	TFC6	Q06339	Q06339:S27	PYDSLASPVSENS	0.764151	0.692927	0.878918	0.613628	1.06174	1.07212	1.41671	1.18602	1.18141	1.13239	3
1443	1	SHE1	P38200	P38200:S165	RLKLRNSLVNGND	0.933179	0.861684	0.892627	0.961517	0.864779	1.07063	1.08366	1.12894	1.04083	1.16216	3
1444	2	STE5	P32917	P32917:S43	EKPSTLSPLSRGK	0.131213	0.204786	0.451748	0.584992	1.50005	1.56269	1.78653	1.1678	1.16545	1.44475	2
1445	1	PHO2	P07269	P07269:T549	PDFLKNTNELTDE	1.26031	1.47571	1.67278	1.62542	0.548427	1.04415	0.48121	0.270394	0.74091	0.88069	5
1446	1	TPS3	P38426	P38426:S181	MKNPNLSFDSHPP	1.37442	1.19708	1.09482	1.09418	0.84488	0.917799	0.949141	0.914601	0.857273	0.755811	4
1447	3	SIC1	P38634	P38634:S198	PKNDARSQESEDE	1.1442	1.1769	1.10793	1.06953	1.15828	0.890258	0.943703	0.882676	0.91612	0.710412	4
1448	3	SPG4	Q04438	Q04438:S59	LQSMRRSSIGSQD	1.06399	1.02245	1.33446	1.18101	1.04943	1.10678	0.97128	0.844737	0.805956	0.619911	4
1449	3	PTK2	P47116	P47116:S784	SLRSLGSPSVSSS	0.467351	0.463717	0.669518	0.826514	0.927202	1.43462	1.10564	1.32355	1.50042	1.28148	2
1450	2	SEC16	P48415	P48415:S1578	PMEKSNSNVPSLF	1.35363	1.14256	1.28296	1.39658	1.124	0.613441	0.9661	0.758747	0.622986	0.738993	4
1451	3	ECM30	Q06673	Q06673:S635	SHKNDDSHDDLIL	1.06375	1.52852	1.2765	1.12892	0.920625	0.94596	0.646564	0.823039	0.76548	0.900649	4
1452	3	RGA1	P39083	P39083:S445	DSNVKLSPASKVT	0.173349	0.158606	0.720912	1.15756	1.22398	1.36941	1.2754	1.3537	1.37069	1.19638	2
1453	3	YAT2	P40017	P40017:S786	RKTSSSSQVNLNR	1.21232	1.15646	1.08484	1.0445	0.879132	0.834294	0.851488	1.1715	0.829322	0.936139	4
1454	3	LSB3	P43603	P43603:S383	SRISSASTPQTSQ	0.408999	0.427334	0.395083	0.914751	1.30159	1.67364	1.3229	1.35415	1.09359	1.10798	2
1455	3	PTK2	P47116	P47116:S775	APNVSSSSNSLRS	1.11187	0.898598	1.09701	1.04149	1.09919	1.07715	0.945724	0.941011	0.965944	0.82202	4
1456	1	KIN2	P13186	P13186:S609	PEQAHTSPTSRKS	0.880426	0.794987	0.929895	0.950449	1.00533	1.02684	0.985392	0.927086	1.25891	1.24068	3
1458	2	BOI2	P39969	P39969:S381	SLEDLPSQQNFIP	0.438532	0.505636	0.520646	1.02098	1.19728	1.13753	1.06925	1.44421	1.22053	1.44539	2
1459	1	BEM1	P29366	P29366:T71	HNSKDITSPEKVI	0.0783467	0.114392	0.500673	0.995893	1.07183	1.78559	1.39388	1.22967	1.39073	1.439	2
1460	3	MCK1	P21965	P21965:S24	IADDVTSNKSNNT	1.13483	1.04878	1.16602	1.07969	1.01716	0.87818	0.993812	0.96153	0.83837	0.881633	4
1461	2	PLM2	Q04383	Q04383:S384	STTAIVSPAQKRL	0.28046	0.492422	0.26374	0.539345	0.588426	0.876975	1.03554	2.28359	2.06893	1.57057	1
1462	1	HAA1	Q12753	Q12753:T452	NEYLKNTFGNSHS	1.20939	1.01637	1.24387	1.03647	1.00033	0.924745	1.04956	0.882342	0.853766	0.783157	4
1463	2	JJJ2	P46997	P46997:S280	KRESRVSPEENGE	1.09018	1.04755	1.19758	1.02218	1.11555	1.02164	0.938799	0.916401	0.804685	0.845431	4
1464	3	YMR124W	P39523	P39523:S429	SQSSISSKNNSAY	1.60728	1.32045	1.46504	1.04123	0.803882	0.802453	0.703533	0.665535	0.736187	0.854411	5
1465	1	YBR225W	P38321	P38321:S533	ASSRSLSLPSSGA	1.1401	1.20888	1.20388	0.942446	1.02207	0.954762	1.02049	0.867455	0.773198	0.866724	4
1466	2	TGL1	P34163	P34163:S538	QLDANSSTTALDA	1.38075	1.26622	1.29025	1.25788	0.989577	0.816922	0.999877	0.703127	0.470386	0.825015	5
1467	2	AGE1	Q04412	Q04412:S457	LSSIPKSSQNLMS	0.834831	0.628182	0.703804	0.852426	0.928796	1.10662	1.399	1.40349	1.20283	0.940027	3
1468	1	VPS5	Q92331	Q92331:S142	IYDANTSPNTSKS	0.950046	0.527122	0.809071	0.84738	0.695679	0.93932	1.17223	1.28256	1.21054	1.56604	3
1469	2	PPZ1	P26570	P26570:S249	SLHSRKSSFGSDG	0.521605	0.751784	0.711065	0.888074	1.00182	1.13239	1.42078	1.21719	1.10143	1.25387	2
1470	1	POL12	P38121	P38121:T190	QTPTTNTPTTSRQ	0.509416	1.03085	0.724629	0.591266	0.713182	1.15048	1.20657	1.22832	1.2993	1.54599	3
1472	2	CIT2	P08679	P08679:S18	VASYLQSNSSQEK	1.37072	1.2702	1.23251	1.51294	0.730481	1.07145	0.884117	0.780741	0.447199	0.69964	5
1473	2	RIM101	P33400	P33400:S42	KKDGLPSPNLSKR	0.775761	0.743072	0.790105	0.861729	1.09514	1.26025	1.1573	1.2138	0.974922	1.12793	3
1474	2	SLM1	P40485	P40485:S153	TNTSILSRARSSL	1.44246	1.34378	1.32269	1.11411	1.06568	0.773584	0.88826	0.65096	0.559813	0.838659	5
1475	2	PMC1	P38929	P38929:S8	SRQDENSALLANN	1.3431	1.30484	1.47895	1.17207	0.986356	0.793105	0.869632	0.703243	0.508445	0.840258	5
1476	3	ALY2	P47029	P47029:S155	SLYRTLSDNETIT	0.991457	0.934458	1.10918	1.09251	1.0395	0.995346	1.05362	0.949901	0.816863	1.01716	4
1477	2	HOS4	P40480	P40480:S267	KNIALSSSLFRGG	0.556237	0.76319	0.482618	0.583231	1.09121	0.557873	0.777096	1.24499	1.51166	2.4319	1
1478	3	BFR2	Q06631	Q06631:S366	RLPELISPVVKDS	0.913168	0.777188	0.916536	0.662487	0.897298	1.07339	1.08627	0.959836	1.29924	1.41459	3
1479	3	YHR127W	P38833	P38833:S95	PHKDINSSPDWGN	0.970333	0.888984	1.15222	0.929195	0.905802	0.877536	0.960995	1.02261	1.1196	1.17272	3
1480	2	ARC40	P38328	P38328:S10	SNSKDKSVVAVYK	1.62276	1.18182	1.12826	1.27215	0.960826	0.787838	0.896948	0.720388	0.754245	0.674761	5
1481	1	FUN12	P39730	P39730:T392	TPAATPTPSSASP	1.64053	1.53086	1.46651	1.18191	0.717846	0.856521	0.524789	0.417837	0.77948	0.883712	5
1482	3	MDG1	P53885	P53885:T180	ADGLSGTTTIIEN	1.18575	1.17278	1.4809	1.10698	1.20183	0.918449	0.948167	0.740827	0.625559	0.618754	4
1483	1	UIP5	P36137	P36137:S435	RRKRAGSHSVGLL	0.895972	0.894386	0.885664	0.682287	1.05059	0.71321	1.26586	1.31898	1.17388	1.11917	3
1484	3	DEF1	P35732	P35732:S260	AVKKTESPLENVA	0.974532	1.0277	1.14586	1.14284	1.01381	1.08427	0.868092	0.943837	0.946403	0.852659	4
1485	2	ASM4	Q05166	Q05166:S464	SPIVANSPNKRLD	0.761776	0.693216	0.974227	1.0267	0.863346	0.947988	0.790554	1.12489	1.26624	1.55106	3
1486	3	ABP140	Q08641	Q08641:S321	QNAVEKSDFEKSD	1.12937	0.956806	1.26242	1.03522	1.04247	0.985994	1.04777	0.90519	0.807279	0.827472	4
1487	2	SLA1	P32790	P32790:S454	KSNANASWKDDEL	1.04716	0.7238	1.17366	0.891346	0.803384	0.837731	0.916478	1.10832	1.10999	1.38812	3
1488	1	NGL3	Q03210	Q03210:S24	STSGLVSPSEDGP	0.777235	0.664757	0.730264	0.773233	0.904878	1.04579	1.37311	1.34257	1.3946	0.993555	3
1489	3	YCF1	P39109	P39109:S914	SDATLGSIDFGDD	0.502783	0.68765	0.945662	1.00943	1.06022	1.07347	1.25983	1.26893	1.04725	1.14476	3
1490	1	YSP2	Q06681	Q06681:S572	LNRRSFSPSNLGN	1.05015	1.12432	1.23818	1.20892	1.17807	0.861666	0.92336	0.873687	0.741908	0.799746	4
1491	2	BNI1	P41832	P41832:S327	ENNTSASTLPGDR	1.48507	1.36582	1.67323	1.02724	1.04338	0.967071	0.592933	0.578985	0.639974	0.626299	5
1492	2	CTF18	P49956	P49956:T677	LNSSSSTIDFFKN	0.964487	0.520328	0.775547	0.557919	1.01444	0.871501	1.28648	1.29241	1.29142	1.42546	3
1493	1	REG1	Q00816	Q00816:S344	YHYPKESNSSVSL	1.2939	1.14242	1.36697	1.16437	0.69215	0.92898	0.792225	0.765509	0.88248	0.971003	4
1494	2	MSN4	P33749	P33749:T142	IYSSVATPQALND	1.21067	1.16431	1.12232	1.06779	0.943993	0.830561	0.990893	0.884005	1.05688	0.728582	4
1495	3	TTI1	P36097	P36097:S817	KLREPDSDDDEEE	1.15309	1.25803	1.1114	1.13581	1.07729	0.966449	0.914739	0.816844	0.743887	0.822456	4
1496	2	BOI1	P38041	P38041:S578	GHSRDASLSEMKK	0.529239	0.514278	0.51166	1.12823	1.25147	0.848279	1.08092	1.22697	1.45905	1.44989	2
1497	3	MRD1	Q06106	Q06106:S220	LVIENESDDEYSA	1.03744	1.25293	1.29085	1.00643	1.06276	0.89766	0.710183	0.813871	1.08646	0.841432	4
1498	2	ECM7	Q06200	Q06200:S429	DIRFRSSNDSEES	0.461524	0.724781	0.670623	0.941886	1.00217	1.13497	1.23481	1.36573	1.07799	1.38551	2
1499	3	ECM7	Q06200	Q06200:S432	FRSSNDSEESMQR	0.716258	0.81026	0.849937	0.888469	0.558736	1.23868	1.25098	1.22966	1.20655	1.25047	3
1500	1	KCC4	P25389	P25389:S848	FQGKNASGLGLYQ	0.83346	0.703785	0.721575	0.600833	0.5514	0.628539	1.11453	1.46949	1.71953	1.65685	2
1501	3	SLA2	P33338	P33338:S547	RLELERSINNAEA	1.21377	1.21151	0.906603	0.947554	1.19911	0.979509	1.00059	0.883393	0.832626	0.825337	4
1502	3	AKL1	P38080	P38080:S496	ELVKQSSDPTISE	1.14304	1.06578	1.11214	1.03822	0.976326	0.968032	0.975537	0.958515	0.836158	0.92626	4
1503	2	HEK2	P38199	P38199:S362	ERSDSASFLEEKE	1.35948	1.37887	1.11813	1.05692	0.964957	0.811569	0.831934	0.781238	0.796187	0.90072	4
1504	3	KEL1	P38853	P38853:S1048	SISSMDSASKALM	1.16896	0.981877	1.31368	1.20011	1.19979	1.26104	1.00728	0.77889	0.604447	0.483917	4
1505	2	KIN1	P13185	P13185:S534	LSEIPESVKQRDV	1.63548	1.66489	1.36961	1.29549	0.900633	0.56511	0.9622	0.451262	0.485313	0.670014	5
1506	2	ERB1	Q04660	Q04660:S64	EEKESSSDKEAQD	1.54514	1.17141	1.06637	1.13411	1.21708	0.9522	1.04506	0.554118	0.580758	0.733749	5
1507	2	TDA1	Q03533	Q03533:S546	RTASMSSNDTTAI	1.1566	1.06253	1.03038	0.934396	0.915199	0.741949	0.995825	0.989586	1.01214	1.1614	4
1508	3	AXL2	P38928	P38928:S651	FDPQNRSSSVYMD	0.616821	0.763665	0.611097	0.815261	0.894478	0.992087	1.41336	1.21167	1.08972	1.59183	2
1509	2	PIB2	P53191	P53191:S96	QQLQQESSTGAGT	1.26234	1.40219	0.987071	0.971923	1.11835	0.921888	0.944534	0.868947	0.840487	0.682274	4
1510	3	PMD1	P32634	P32634:S1309	NIRRSVSLFSPAT	1.45098	1.39236	1.33719	0.889827	0.863963	0.799602	0.825268	0.892138	0.783625	0.765039	5
1511	3	YPK2	P18961	P18961:S72	TLPSSLSSPKLRN	0.965927	0.919955	1.05181	0.985544	0.88617	0.828587	0.947477	0.990092	1.15128	1.27316	3
1512	1	OXR1	Q08952	Q08952:S178	VPDVNISEKEESE	1.27033	1.24553	1.42307	1.13834	1.06798	1.18013	0.642984	0.416278	0.786404	0.828949	4
1513	2	AVO1	Q08236	Q08236:S308	ILDDRESSNGNIG	0.97006	1.07164	1.21461	1.08357	1.07519	1.03355	1.01704	0.823281	0.721704	0.98936	4
1514	2	AVO1	Q08236	Q08236:S315	SNGNIGSASRLKS	0.97006	1.07164	1.21461	1.08357	1.07519	1.03355	1.01704	0.823281	0.721704	0.98936	4
1515	1	SEC7	P11075	P11075:S433	DLKQSTSSAVSLS	1.16088	1.05393	1.14677	1.04234	1.02658	0.881651	1.0146	0.903166	0.889138	0.880941	4
1516	3	NOT3	P06102	P06102:S446	TSSNANSRIGSAL	1.38733	1.10284	1.30993	1.21438	0.964858	0.741056	0.770222	0.674081	0.871418	0.963884	4
1517	1	BBC1	P47068	P47068:S609	HDIENSSQNTTGN	0.505123	0.448838	0.817939	0.937004	0.94855	0.964786	1.37177	1.29312	1.50491	1.20797	2
1518	3	SPT8	P38915	P38915:S385	ADDDMDSLFGDED	1.202	1.13978	1.26512	1.14781	1.10237	0.901427	0.791825	0.677938	0.869887	0.901833	4
1519	3	RCN1	P36054	P36054:T207	PKSIFDTDDDD*	1.07384	0.995583	1.01551	1.05073	0.985349	0.942787	0.971007	0.977786	0.951676	1.03572	4
1520	2	IOC4	Q04213	Q04213:S65	IDADMESEARDRE	1.46622	1.06952	1.33405	1.2805	1.13611	0.972386	0.680976	0.765691	0.496884	0.797662	5
1521	2	SKG6	P32900	P32900:S357	YYVSLLSPNEEED	0.262568	0.286626	0.371582	0.593872	1.24576	1.46433	2.1213	1.35972	1.25057	1.04367	2
1522	3	FPK1	P53739	P53739:S462	FFPQEPSPKISDF	0.780858	0.681273	0.942339	0.794028	1.02838	1.09521	1.08108	0.920949	1.33016	1.34572	3
1524	1	CEF1	Q03654	Q03654:S342	ELLPHDSGQEDNE	1.11046	1.05757	1.16171	0.968842	1.02507	0.989048	1.06197	0.987349	0.882804	0.755183	4
1525	1	TPS3	P38426	P38426:S973	ISLSRTSSSMSVG	1.31873	1.30734	1.46112	1.45761	0.499452	0.841183	0.710624	0.639211	1.08697	0.677766	5
1527	3	YNL195C	P40168	P40168:S13	SAQAYASDDALNM	1.22336	1.2896	1.3749	1.05348	0.968689	0.868013	0.966686	0.749007	0.761565	0.744695	4
1528	1	DBF20	P32328	P32328:T48	SENGRLTPGLPRS	1.29626	1.30991	1.17834	1.10362	0.998511	1.00786	0.72901	0.545373	0.986947	0.844164	4
1529	2	RGT1	P32862	P32862:S492	TKPKRDSSISITS	0.702303	0.773593	0.860785	1.0039	0.99621	1.22333	1.05054	1.14568	1.20293	1.04073	3
1530	2	DEP1	P31385	P31385:T82	SLVKQETLTESLK	1.88388	1.48122	1.3277	0.803164	0.859968	0.547546	0.849901	0.780874	0.67158	0.794176	5
1531	3	HBT1	Q07653	Q07653:S1034	MGRVRKSISGGTF	1.00602	0.69553	0.973537	0.936187	1.0874	0.943737	1.23383	1.01779	1.1889	0.917068	3
1532	3	SNF1	P06782	P06782:S632	LAVNSQSN*	0.878325	0.942301	0.929057	1.20927	1.03685	1.03541	0.956828	1.05541	0.892362	1.06419	3
1533	2	KIN2	P13186	P13186:S641	GEYQQRSASPVVG	0.812009	0.667937	0.713202	0.71018	0.775745	1.17111	1.02868	1.40183	1.46714	1.25218	3
1534	3	KIN2	P13186	P13186:S643	YQQRSASPVVGEH	0.847758	0.798255	0.818649	0.900389	0.801454	1.22378	1.04786	1.16784	1.21564	1.17837	3
1535	3	DBP10	Q12389	Q12389:S400	NEADSDSDDENDR	0.975941	1.11077	1.12385	1.07163	0.990074	0.929299	0.943745	0.978493	0.903708	0.972495	4
1536	1	CCR4	P31384	P31384:S269	QQPTGDSTPSGTA	1.11476	0.853223	0.471631	1.0433	1.04045	1.13477	1.10762	1.25768	1.4006	0.575961	3
1537	3	DNF3	Q12674	Q12674:S699	ASVISPSETFSEN	0.704427	0.91532	0.832261	0.685937	1.02414	1.03089	1.46308	1.07729	1.08483	1.18181	3
1538	1	RSC2	Q06488	Q06488:S678	QQQIPLSRVGSPG	1.53929	1.25741	1.27845	0.898025	1.09468	0.811292	0.909403	0.723272	0.747316	0.740876	5
1539	3	MDN1	Q12019	Q12019:T4388	VEEKADTEDIDQE	1.31261	1.24472	1.28326	1.04376	1.154	0.875502	0.737595	0.772626	0.734326	0.8416	4
1540	1	RFA1	P22336	P22336:S178	ANENPNSQKTRPI	0.196376	0.253314	0.303084	0.278563	0.169985	0.249574	0.339242	0.987802	2.82677	4.39529	1
1541	2	PIK1	P39104	P39104:S580	SNNTRSSVYDSNS	0.860323	0.905446	1.01594	1.04557	1.05033	1.02899	0.98346	0.849722	0.788833	1.47138	3
1542	1	GYP1	Q08484	Q08484:T539	RVASFVTPTKDFQ	0.312673	0.244927	0.658631	0.952141	1.31138	1.36366	1.34954	1.09133	1.35525	1.36047	2
1543	3	MNR2	P35724	P35724:S576	ATLDHESISRRKS	1.07112	1.08088	1.16406	1.07688	0.976244	0.906622	0.938158	0.92117	0.895336	0.969532	4
1544	2	KRE6	P32486	P32486:S112	YYSRNNSRAVSTA	1.61185	1.78553	1.30515	1.19303	0.948081	0.513218	0.808723	0.592504	0.612466	0.629442	5
1545	2	KRE6	P32486	P32486:S116	NNSRAVSTANDNS	1.61185	1.78553	1.30515	1.19303	0.948081	0.513218	0.808723	0.592504	0.612466	0.629442	5
1546	1	NVJ1	P38881	P38881:S190	SHLTSKSENALNQ	1.31946	1.54634	1.10116	1.379	1.05879	1.03519	0.548702	0.428824	0.775316	0.80723	5
1547	3	DIG1	Q03063	Q03063:S290	RRSEEGSRNSSVG	0.749089	0.729005	0.996824	1.02726	1.00325	1.0739	1.19591	1.12129	1.02425	1.07923	3
1548	2	TDA1	Q03533	Q03533:T538	EVDLLLTPRTASM	0.419262	0.583373	0.546239	1.04456	1.12242	0.912793	1.34763	1.26857	1.07092	1.68424	2
1549	2	STB3	Q12427	Q12427:T262	VVFADSTPENIEH	1.3682	1.33834	1.37809	0.957743	1.15692	0.727287	0.953909	0.725471	0.654438	0.739597	5
1550	3	VMA2	P16140	P16140:S503	EDPDTRSSGKKKD	0.960255	1.01596	1.1767	1.11724	0.998042	1.02099	0.925387	0.886863	0.95377	0.944794	4
1551	3	PSK1	P31374	P31374:S656	EPSLSSSPVRSKK	0.69828	0.58467	1.07364	0.773605	0.832789	1.13093	1.17384	1.32555	1.07987	1.32682	3
1552	3	PAN1	P32521	P32521:S1253	KDASASSTSTFDA	2.41463	1.89569	1.03083	0.700969	0.924855	0.569668	0.635154	0.535685	0.58926	0.703263	5
1553	1	YLR419W	Q06698	Q06698:S12	KNNSKSSTPVNDV	1.13047	1.17929	1.39751	1.07081	1.01274	0.862279	1.0902	0.814026	0.765545	0.677139	4
1554	2	EFR3	Q03653	Q03653:S774	DLHSLSSRGKIFS	0.789864	0.797797	1.01594	1.00926	1.18446	1.2639	0.891289	1.12088	0.887549	1.03906	3
1555	2	PCF11	P39081	P39081:S531	DENDEGSVDNTLG	1.0271	1.24542	1.15974	1.27948	1.25161	0.985806	0.905806	0.688516	0.720516	0.736	4
1556	3	FBA1	P14540	P14540:S313	KKDYIMSPVGNPE	0.746888	0.742582	0.802549	0.95411	0.75851	1.09653	1.38922	1.43274	0.9613	1.11558	3
1557	3	KIN2	P13186	P13186:S888	RLTSVYSQELTEK	1.13256	1.0822	1.05615	1.0987	1.03165	0.916167	0.934628	0.971092	0.870037	0.906816	4
1558	1	YER079W	P40052	P40052:S43	QRSMSPSNIASGE	1.15141	1.45667	1.49871	1.08301	1.01337	0.779005	0.862145	0.865282	0.690218	0.600176	5
1559	1	YOL019W	Q08157	Q08157:S306	AYDKRRSTSTYSV	0.490287	0.555762	0.638615	0.488736	0.651958	0.948303	1.17328	2.05797	1.36256	1.63253	2
1560	2	SSD1	P24276	P24276:T494	DSLSSPTKSGVRR	0.507491	0.529633	0.823299	0.949202	1.21523	1.19988	1.27616	1.23333	1.28861	0.977163	2
1561	3	CDC3	P32457	P32457:S175	EGHENQSQEQRHK	1.03694	0.926648	1.30862	1.05495	1.09551	0.948848	0.997978	0.827343	0.84702	0.956151	4
1562	1	LRE1	P25579	P25579:T395	GRRNSNTINSIFN	0.550905	0.387794	0.594383	0.997029	1.12044	1.12098	1.4761	1.4518	1.27491	1.02565	2
1563	1	MSC3	Q05812	Q05812:S82	GRRLSTSSAAPPT	0.893107	0.833445	0.851914	0.960667	1.03382	1.10174	1.09348	1.15132	0.963826	1.11669	3
1564	3	SSK1	Q07084	Q07084:S195	LRFASVSPYPKFH	1.1877	1.04995	1.19342	1.06021	0.941162	0.903179	0.889001	0.871222	0.940912	0.963241	4
1565	3	SSK1	Q07084	Q07084:S380	EEKDAESPWQAIL	0.693339	0.663528	0.730368	0.535782	0.898277	0.763296	1.73995	1.579	1.07626	1.32021	2
1566	3	ROD1	Q02805	Q02805:S723	RNNSGSSVSLQQL	1.1355	0.830456	1.17385	1.26817	1.07087	0.968861	0.951158	1.06561	0.802	0.733535	4
1567	1	NMA1	Q06178	Q06178:T119	STTESETRGVQKY	1.1973	0.986052	1.06598	1.12459	1.00925	1.09951	0.932769	0.891396	0.896725	0.796427	4
1568	2	RFC1	P38630	P38630:T63	VIDVSETPEGEKK	0.517656	0.61675	0.600481	0.51137	0.737659	0.908116	0.473285	1.18654	1.63727	2.81087	1
1569	3	BRE5	P53741	P53741:S340	ASTPSSSPEPVAN	1.03132	0.980176	1.06183	0.955944	0.986513	0.930053	1.04544	1.02709	0.979885	1.00175	4
1570	3	RGT1	P32862	P32862:S493	KPKRDSSISITSK	0.986302	0.887216	0.951133	1.06634	1.17979	1.15334	0.955801	0.898456	0.979167	0.94246	4
1571	3	SLA1	P32790	P32790:S799	KSEFTGSMQDLLD	1.3211	1.33756	1.55749	1.09354	1.01131	0.799799	0.824148	0.781799	0.598822	0.674432	5
1573	2	ASM4	Q05166	Q05166:T445	LREDDNTPAGHAG	0.801557	0.72578	1.00383	0.816639	0.754972	0.956881	1.14882	1.2876	1.32032	1.1836	3
1574	3	VHS2	P40463	P40463:S61	NAANSLSRQSSRT	1.17273	1.08313	1.15676	1.07372	0.928769	0.890548	0.917999	0.900375	0.972653	0.903315	4
1575	3	SKY1	Q03656	Q03656:S83	VQEDTSSKTEDFS	1.51679	1.51986	0.898091	1.22446	0.761493	1.15338	0.705653	0.649881	0.851658	0.718725	5
1576	3	RCN2	Q12044	Q12044:S193	SSTSNLSLNRSSQ	0.897354	0.824125	1.1579	0.97755	0.987217	0.952782	1.00794	1.14708	1.03548	1.01257	3
1577	2	HSF1	P10961	P10961:S458	INDDRNSFTNATT	1.15534	1.05923	1.17511	1.2402	1.05957	0.852362	0.921546	0.853043	0.76307	0.920523	4
1578	3	SEC31	P38968	P38968:S974	PLSRAPSSVSMVS	1.18536	1.14123	1.22548	1.05123	1.01124	0.848076	0.903366	0.793253	0.882466	0.958306	4
1579	2	SRM1	P21827	P21827:S135	DMDADDSSDDEDG	1.03602	0.90985	1.15497	1.07823	1.07507	1.11886	1.05995	0.928359	0.845296	0.793382	4
1580	2	SRM1	P21827	P21827:S136	MDADDSSDDEDGD	1.03602	0.90985	1.15497	1.07823	1.07507	1.11886	1.05995	0.928359	0.845296	0.793382	4
1581	3	PAL1	Q05518	Q05518:S197	HREHSNSGTYISR	0.751748	0.826631	0.574792	0.887173	0.805996	1.22194	1.12724	1.22588	1.39128	1.18732	3
1582	3	YOL087C	Q99247	Q99247:S1104	RRKVHNSPLVHEV	1.10361	1.16123	1.20291	1.22826	1.15275	0.940367	0.886669	0.724781	0.762117	0.8373	4
1583	1	SAP190	P36123	P36123:S864	DDGKSKSAESEFT	1.11202	1.33256	1.1665	1.50431	0.903052	1.05586	0.788398	0.581667	0.815546	0.740074	4
1584	2	MET12	P46151	P46151:S120	GEDWLDSQSNESP	0.614324	0.632304	0.983668	0.542403	0.776146	0.570872	0.742433	1.51184	1.48187	2.14414	1
1585	2	EAF1	Q06337	Q06337:S837	SQQAHSSRAQSPI	1.68813	1.19793	1.10976	1.30236	0.831303	0.883513	0.898016	0.882933	0.553428	0.652628	5
1586	3	EAF1	Q06337	Q06337:S841	HSSRAQSPIPSNG	1.41155	1.14819	1.10608	1.04743	0.902698	0.791374	0.956287	0.854494	0.817055	0.964853	4
1587	1	MTC4	P38335	P38335:T283	ITKIATTPEAQIS	0.1952	0.2067	0.647944	1.12066	1.30981	1.09055	1.18664	1.2113	1.54829	1.48292	2
1588	2	HSL1	P34244	P34244:S151	IASREHSNHSQTN	0.120724	0.42334	0.340443	0.265594	1.03823	1.72958	1.12113	1.60644	2.08531	1.26922	2
1589	2	RPL7A	P05737	P05737:S228	HFIQGGSFGNREE	1.25864	1.13339	1.1118	1.1556	0.911278	1.08712	0.707058	0.863771	0.823667	0.94768	4
1590	3	GFA1	P14742	P14742:T334	EVGASMTRSIQTL	1.38273	1.32712	1.70196	1.41172	0.971641	0.868527	0.593197	0.67507	0.477707	0.590333	5
1591	1	YOL087C	Q99247	Q99247:S671	RTQSSGSLLSRKF	1.2079	1.18419	1.08195	0.95278	0.77747	0.800754	0.93709	0.997127	1.13361	0.927132	4
1592	3	YCK1	P23291	P23291:S493	PQAQTQSQQFGAR	1.23825	0.905895	0.951477	0.973414	1.09502	0.809244	0.976184	1.05714	0.934415	1.05896	4
1593	1	MRH1	Q12117	Q12117:S289	PKAPVASPRPAAT	1.06109	0.819491	1.03763	1.25576	1.6651	1.35983	1.29862	0.667877	0.46729	0.367302	4
1594	3	ADH2	P00331	P00331:S230	KEKDIVSAVVKAT	1.24108	1.10039	1.19933	1.05341	1.05526	0.95871	0.825733	0.853111	0.87235	0.840626	4
1595	2	VAC14	Q06708	Q06708:S859	SPNDNSSVILKDS	1.99446	1.61852	1.53146	0.951326	1.02968	0.504155	0.743174	0.506529	0.723387	0.397309	5
1596	2	VAC14	Q06708	Q06708:T838	DKQEIVTPISPMN	1.99446	1.61852	1.53146	0.951326	1.02968	0.504155	0.743174	0.506529	0.723387	0.397309	5
1597	3	PWP1	P21304	P21304:S52	EEAEGESGVEDDA	1.09289	1.02315	1.20187	1.00199	1.05092	1.00979	0.937347	0.879081	0.895436	0.907531	4
1598	1	CSR2	Q12734	Q12734:S148	TGLRRESDPVAAK	0.641093	0.45305	0.745705	0.950321	1.06593	1.02066	1.26044	1.35503	1.32131	1.18647	2
1599	2	LSB3	P43603	P43603:S293	TGYSRNSRLAPTN	0.440744	0.617042	0.748959	0.846596	1.08319	1.02993	1.57658	1.19827	1.19552	1.26316	2
1600	3	UFD4	P33202	P33202:T135	LEQRRQTSEGLGQ	0.734314	0.779345	0.740036	0.971781	0.991844	1.17765	0.967403	1.11407	1.18113	1.34243	3
1601	2	UBP6	P43593	P43593:T389	SSENVMTPREQYE	0.508526	0.656338	0.788216	0.789911	1.14385	1.41065	1.52558	1.26352	0.895345	1.01807	2
1602	2	SWH1	P35845	P35845:S488	PLISSRSQSLSEI	1.0917	1.20722	1.32043	1.04491	0.942383	0.985126	0.921011	0.961733	0.771408	0.754079	4
1603	1	LCB5	Q06147	Q06147:S202	SRGSNSSSSLLTS	1.08459	1.04366	1.04499	0.894421	0.821454	0.740844	0.939172	1.10627	1.17593	1.14867	3
1604	3	TCO89	Q08921	Q08921:S258	GETSPSSIETKLN	0.792376	0.761646	1.01239	0.847848	0.923561	1.08488	1.04455	1.10247	1.29355	1.13672	3
1605	3	LSP1	Q12230	Q12230:T28	PPPPSSTKSKFFG	0.853336	0.740085	0.912905	0.889621	1.05424	1.01441	1.05806	1.09152	1.23394	1.15189	3
1606	1	RTN2	Q12443	Q12443:S278	RAEYPVSQNENIG	1.15649	1.02358	1.18756	1.17483	1.07968	0.850109	0.936199	0.926058	0.813645	0.851835	4
1607	3	HAL5	P38970	P38970:S344	DDGDNDSEANMHK	0.99327	1.08917	1.10316	1.19041	1.0138	0.934596	0.840873	0.882956	0.910642	1.04113	4
1608	3	VPS13	Q07878	Q07878:S1715	LAVLDPSILGERS	1.47589	1.18477	1.09136	0.799284	0.980011	0.676046	1.12689	1.07264	0.772343	0.820767	4
1609	3	DOP1	Q03921	Q03921:S244	EAEENPSETETND	0.966569	1.17597	1.17371	1.21103	1.06231	0.974902	0.89186	0.971646	0.728807	0.843192	4
1610	3	JIP4	Q03361	Q03361:S360	CTRRALSLGPEES	1.14557	1.07205	1.20455	1.12411	1.00614	0.837445	1.01404	0.895748	0.875796	0.824541	4
1611	3	MCM4	P30665	P30665:S69	RAAIGSSPLNFPS	0.887552	1.12383	0.792612	0.913106	0.915703	1.03167	1.06748	1.15474	1.17926	0.934047	3
1612	3	PAF1	P38351	P38351:T422	ENRAADTPETSDA	0.888365	0.758854	0.972196	0.817868	0.975686	0.817611	1.35425	1.82015	0.814644	0.780379	3
1613	3	SPA2	P23201	P23201:S599	TQKAINSPIIRPS	0.924755	0.83105	1.21524	1.1289	1.07963	1.01647	0.925438	0.911771	0.91226	1.05449	4
1614	1	HER1	Q12276	Q12276:T215	RQSKISTPTSTPT	1.42302	1.19596	1.27527	0.997667	1.36236	0.789269	0.77916	0.77605	0.723173	0.678072	5
1615	1	HER1	Q12276	Q12276:T219	ISTPTSTPTTASS	1.42302	1.19596	1.27527	0.997667	1.36236	0.789269	0.77916	0.77605	0.723173	0.678072	5
1616	2	NGL2	Q03264	Q03264:S377	GKDQPESPVPEKF	0.837583	0.735584	0.910918	0.772438	0.79012	1.01999	0.862711	1.42036	1.1849	1.4654	3
1617	3	RSC1	P53236	P53236:S670	SVPKFQSPSLLEQ	1.10533	1.1654	1.38767	1.06357	0.94618	0.796397	1.11318	0.742213	0.927051	0.753015	4
1618	2	VAN1	P23642	P23642:S29	PISRNGSSNNIKD	1.41253	1.24766	1.02677	1.08838	1.11152	0.778111	1.03066	0.746694	0.8558	0.701883	4
1619	2	VAN1	P23642	P23642:S30	ISRNGSSNNIKDK	1.41253	1.24766	1.02677	1.08838	1.11152	0.778111	1.03066	0.746694	0.8558	0.701883	4
1620	1	SFB3	P38810	P38810:Y107	SEASSPYGQSMLD	0.608456	0.36821	0.738929	0.955338	1.1523	0.901393	1.26396	1.42015	1.17927	1.41199	2
1621	1	IRS4	P36115	P36115:T175	LTPGQRTPDNRSQ	0.277464	0.332957	0.474771	0.600144	1.40993	1.62162	1.35854	1.49933	0.873497	1.55174	2
1622	2	SUI2	P20459	P20459:S292	KELDNRSDSEDDE	0.912466	1.00807	1.08372	1.033	1.13949	1.05121	1.07317	0.948546	0.889981	0.86035	4
1623	2	SUI2	P20459	P20459:S294	LDNRSDSEDDEDE	0.912466	1.00807	1.08372	1.033	1.13949	1.05121	1.07317	0.948546	0.889981	0.86035	4
1624	2	SHS1	Q07657	Q07657:S519	QNKLNGSSSSINS	0.65189	0.642587	0.825547	0.865793	0.994418	1.64469	1.1008	1.16417	1.04451	1.06561	3
1625	3	RSC8	P43609	P43609:S485	ILDLNKSLEELNV	1.19303	0.99984	1.20738	1.03711	0.979977	0.990723	1.01411	0.896825	0.837716	0.843283	4
1626	3	YIP5	P53108	P53108:S56	FYNTTGSKAESAP	1.34318	1.18568	1.208	1.07235	1.08288	0.733322	0.958649	0.756865	0.770601	0.888478	4
1627	3	GYP1	Q08484	Q08484:S69	DRDRRTSDGNFEA	0.80954	0.772687	0.897363	1.06309	1.24773	1.09524	1.18812	0.996778	1.00624	0.9232	3
1628	1	IMH1	Q06704	Q06704:S839	NANIDSSPANNSN	0.439229	0.570342	0.642454	0.622132	1.25934	1.0017	1.48355	1.12561	1.13413	1.72152	2
1629	3	STE5	P32917	P32917:T267	DSELSITPQSRFP	0.582384	0.564627	0.874144	0.792649	0.736359	1.25132	1.57611	1.29754	1.28474	1.04014	2
1630	3	STF2	P16965	P16965:S28	TGNYGESPNHIKK	0.639447	0.845761	0.794267	1.06831	1.11593	1.27502	0.865944	1.1758	1.02397	1.19554	3
1631	3	RLM1	Q12224	Q12224:S164	AHMKLLSPTALIS	0.942639	0.846349	0.93273	0.70249	1.00156	0.906941	1.1435	1.12262	1.1726	1.22857	3
1632	3	MNR2	P35724	P35724:S16	EGVPLLSPYSSSP	1.05165	1.2782	1.05769	1.1301	1.00194	0.88861	0.887187	0.737644	0.962182	1.0048	4
1633	1	PAM1	P37304	P37304:S467	NSSGNDSRRQSFF	0.90405	0.749336	0.815509	0.981872	0.964164	0.801062	0.871429	1.26008	1.18412	1.46838	3
1634	1	PAM1	P37304	P37304:S471	NDSRRQSFFNSTS	0.90405	0.749336	0.815509	0.981872	0.964164	0.801062	0.871429	1.26008	1.18412	1.46838	3
1635	2	HER1	Q12276	Q12276:S283	SPHSESSDLPPIL	0.871015	0.759192	0.956104	0.929945	1.02998	1.18952	1.27893	1.00497	0.990025	0.990312	3
1636	2	MCM2	P29469	P29469:S725	LKNNGESAIEQGE	1.01555	0.677035	1.41883	1.1956	1.2064	1.21032	1.19511	0.854634	0.645145	0.581367	4
1637	1	KCS1	Q12494	Q12494:S27	HLRQKESEGCITT	1.14009	1.27091	1.25662	1.1024	1.04776	0.752995	0.649037	1.00269	0.849731	0.927778	4
1639	2	YMR124W	P39523	P39523:S649	NTSKRASLLQSIP	0.309194	0.300407	0.477787	1.05614	1.2703	1.23222	0.943857	1.47502	1.49032	1.44475	2
1640	3	HBT1	Q07653	Q07653:S993	YNNSTHSAEHTPR	0.338832	0.461124	0.727077	1.31418	1.24374	1.61932	1.09388	1.20334	0.9949	1.0036	2
1641	2	CCH1	P50077	P50077:S110	LSLKTASFGAAES	1.48123	1.63248	1.26076	1.14302	0.797607	0.704913	0.649798	0.842702	0.742179	0.74531	5
1642	3	OCA4	P25366	P25366:S87	SNANLYSNNNSTL	0.812052	1.11009	1.30797	1.22353	1.00064	0.994436	0.932327	0.830876	0.881607	0.906463	4
1643	3	OCA4	P25366	P25366:S94	NNNSTLSLQEEKK	0.948094	1.09212	1.19019	1.22448	0.869327	0.927604	0.949506	0.899105	0.93115	0.968424	4
1644	2	EAP1	P36041	P36041:S376	NSTPHQSGSRLMS	1.01242	0.752627	0.821394	0.962114	1.06017	1.05699	1.3015	1.23591	1.08691	0.709965	3
1645	2	HSP12	P22943	P22943:S73	AEGQGESLADQAR	2.40524	1.55649	1.53573	1.04158	0.827703	0.495326	0.717156	0.465887	0.467064	0.487819	5
1646	1	DOA4	P32571	P32571:T495	INTKAITSPSRTA	1.30075	1.28925	1.15688	0.942058	0.825122	0.822165	0.984102	0.983445	0.870779	0.82545	4
1647	1	DOA4	P32571	P32571:T502	SPSRTATPKLQRF	1.30075	1.28925	1.15688	0.942058	0.825122	0.822165	0.984102	0.983445	0.870779	0.82545	4
1648	3	SEG2	P34250	P34250:S524	IPQDDDSEKQEER	1.08685	1.07391	1.1736	1.03837	0.958474	1.03668	0.963581	0.938452	0.905431	0.824639	4
1649	2	PDS5	Q04264	Q04264:S1231	GDGDRESDSDDDS	0.880656	0.836623	0.70908	0.678712	0.644549	1.27771	1.23064	1.44018	1.19648	1.10538	3
1650	2	SEC7	P11075	P11075:S780	RQESRSSLSNDVR	1.12	1.12672	1.2108	1.20285	0.939827	1.06237	0.974715	1.06718	0.744613	0.550939	4
1651	3	KCS1	Q12494	Q12494:S396	SKDDFLSDLDQEN	1.22678	1.19395	1.32928	0.974297	1.09633	0.926287	0.915296	0.711924	0.867015	0.758837	4
1652	1	NOP13	P53883	P53883:S335	NVSRNNSSSFDIS	1.244	1.22286	1.07601	0.969219	1.08767	0.898542	0.85759	0.942798	0.858911	0.842397	4
1653	1	MLF3	P32047	P32047:S439	VLKKKVSNGGFST	1.3151	1.47372	1.72379	1.16052	0.74738	0.793105	0.639744	0.529681	0.801198	0.815765	5
1654	3	PIB1	Q06651	Q06651:S197	SDAADDSVKESPA	1.258	1.35862	1.23017	1.13932	0.962384	0.904986	0.758335	0.585023	0.958536	0.844617	4
1655	3	RMT2	Q03305	Q03305:S181	DGQKEESVGSDDD	0.993198	1.07153	1.1705	0.995005	1.05695	1.05874	0.962557	0.83806	0.901996	0.951458	4
1656	1	PKH2	Q12236	Q12236:S683	KQNVKNSTDSPLM	0.29733	0.396853	0.324998	1.10921	1.62169	1.76622	1.58287	1.14782	0.972724	0.780285	2
1657	2	MSN2	P33748	P33748:S629	RKSMTPSRRSSVV	1.34441	1.42846	1.14669	1.19708	1.00302	0.498529	0.873579	0.835689	0.724136	0.948397	5
1658	3	MSN2	P33748	P33748:S632	MTPSRRSSVVIES	1.23021	1.03341	0.97702	1.12083	1.04357	0.704274	0.809215	1.00964	1.04761	1.02423	4
1659	2	MSN2	P33748	P33748:T627	YRRKSMTPSRRSS	1.34441	1.42846	1.14669	1.19708	1.00302	0.498529	0.873579	0.835689	0.724136	0.948397	5
1660	2	KEL2	P50090	P50090:Y466	DSKVLSYNDIDEG	1.2657	1.11962	1.23858	1.29092	0.849829	0.919775	1.08061	0.844595	0.659498	0.730872	4
1661	3	YPL247C	Q12523	Q12523:S47	DQGRGPSPFGMSG	1.0468	1.04281	1.20815	1.15234	1.01022	0.945759	0.979524	0.911653	0.856407	0.84634	4
1662	3	PAN1	P32521	P32521:T570	PLTAQKTGFGNNE	2.8197	1.70829	1.09011	0.58167	0.548148	0.5706	0.462676	0.558868	0.762355	0.897583	5
1663	1	HHO1	P53551	P53551:S174	TAKKASSPSSLTY	0.871943	0.722223	0.701362	0.857278	0.931853	0.874159	1.3531	1.15461	1.10067	1.43279	3
1664	3	SEO1	P39709	P39709:S590	VETLSVSDEK*	1.10582	1.06186	1.09067	0.975278	0.991166	0.91715	1.07792	0.883548	0.938698	0.957894	4
1665	2	FUN26	P31381	P31381:S27	ALADTHSEEISRS	1.24359	1.09952	1.41526	1.46436	0.845429	0.863706	0.706376	0.735046	0.928574	0.698133	4
1666	2	GYP5	Q12344	Q12344:S56	PTEPLHSDKELND	1.11917	0.993603	1.17422	1.05065	1.09178	0.957783	1.05056	0.933144	0.81829	0.810803	4
1667	2	ALY2	P47029	P47029:S176	LSSLNLSPLGAPG	0.310333	0.38677	0.657947	0.895383	1.25154	1.14365	1.59957	1.3413	1.21717	1.19634	2
1668	1	TRI1	Q05024	Q05024:S113	KKKKNDSPDSNSI	1.04396	1.03109	1.14262	1.12246	1.04487	0.954472	1.05259	0.941872	0.865572	0.800478	4
1669	3	MNR2	P35724	P35724:S605	NSTSNASRSKWLP	1.03542	1.12371	1.25164	1.06888	0.980344	1.00113	0.991939	0.922317	0.766271	0.858333	4
1670	3	JEN1	P36035	P36035:S606	MIDSNVSKTYEEH	1.57168	1.39488	1.23323	1.08643	0.928867	0.793014	0.725553	0.591657	0.764644	0.910041	5
1671	3	YCL012C	Q8J0M4	Q8J0M4:S71	RNFDIISENSNDV	1.18452	1.0689	0.947499	1.00613	1.29154	1.0568	0.966368	0.998334	0.657917	0.821985	4
1672	1	PRE8	P23639	P23639:S53	TEKKSSSPLAMSE	0.879672	0.796786	0.873956	0.808219	1.07276	1.08863	1.15151	1.07339	1.01337	1.2417	3
1673	3	JEN1	P36035	P36035:S603	SVKMIDSNVSKTY	1.19142	1.29541	1.39788	1.35572	1.00111	0.797957	0.807295	0.628601	0.715441	0.809163	4
1674	2	TOM70	P07213	P07213:S78	PIYPVSSNGEPDF	1.27669	0.995477	1.29727	1.10322	1.07779	0.87764	1.0179	0.828047	0.747404	0.778564	4
1675	3	DNF1	P32660	P32660:S1506	TQDLLQSPQFQQA	0.290163	0.512892	0.775671	1.36552	1.53966	1.31238	1.14192	1.15745	1.0497	0.854636	3
1676	2	ASF1	P32447	P32447:T265	KIEGGSTDIESTP	2.03417	1.8674	1.45107	0.822057	0.957705	0.425377	0.897773	0.489283	0.517538	0.537626	5
1677	3	HOS4	P40480	P40480:T192	VLEKNTTEPENVE	1.24326	1.1634	1.13061	1.01725	0.911764	1.04966	0.806868	0.90362	0.968121	0.805444	4
1678	3	LYS20	P48570	P48570:T396	FHAEVSTPQVLSA	1.06245	1.05474	1.11063	1.01846	1.085	0.853158	1.03276	0.97855	0.93536	0.868899	4
1679	3	IGD1	P43598	P43598:S64	PMIRRRSTNYMDA	1.16604	1.31975	1.05675	1.23203	0.903977	0.995368	1.0228	0.870986	0.640912	0.79138	4
1680	2	SYG1	P40528	P40528:S168	LAGRSDSRVNSID	0.727078	0.851064	0.878463	0.916884	1.12399	1.20251	1.03964	1.1546	0.928364	1.17741	3
1681	3	LEO1	P38439	P38439:S358	EKEKQESPDAAFE	0.889666	1.27416	1.07969	1.2737	1.12991	1.08132	0.929293	0.930607	0.729201	0.68245	4
1682	1	TAX4	P47030	P47030:S292	KHRLLRSPEQQQE	0.588255	0.691285	0.793295	0.769492	1.10204	1.27478	1.28566	1.37917	1.05104	1.06498	3
1683	3	PPZ1	P26570	P26570:T171	YYENALTDDDNDD	1.25916	1.23057	1.08066	1.10068	0.892443	0.936496	1.04659	0.760477	0.861474	0.831442	4
1684	3	JEN1	P36035	P36035:S61	KLYHNPSLPAQSI	0.934898	0.850349	1.1579	1.21306	1.24294	0.867235	1.14391	0.741783	0.890556	0.957368	4
1685	1	ENT5	Q03769	Q03769:S363	DWDGPKSDTDTTA	1.40533	1.38249	0.980512	1.47575	0.885966	1.2217	0.677901	0.503923	0.691407	0.775019	5
1686	3	TCB3	Q03640	Q03640:S1342	FDRRSPSNLNSTS	0.656677	0.737261	0.913685	1.05275	0.953567	1.13496	0.887607	1.26439	1.0216	1.37751	3
1687	3	HEH2	Q03281	Q03281:S153	SDGKATSADLTSE	1.11457	1.20816	1.35821	1.30502	1.10419	0.979941	0.690109	0.666853	0.716589	0.856361	4
1688	1	HOM6	P31116	P31116:S256	PLESVKSADEFLE	1.3723	1.33525	1.25128	1.17515	0.879337	0.980698	0.752488	0.481825	0.994455	0.777216	5
1689	2	SLM1	P40485	P40485:S150	NSLTNTSILSRAR	1.39607	1.31742	1.21493	1.04148	1.02609	0.717074	1.04994	0.723035	0.652655	0.861296	5
1690	2	SIN3	P22579	P22579:T303	DDPIRVTTPMGTT	1.45985	1.36824	1.01892	0.958588	1.12468	0.922836	0.861016	0.722479	0.82303	0.740355	4
1691	2	INP53	Q12271	Q12271:S1031	LTPKSTSNLASPM	1.37668	1.21412	1.19191	1.1011	0.86653	1.0435	0.793546	0.856034	0.982962	0.573618	4
1692	1	PAN1	P32521	P32521:T1072	LVEPRATPFQEEK	1.37131	1.35116	1.17667	1.02148	0.901551	0.933745	0.895038	0.727802	0.755818	0.865425	4
1693	3	JIP4	Q03361	Q03361:S568	DENDVMSVKSLTS	1.41477	1.36902	1.33178	1.28601	1.06306	0.871659	0.544461	0.597512	0.734242	0.787492	5
1694	2	RGA2	Q06407	Q06407:S770	PGKVPLSPSPKRL	0.240461	0.268283	0.428855	0.938792	1.42409	1.18601	1.46045	1.45072	1.23927	1.36308	2
1695	3	SBE22	P38814	P38814:S459	LSERTKSSDFLPI	1.3122	1.15065	1.28352	1.03457	0.996386	0.822731	0.914226	0.746131	0.86486	0.874736	4
1696	2	CHS1	P08004	P08004:T328	EYDDLNTIDKLQF	2.1735	1.793	1.29348	0.788234	0.861773	0.517227	0.593218	0.606564	0.601661	0.771347	5
1697	3	TIF5	P38431	P38431:T191	DGTGSSTPQHHDE	1.12079	1.05556	1.23593	1.17471	1.0248	0.967784	1.05635	0.834082	0.764469	0.765529	4
1698	3	TKL1	P23254	P23254:S286	GFNPDKSFVVPQE	1.45394	1.08702	1.20418	1.02813	1.18015	0.924248	0.790215	0.732561	0.764147	0.835401	4
1699	3	GLC8	P41818	P41818:S184	DENDEDSPEARHK	0.94894	0.870583	0.800856	0.770631	0.948774	0.968071	0.869804	1.25303	1.23575	1.33356	3
1700	2	FAB1	P34756	P34756:S1626	PNIRKMSSDSSLC	0.890208	0.66455	0.7446	0.734249	1.25526	0.878476	1.12553	1.24767	1.07377	1.38569	3
1701	3	PAN1	P32521	P32521:T1256	SASSTSTFDARAA	2.37803	1.87429	0.965334	0.692748	0.850429	0.534419	0.659185	0.563526	0.723881	0.758151	5
1702	2	NUP1	P20676	P20676:T570	TIVKKPTFTFGQS	1.48388	1.73824	1.19507	1.06447	1.05595	0.655057	0.774361	0.768062	0.652834	0.612079	5
1703	3	RGA1	P39083	P39083:S176	TFSRPASLVNEIP	0.788764	0.781353	1.02676	1.01336	1.00223	1.10413	0.984723	1.00091	1.18396	1.11381	3
1704	1	RAD9	P14737	P14737:S26	IKEALHSPLADGD	1.29559	0.801302	1.06779	0.666216	0.810512	0.66069	0.8056	1.04753	1.29559	1.54918	3
1705	2	YPK3	P38070	P38070:S90	PNTRRFSITGSDA	0.790567	0.858813	0.792932	0.905774	1.07267	1.01017	1.21693	1.14362	1.00071	1.20781	3
1706	1	MSC3	Q05812	Q05812:S389	KMTLRSSSDSPTA	0.928665	0.781561	0.973225	0.919768	1.07585	1.17581	1.26103	1.20921	0.898385	0.776488	3
1707	3	PLP2	Q12017	Q12017:S243	NRDDEESREERKL	0.964225	1.13725	1.08586	0.937203	1.08427	1.00731	1.08969	0.94311	0.933178	0.817899	4
1708	3	YNL035C	P53962	P53962:S351	DDDREGSINLDEP	1.11773	1.05181	1.24797	1.06889	1.15295	0.799572	0.982234	0.835828	0.893974	0.849042	4
1709	1	SPN1	Q06505	Q06505:S22	PEDGTASSQKSTI	0.801673	0.839317	0.928547	0.818055	0.47473	0.872429	0.867898	0.961311	1.47822	1.95783	3
1710	3	RGC1	Q06108	Q06108:S866	GMLYNRSADNLMA	1.20542	1.20236	1.12993	1.00802	0.900861	0.904972	0.93974	0.860473	0.940652	0.907578	4
1711	1	AGE1	Q04412	Q04412:S463	SSQNLMSPTNLLT	0.514304	0.601552	0.748037	0.52211	0.940442	1.03848	1.72705	1.55967	1.29977	1.04858	2
1712	3	VTA1	Q06263	Q06263:S67	KEIGGESEAEDSD	1.21156	1.06489	1.32641	0.993309	1.01711	0.993137	0.870497	0.882388	0.866653	0.774052	4
1713	3	BRO1	P48582	P48582:T532	DEFNRNTPPQPSL	0.858041	1.09436	1.0843	1.1778	0.96413	1.1067	1.02667	0.828728	0.78085	1.07843	4
1714	1	PRK1	P40494	P40494:T446	MPPLSLTPVNNDI	1.5674	1.55977	1.18444	0.813353	1.27002	0.893841	0.787935	0.582055	0.864187	0.476997	5
1715	3	YRO2	P38079	P38079:S343	EDVATDSE*	1.04095	1.23099	1.06964	1.06575	1.13405	0.959639	0.971016	0.897867	0.798295	0.831809	4
1716	3	YGR149W	P48236	P48236:S403	DSDAVISDASVND	0.998887	0.980641	1.34855	1.37653	1.06639	0.940806	1.02924	0.776214	0.652173	0.830574	4
1717	2	BCK1	Q01389	Q01389:S1070	SLDSLLSPKNVAS	0.261636	0.226336	0.493741	0.703557	1.43005	1.31566	1.72085	1.44002	1.01752	1.39064	2
1718	3	SMY2	P32909	P32909:S12	SQRLFGSFDEQFK	0.891465	0.767202	0.947391	0.875098	1.14712	0.976747	1.22327	1.11709	0.992748	1.06187	3
1719	2	ABF1	P14164	P14164:S496	NNNKNDSNDDNNG	1.02556	1.10391	1.25487	1.17857	1.08545	0.904541	0.973869	0.710096	0.934898	0.82824	4
1720	3	RPB2	P08518	P08518:S919	GKTTPISPDEEEL	0.847921	0.793762	1.10758	0.744717	0.868587	1.15846	1.0516	1.38624	0.921496	1.11963	3
1721	3	LSB3	P43603	P43603:S371	REVDDLSNRFSKS	0.801999	0.692308	0.82316	1.07856	1.2617	1.27327	1.25615	0.963915	0.899525	0.949417	3
1722	3	BUL2	Q03758	Q03758:S68	DDIRSASTTNLDR	1.30752	1.47821	1.31616	1.13086	0.708335	0.773911	0.908393	0.806046	0.804887	0.765673	5
1723	3	STE20	Q03497	Q03497:S192	ASSTVNSNKSSTD	0.577428	0.807057	0.935249	1.26186	0.986295	1.1131	0.966027	1.03046	1.18488	1.13764	3
1724	3	ENP1	P38333	P38333:S172	SIREKESQVEDMQ	0.675175	0.879016	1.06152	1.06719	0.764406	0.824036	0.853969	1.19861	1.37001	1.30606	3
1725	2	ITC1	P53125	P53125:S332	NDSENNSSEEDKK	1.20311	0.973265	1.10794	1.10932	1.0527	0.982244	1.10995	0.861932	0.825173	0.774366	4
1726	3	BZZ1	P38822	P38822:S472	NNAGEDSDNNSIR	0.983207	0.92076	1.45621	0.949921	1.14233	1.24215	0.899612	0.90844	0.790118	0.707247	4
1727	2	PAB1	P04147	P04147:T102	IEQLNYTPIKGRL	0.711671	0.837604	1.01303	0.850783	0.994582	1.05198	1.09123	0.914043	1.1703	1.36477	3
1728	3	MTC4	P38335	P38335:T263	TPKRVMTNEEDNN	0.830017	1.23322	0.94902	1.11305	1.05368	0.982728	0.830799	1.04224	0.953739	1.01152	4
1729	3	MRD1	Q06106	Q06106:S264	VNDDANSDEKENE	1.18206	0.992269	1.20578	1.05364	0.993998	0.948131	0.95124	0.887185	0.855019	0.930671	4
1730	2	MDG1	P53885	P53885:T222	TDGLGKTQSSESR	1.40002	1.42951	1.29194	1.0286	1.25655	0.56693	0.823087	0.682829	0.834241	0.686291	5
1731	1	NUP192	P47054	P47054:S379	STYNPASATDNMS	0.901055	0.790419	0.834902	0.85087	0.770459	0.848589	0.99002	1.42002	1.1976	1.39607	3
1732	3	PKC1	P24583	P24583:S226	DVDHIQSPMFARK	0.985987	0.796187	0.839893	0.865584	0.887723	1.04921	1.09129	1.12167	1.1172	1.24526	3
1733	2	TSL1	P38427	P38427:S216	AGNRPTSAATSLV	1.05621	1.10067	1.14241	1.05155	1.00184	1.16319	0.99602	0.854286	0.842248	0.791574	4
1734	2	MEH1	Q02205	Q02205:T140	TAPRTNTFTLLTS	1.79711	1.36715	1.30752	1.09002	1.19416	0.620591	0.858247	0.499664	0.565166	0.700369	5
1735	3	SIP1	P32578	P32578:S331	KGNAGGSNDDFTA	1.27972	1.08765	1.2059	0.948954	0.97022	1.13297	0.837854	0.821414	0.875772	0.839542	4
1736	1	APL6	P46682	P46682:S10	SIHRIASALDTAK	1.14921	1.01818	0.892858	0.859307	0.846908	0.723552	0.962273	1.05998	1.25601	1.23172	3
1737	2	VBA4	Q04602	Q04602:S190	DNQTSSSKSLHIV	1.12075	1.07066	1.21669	1.19547	1.03584	0.976552	0.920232	0.965939	0.674997	0.822873	4
1738	3	ARP4	P80428	P80428:S353	AVSKSTSPAANSA	1.12419	1.03701	1.13967	1.12609	0.910955	0.973655	0.881108	0.893084	0.969772	0.94447	4
1739	1	RIM15	P43565	P43565:S1595	FSQRTNSSDLSAE	0.838806	0.856249	0.889339	0.99528	0.980146	1.05454	1.17151	1.11764	1.13662	0.959881	3
1740	2	YME2	P32843	P32843:S167	QNTARESSKNLLS	1.20339	0.97557	1.14042	1.12954	0.988757	1.00063	0.936006	0.930731	0.83413	0.860835	4
1741	2	CDC10	P25342	P25342:S312	NANSRSSAHMSSN	0.249074	0.280714	0.568832	0.830697	0.690003	0.987546	1.24403	2.17503	1.49377	1.48031	2
1742	2	CDC10	P25342	P25342:S316	RSSAHMSSNAIQR	0.249074	0.280714	0.568832	0.830697	0.690003	0.987546	1.24403	2.17503	1.49377	1.48031	2
1743	3	ALR1	Q08269	Q08269:T242	SDADDDTLERKPV	1.24731	1.3052	1.32829	1.02097	1.03456	0.760579	0.926137	0.812887	0.796592	0.767466	4
1744	3	NUP159	P40477	P40477:S724	ALESVGSDTTFKF	1.35791	1.26265	1.22914	0.892864	0.954005	0.790357	0.968895	0.849558	0.869242	0.825387	4
1745	3	FPK1	P53739	P53739:S300	TNTKNLSNLSLNE	1.25515	1.11247	1.23427	1.11062	0.920999	0.961732	0.761149	0.747091	0.941371	0.955144	4
1746	3	FPK1	P53739	P53739:S303	KNLSNLSLNEIKE	1.45083	1.35192	1.32646	1.15046	0.984166	0.81536	0.5956	0.633107	0.854992	0.8371	5
1747	1	FOL1	P53848	P53848:S284	DIKFQLSSSQNTP	0.935878	1.03764	0.791614	0.771589	0.88888	0.874985	0.890923	1.21051	1.40218	1.1958	3
1748	1	UTR1	P21373	P21373:S74	LLNKDSSLVNGNA	1.32169	1.21111	1.19901	0.962149	0.801191	0.815585	0.699774	0.831943	1.09301	1.06455	4
1749	3	SNU114	P36048	P36048:T88	NTQSPQTPLVEPV	0.817123	0.766764	0.842773	0.858644	1.00255	1.10433	1.20379	1.30198	1.01717	1.08487	3
1750	3	AKL1	P38080	P38080:S458	EINTIQSPGIEDK	0.535617	0.516557	0.679445	0.866226	1.27387	1.34113	1.51204	1.32104	1.02279	0.931283	2
1751	3	MLF3	P32047	P32047:S11	KSNSNNSNPSFIF	1.00462	0.959084	1.09612	0.875792	1.04782	1.09918	0.954199	1.04744	0.978398	0.937344	4
1752	1	FAS1	P07149	P07149:S400	RKAKAPSGLDQSR	1.25819	1.26555	1.29605	1.21332	0.796933	1.15255	0.714913	0.492949	0.884531	0.925007	4
1753	1	HSP10	P38910	P38910:S31	AQAKTASGLYLPE	1.17468	1.14059	1.13959	0.99674	0.958911	0.910629	1.09032	0.750355	0.881262	0.95692	4
1754	2	EFM5	P53200	P53200:T43	QKLYDETDEDFQK	1.04905	1.03553	1.32601	1.06957	1.09818	1.01124	0.970325	0.896288	0.709189	0.834612	4
1755	2	PTK2	P47116	P47116:T732	STPTTPTHNGPTP	0.64111	0.694753	0.902133	1.03035	1.03166	1.12325	1.42483	1.01007	1.12325	1.01858	3
1756	3	HCR1	Q05775	Q05775:T75	ALLDIDTLDEKTR	1.46523	1.33301	0.904257	0.844794	0.879345	0.709041	0.852763	0.88423	1.14782	0.979513	4
1757	3	STM1	P39015	P39015:S271	DVSNLPSLA*	2.44633	1.77355	1.30547	0.82337	1.12167	0.519211	0.643568	0.331781	0.486944	0.548107	5
1758	3	RAD18	P10862	P10862:S431	GVEKVQSDQGTED	1.08072	1.04575	1.20808	1.15274	0.93802	1.06233	0.963372	0.792276	0.85146	0.905258	4
1759	2	KIC1	P38692	P38692:T625	STVTAGTPSSSSS	0.680132	0.695589	0.870775	0.61418	0.750206	1.15932	1.49938	1.0913	1.19023	1.44889	3
1760	3	GCS1	P35197	P35197:T170	ENRRSATPANSSN	1.13262	1.04747	1.17137	1.09037	1.00714	1.06295	0.981576	0.884941	0.812309	0.809248	4
1761	1	YPK1	P12688	P12688:T57	SLDRKGTINPSNS	0.948642	0.735823	0.599396	0.539937	0.822606	1.14895	0.976159	1.20995	1.23939	1.77914	3
1762	3	YPR091C	Q06833	Q06833:S640	DKKNDDSADERES	1.00233	1.19734	1.04639	1.19348	0.993108	0.998733	0.985877	0.908131	0.809693	0.864908	4
1763	3	MYO3	P36006	P36006:Y359	MKRGSVYHVPLNP	0.704748	0.890642	1.07296	1.10715	1.19257	1.12116	1.03572	1.17285	0.833582	0.868621	3
1764	2	NBP1	P52919	P52919:S251	PLKIDLSPSPIRR	0.877078	0.877009	1.05242	0.902305	0.854961	0.933476	1.0095	1.14248	1.15485	1.19591	3
1765	2	NBP1	P52919	P52919:S253	KIDLSPSPIRRTN	0.877078	0.877009	1.05242	0.902305	0.854961	0.933476	1.0095	1.14248	1.15485	1.19591	3
1766	2	DNF1	P32660	P32660:S1545	QLDNRYSVERART	1.10362	1.34345	1.06255	1.3108	1.10191	0.954757	0.846249	0.737456	0.692969	0.846249	4
1767	2	CAB3	P36076	P36076:S81	TNLRDFSFANLKQ	2.30143	2.03384	1.29881	0.705183	0.661832	0.429646	0.92534	0.555612	0.474018	0.614283	5
1768	3	SSK1	Q07084	Q07084:S697	SMTPTHSPVRKNS	0.625302	0.818802	0.947744	0.92932	0.932312	1.16831	1.04636	1.19169	1.10848	1.23167	3
1769	3	SSK1	Q07084	Q07084:T693	KQATSMTPTHSPV	0.672257	0.731919	0.96478	0.967245	0.882076	1.1586	1.04998	1.19514	1.12178	1.25623	3
1770	2	CDC33	P07260	P07260:T22	VDDTTATPKTVLS	0.505586	0.493814	0.625184	0.967558	1.19592	1.28674	1.23877	1.26496	1.22989	1.19157	2
1771	1	PBY1	P38254	P38254:T734	NENRNKTDDETDP	0.685486	0.888951	0.77865	0.949087	1.04599	1.01795	1.13635	1.26722	1.18122	1.04911	3
1772	2	BNI4	P53858	P53858:S813	PDSPVKSDLTSLG	0.828949	0.738411	0.778095	0.875687	1.06617	0.979159	0.964755	1.38099	1.17464	1.21315	3
1773	2	RHO4	Q00246	Q00246:S276	TGDTSVSISGTKR	1.82737	1.98887	1.23009	1.26231	1.12242	0.353755	0.963855	0.379756	0.371333	0.500238	5
1774	3	RTK1	Q12100	Q12100:S104	STLTGISPTSAKK	0.806497	0.691098	0.987167	0.883882	0.914957	0.992302	1.21005	1.36762	1.09787	1.04856	3
1775	2	APL2	P36000	P36000:S288	PQIEYSSNSLIMK	0.848784	0.893893	1.28201	1.14208	1.02922	1.0445	0.944525	0.921695	0.780108	1.11318	4
1776	3	LAM5	P43560	P43560:S335	IDDAINSIDEENN	1.4015	1.09847	1.21178	0.975749	1.15452	0.866491	0.866802	0.886813	0.765646	0.772242	4
1777	3	SUI3	P09064	P09064:S40	NGKENGSGDDLFA	1.1383	1.06404	1.315	1.04273	1.0429	0.950032	1.04201	0.777208	0.85277	0.775013	4
1778	1	CHS2	P14180	P14180:S100	AANLQESPKRAGE	0.565155	0.520878	0.637869	0.7545	0.714543	0.835853	0.911087	0.533117	1.08027	3.44672	1
1779	3	GYP1	Q08484	Q08484:T555	TALSNMTPNNAVE	0.592695	0.653428	0.738561	1.09376	1.20075	1.15922	1.20165	1.09662	1.03698	1.22633	3
1780	2	BEM2	P39960	P39960:T1021	ASMVIETPKRFSQ	0.600457	0.533502	0.708993	0.89878	1.3857	1.14444	1.14123	1.22045	1.06117	1.30528	2
1781	3	TIF4631	P39935	P39935:S200	SSEENISEAEKTR	1.16776	1.17118	1.23696	1.00194	0.930908	0.961554	0.98726	0.963811	0.787196	0.791426	4
1782	2	CRZ1	P53968	P53968:T412	RRRSSQTSNNSFT	0.339417	0.610311	0.64105	0.899776	1.00288	1.48511	0.839577	0.95357	1.91611	1.3122	2
1783	3	FUN12	P39730	P39730:T386	KSTPAATPAATPT	1.39883	1.31015	1.50148	1.15456	0.918396	0.910762	0.763555	0.66536	0.639686	0.737219	5
1784	3	MSB1	P21339	P21339:S538	STVRRDSAPDNQG	0.790481	0.760692	0.923008	1.14868	1.04137	1.17231	1.04091	1.12562	0.897548	1.09939	3
1785	2	MSH6	Q03834	Q03834:S130	DEDLSSSQSRRNH	0.613037	0.730195	0.560589	0.601458	0.593284	0.441387	0.457053	1.50943	2.1613	2.33227	1
1786	1	FOL2	P51601	P51601:T15	EIERHETPLNIRP	1.07331	1.52584	1.22249	0.985454	1.00617	0.966392	1.0617	0.773694	0.770793	0.614148	4
1787	2	CST6	P40535	P40535:T559	QRFGSDTDDDDID	1.60886	1.14966	1.54768	1.07594	1.2609	0.667914	0.748407	0.671251	0.704722	0.564668	5
1788	2	BNI1	P41832	P41832:S1783	QKENSNSPSSEGN	0.803869	0.732588	0.970923	0.838724	1.03498	1.03184	0.803869	1.2259	1.31162	1.24568	3
1789	3	GGA1	Q06336	Q06336:T352	ANTPSVTSPSKSL	0.735158	0.755528	0.679435	0.785726	1.06851	0.895776	1.41743	1.16026	1.03307	1.4691	3
1790	1	SEC7	P11075	P11075:S437	STSSAVSLSTKNH	1.21474	1.05457	1.12692	1.05367	1.01435	0.85882	0.974685	0.941767	0.880633	0.87984	4
1791	2	SWH1	P35845	P35845:S725	DAEEAASDKKAND	1.17102	1.05622	0.987716	1.08721	1.04206	1.04397	1.10597	0.907351	0.77609	0.822395	4
1792	3	SKG1	P36169	P36169:S298	GMDADHSVKDSRS	0.982876	0.905094	0.966249	0.889195	0.913611	0.757937	1.13517	1.28248	1.09252	1.07487	3
1793	3	PBS2	P08018	P08018:S248	PQQFAPSPSNKKH	1.03769	1.01898	1.1273	1.11325	0.881134	1.10193	1.00983	0.970999	0.87303	0.865868	4
1794	3	VPS13	Q07878	Q07878:S1364	GEIKSPSPDPASL	1.05393	1.06419	1.23007	1.11883	0.992215	1.00452	0.938066	0.848969	0.86131	0.887909	4
1795	3	SNU71	P53207	P53207:T351	EDEEDDTEDDLAL	1.22642	1.15965	1.05921	1.06449	0.988428	0.997002	0.8955	0.968207	0.70247	0.938617	4
1796	3	YGR250C	P53316	P53316:S651	SDDDDQSQTDNSS	1.11783	1.0115	1.26696	1.0705	0.905064	1.02769	0.853051	0.912464	0.89812	0.93682	4
1797	3	AKL1	P38080	P38080:S1072	FARARQSLDLERV	1.11475	1.0422	1.04968	1.10695	1.11754	0.93574	1.05389	0.9188	0.82088	0.83957	4
1798	1	AVL9	Q12500	Q12500:S521	ESKKSVSQISVNP	1.09365	1.04353	1.33124	1.38291	0.954705	0.929184	0.768808	0.514708	1.01894	0.962316	4
1799	3	RIM15	P43565	P43565:S733	KLIHDKSPISSPF	0.998805	1.05798	1.02422	1.17606	1.03739	0.964839	1.00581	0.955756	0.887349	0.891783	4
1800	3	RPN13	O13563	O13563:S140	ESDEEESNDEKQK	1.01939	1.04685	1.11286	0.942792	1.06428	1.06611	1.02946	0.886506	0.990551	0.84119	4
1801	3	YCK3	P39962	P39962:S408	ISSNPQSFTKQQH	1.27884	1.18836	1.25078	1.1457	1.03268	0.838165	0.979835	0.72516	0.717666	0.842828	4
1803	2	FLC3	P53121	P53121:T642	DYESNDTGVNDEL	1.47895	1.40702	1.33142	1.11933	1.03644	0.569125	1.02731	0.691622	0.623896	0.714885	5
1804	2	FYV8	P46949	P46949:S436	SNREKGSILLTSD	0.54651	0.794094	0.881947	1.05982	1.02639	1.10124	1.02456	1.20529	1.12154	1.2386	3
1805	3	MDN1	Q12019	Q12019:S4401	AAVQQDSGSKGAG	0.898392	0.854098	1.00461	1.08817	1.04641	1.14101	0.938382	1.0545	0.927034	1.04741	3
1806	1	RIM4	P38741	P38741:T85	TTTSTSTESRGRP	1.22965	1.31546	1.21727	0.885527	1.158	1.28892	0.831564	0.692675	0.734253	0.646674	4
1807	3	ECM21	P38167	P38167:S136	DTNRRTSGRLSVD	0.869191	0.877467	0.937263	1.01578	1.10607	1.01006	0.997412	1.1496	1.05846	0.978696	3
1808	3	ECM21	P38167	P38167:S140	RTSGRLSVDQEPR	0.953716	1.02416	1.00686	1.04542	1.03454	1.00051	0.980487	1.07814	0.983961	0.892204	4
1809	1	NUP60	P39705	P39705:S162	SEGEQKSAEGNNI	0.749455	0.899346	0.892375	0.772985	0.956863	0.814815	0.783442	1.00044	1.44662	1.68366	3
1810	2	CLA4	P48562	P48562:S267	TSSSQKSLPNSYN	0.835312	0.563789	0.818418	0.983697	0.851549	0.998714	1.20998	1.27296	1.04987	1.41571	3
1811	2	PCL6	P40038	P40038:S22	SPKSTYSIQSDDK	1.11021	1.01739	1.11944	1.12023	1.02792	1.06417	0.865539	0.96952	0.819493	0.886085	4
1812	3	YEL043W	P32618	P32618:T926	DIQDSSTPSTSPS	0.69299	0.703063	0.92034	0.887218	1.12038	0.968896	1.14016	1.17465	1.17673	1.21558	3
1813	1	SUP45	P12385	P12385:T29	KARGNGTSMISLV	1.52338	1.54691	1.38113	0.911229	1.1823	0.66424	0.763932	0.649118	0.700084	0.677681	5
1814	2	DNF3	Q12674	Q12674:S621	PKAHNGSSIDVVS	1.4464	0.995841	1.61922	1.39649	1.01895	0.814233	1.08734	0.693161	0.39464	0.533734	5
1815	2	DNF3	Q12674	Q12674:S627	SSIDVVSIGDQNV	1.4464	0.995841	1.61922	1.39649	1.01895	0.814233	1.08734	0.693161	0.39464	0.533734	5
1816	3	PBS2	P08018	P08018:S312	SSNSGSSGGGGLF	1.09143	1.10185	1.1812	1.17686	1.05043	0.961325	0.94544	0.855869	0.782942	0.852647	4
1817	2	AIM21	P40563	P40563:T40	ANSEPPTPAGTPN	0.846497	0.860495	0.993135	0.553223	0.536559	0.780511	1.27308	1.27175	1.47237	1.41238	3
1818	1	AMD1	P15274	P15274:S138	GKPRTLSASAQHI	1.00904	0.70895	0.743022	0.908793	0.898965	1.10667	1.09684	1.20233	1.3301	0.995282	3
1819	1	VAC14	Q06708	Q06708:T351	LSNTNETDDERHL	1.12586	1.61146	1.21523	1.24541	0.874574	1.05143	0.852956	0.635183	0.721219	0.666667	5
1820	2	UBX6	P47049	P47049:T352	TPSAYTTPRMYPS	1.09312	1.09345	1.03245	1.09296	1.17061	0.935336	0.929236	0.968971	0.882411	0.801457	4
1821	3	KKQ8	P36004	P36004:S19	VTRRVRSFSESFK	1.13523	1.02413	1.06093	1.08904	1.06296	1.05298	0.990227	0.948451	0.803734	0.832329	4
1822	1	SEF1	P34228	P34228:S1056	DLHSVVSDPGSSK	1.13017	0.99828	1.12038	1.50769	1.1653	0.941413	0.997324	0.866625	0.752891	0.519927	4
1823	3	IST2	P38250	P38250:S729	KVPTVGSYGVAGA	1.56431	1.18963	1.2648	1.03907	1.0518	0.628155	0.9957	0.715247	0.72232	0.828981	5
1824	1	RIA1	P53893	P53893:S564	ESIKQISEDVNDE	1.38234	1.3209	1.25617	0.950082	0.706528	0.716402	0.612178	0.811849	1.32748	0.916072	4
1825	3	PST2	Q12335	Q12335:S43	QVEETLSPEVVKA	0.902329	0.914763	1.03256	0.695732	1.00493	0.893711	1.01154	1.01172	1.2326	1.30011	3
1826	3	ZRG8	P40021	P40021:S275	RQARIHSHDDIIN	0.88923	1.16702	1.10046	1.36623	1.02243	1.10747	0.738422	0.877441	0.768139	0.963154	4
1827	3	RRP8	P38961	P38961:S62	QVEDIPSEGSVAK	1.10592	1.0732	1.2083	1.18561	1.0399	0.966872	1.02677	0.779731	0.75528	0.858423	4
1829	1	DUR3	P33413	P33413:S725	ARAHRQSSHFGQV	1.35582	1.13203	1.25189	0.890268	1.35582	0.96051	1.25944	0.755911	0.649528	0.388778	4
1830	3	CDC3	P32457	P32457:S9	LKEEQVSIKQDPE	1.44065	1.30041	1.27523	1.07691	0.76537	0.902131	0.747434	0.725123	0.812221	0.95452	5
1831	3	YLR257W	Q06146	Q06146:T159	KYSSSGTPENITG	0.983961	0.862892	1.00309	1.10581	1.20238	1.15486	1.02534	1.03925	0.939806	0.682616	4
1832	2	UBR1	P19812	P19812:S292	TTTAKTSPSNSPE	0.974694	0.835687	1.21377	1.1392	1.08217	0.980314	1.03433	0.913004	0.794286	1.03254	4
1833	2	UBR1	P19812	P19812:S296	KTSPSNSPEASPS	0.974694	0.835687	1.21377	1.1392	1.08217	0.980314	1.03433	0.913004	0.794286	1.03254	4
1834	2	UBR1	P19812	P19812:S300	SNSPEASPSLAKI	0.974694	0.835687	1.21377	1.1392	1.08217	0.980314	1.03433	0.913004	0.794286	1.03254	4
1835	2	PKH3	Q03306	Q03306:S696	RKERPLSIGNNVT	0.509901	0.553917	0.63326	0.931769	1.26549	1.26858	1.14945	1.27327	1.09972	1.31465	2
1836	2	YER079W	P40052	P40052:S189	NANYPLSDHSPSL	1.10601	0.715398	0.840408	0.803801	1.13366	1.2575	1.39068	0.957629	0.965807	0.829114	3
1837	3	PIK1	P39104	P39104:T388	SASLEGTPKLNRT	0.693541	0.617802	0.827307	0.821622	1.19706	1.16721	1.19257	1.18412	0.985124	1.31364	3
1838	3	GPT2	P36148	P36148:S693	KSEGETSEDEDEF	1.19833	1.08763	1.43642	1.04053	1.16678	0.942125	0.777915	0.721545	0.872621	0.756097	4
1839	2	DAM1	P53267	P53267:S31	PTSRRSSMGESSS	0.725978	0.811273	0.970271	0.89298	0.766831	1.22395	1.13672	1.22975	1.10857	1.13368	3
1840	2	OAF1	P39720	P39720:T986	GGSKEQTPIAGMN	1.52968	0.944888	1.5714	1.2457	1.21862	0.956598	0.725317	0.903901	0.367416	0.536485	5
1841	1	MUK1	Q02866	Q02866:S67	RLENNKSPILTKQ	1.14853	1.06218	1.15021	1.28005	1.03976	0.976295	1.00382	0.726604	0.813212	0.79934	4
1842	2	ADE17	P38009	P38009:Y381	VERRQVYGVTLEQ	1.15446	1.02571	1.08402	1.2116	0.996752	1.13881	0.860564	0.936485	0.777991	0.813603	4
1843	3	UME6	P39001	P39001:S59	HAEDEVSDGANSR	1.09523	1.37997	1.10664	1.24331	0.926954	1.23342	0.604997	0.875906	0.779615	0.753946	4
1844	1	INP53	Q12271	Q12271:S1046	KVDLYNSASESTR	1.53475	1.38128	1.32719	0.876861	0.897716	0.97592	0.737398	0.835804	0.684284	0.748803	5
1845	1	SEC31	P38968	P38968:S980	SSVSMVSPPPLHK	0.63855	0.705423	0.791492	1.05032	0.997608	1.25953	1.27787	1.21928	1.186	0.873923	3
1846	3	HOS4	P40480	P40480:S507	NEKAADSPSMASN	1.11124	1.17846	1.15611	1.16177	1.05267	1.03372	0.984289	0.793845	0.681088	0.846798	4
1847	3	YOL019W	Q08157	Q08157:S315	TYSVIESESGLKN	1.17659	1.07137	1.2425	0.9338	0.854128	0.750072	1.02759	0.864204	0.994505	1.08524	4
1848	1	VNX1	P42839	P42839:T116	SVPDLNTATPSSP	1.15739	1.19417	1.16724	1.09798	0.865885	0.875581	0.84757	0.890202	0.860498	1.04349	4
1849	1	BUD3	P25558	P25558:S1254	NWKRLASQVSLSE	1.14217	0.842232	1.05387	0.760888	0.810558	0.935813	1.01644	1.0865	1.11842	1.23311	3
1850	3	PCK1	P10963	P10963:S321	VIYDEKSHVVDYD	1.08001	1.43852	1.18532	1.18291	0.996498	0.990222	0.801977	0.863114	0.767007	0.694429	4
1851	2	CCR4	P31384	P31384:T270	QPTGDSTPSGTAT	1.55916	1.1231	1.41577	1.1016	0.94599	0.879344	0.736268	0.741669	0.804239	0.692856	5
1852	1	TAF9	Q05027	Q05027:S24	SEVGPDSTQEETP	0.958827	0.912296	0.775522	0.823463	0.774112	0.920756	0.874224	1.24083	1.21263	1.50733	3
1853	3	TPO3	Q06451	Q06451:S132	NEDALESDNNEKG	1.1424	1.0504	1.23839	1.09045	1.07038	0.944704	1.06929	0.890193	0.756756	0.747029	4
1854	2	AVT4	P50944	P50944:T170	RSMENVTPKIEHH	0.641397	0.50682	0.55853	1.03867	1.24799	1.11159	0.981985	1.25015	1.16827	1.49461	2
1855	3	SNF2	P22082	P22082:S716	SHIKEASEEVDDL	1.1773	1.06892	1.24311	1.17161	1.2493	0.89679	0.805692	0.688702	0.795467	0.903115	4
1856	3	DED1	P06634	P06634:S543	PGSRSNSRRGGFG	0.943344	0.932596	0.977972	0.92546	0.862487	1.04191	1.04685	1.1089	1.04225	1.11824	3
1857	2	BOI2	P39969	P39969:S466	LNNTRTSPSPAQL	0.440837	0.393901	0.605762	0.946503	1.26935	1.17029	1.47758	1.14384	1.01029	1.54163	2
1858	2	ACE2	P21192	P21192:S80	DIPLVPSPKTGDG	0.638043	0.514272	0.752219	0.980091	0.676901	0.899976	0.935956	0.989206	1.25258	2.36076	1
1859	3	NNK1	P36003	P36003:S193	NKLRRDSFSQENS	0.884879	1.1367	1.07541	1.13876	1.21445	1.02808	0.942497	0.898217	0.84642	0.834584	4
1860	1	WTM2	Q12206	Q12206:T110	KTKSAATPNPEYG	0.644787	0.894009	0.702021	0.740419	1.02514	0.95414	1.45983	1.78005	0.862131	0.937477	3
1861	3	BIM1	P40013	P40013:S148	TTAKRSSSTGTGS	0.868626	0.935671	0.874572	0.966274	0.990362	1.06869	1.06605	1.07645	1.06649	1.08682	3
1862	1	MTL1	P53214	P53214:S494	GIDDQYSPTKSAS	1.10475	1.20839	1.21515	1.33882	0.976554	1.10245	0.728342	0.553489	0.89032	0.881736	4
1863	2	SLA2	P33338	P33338:S555	NNAEADSAAATAA	1.47545	1.19199	1.31785	1.156	1.20026	0.670884	0.999061	0.574309	0.68005	0.73415	5
1864	2	YOS1	Q3E834	Q3E834:S37	RIGLGRSNDETPV	0.636995	0.397713	0.544712	0.738261	1.26011	0.918742	1.54267	1.657	1.26256	1.04124	2
1865	2	STH1	P32597	P32597:S1188	EEVKSSSVEIING	1.10246	1.00315	1.21814	1.1124	1.10285	1.03775	0.890252	0.901389	0.807451	0.824157	4
1866	2	AVT1	P47082	P47082:S31	NRGSAFSPDDSVS	1.05927	0.995584	1.26248	1.19069	1.1796	0.959315	0.998677	0.729327	0.775516	0.849548	4
1867	2	RSN1	Q03516	Q03516:T931	ANGEFDTASKENN	1.26511	1.34454	1.17866	1.04016	1.33632	0.636491	0.779265	0.681515	0.835416	0.902523	4
1868	3	SMY1	P32364	P32364:S651	TSSTPKSPSSGS*	0.482061	0.435292	0.418681	0.657187	0.647748	1.46842	1.33447	2.00361	1.1999	1.35264	2
1869	3	BEM2	P39960	P39960:S1046	NQKMRDSLDTTGR	0.541126	0.494164	0.596018	1.02939	1.2396	1.41074	1.30624	1.16707	1.11534	1.10031	2
1870	2	MAK21	Q12176	Q12176:S62	ALALGASEEDLKL	1.07692	1.11316	1.31175	1.09686	1.17261	0.951469	1.06468	0.801294	0.654756	0.756509	4
1871	3	TOF1	P53840	P53840:S1213	ASAADESDEDEEA	0.915538	0.877969	0.91532	0.975154	1.06938	0.980452	0.937498	1.07531	0.984073	1.26931	3
1872	3	SGT1	Q08446	Q08446:S165	NRGDNNSSHSPIS	1.18528	1.21522	1.24367	1.11312	1.07348	0.993208	0.704062	0.823202	0.760667	0.888087	4
1873	2	PKH3	Q03306	Q03306:T493	NQDLTHTLDGRNS	1.583	1.68898	1.32811	1.11347	0.801696	0.716911	0.891846	0.642054	0.471412	0.762523	5
1874	3	HOS4	P40480	P40480:S698	ILASRRSATPRIE	1.08348	1.07235	1.16544	1.17113	1.0106	0.99065	1.02493	0.863462	0.747171	0.870793	4
1875	3	HOS4	P40480	P40480:T700	ASRRSATPRIEDE	1.08348	1.07235	1.16544	1.17113	1.0106	0.99065	1.02493	0.863462	0.747171	0.870793	4
1876	2	MLF3	P32047	P32047:T173	ARTNSATLPSSES	0.699235	0.688085	0.963194	0.807195	1.13274	1.04729	1.15848	1.26748	1.08512	1.15118	3
1877	2	ALY1	P36117	P36117:S182	DAYERNSLSSDNL	1.29598	1.01785	1.48353	1.2488	0.860588	1.0761	0.682354	0.732155	0.804089	0.798555	4
1878	2	ALY1	P36117	P36117:S184	YERNSLSSDNLSN	1.29598	1.01785	1.48353	1.2488	0.860588	1.0761	0.682354	0.732155	0.804089	0.798555	4
1879	3	SKY1	Q03656	Q03656:S342	DITANDSSDEKWA	1.18412	1.45184	1.30216	1.07767	0.886761	1.02603	0.771154	0.762447	0.773631	0.764189	4
1880	3	UBX2	Q04228	Q04228:S316	NVANKASHSETLP	1.29671	1.20225	1.19119	1.30314	1.02696	1.00285	0.699522	0.658237	0.760919	0.858219	4
1881	1	EXO84	P38261	P38261:S128	VSSKGPSNSLNLS	1.33965	1.49555	1.16988	0.385726	0.572814	0.707934	0.87077	0.843053	1.12022	1.4944	4
1882	3	BOI2	P39969	P39969:S191	LEFKDDSIGPPDR	1.20969	1.30439	1.14579	1.28323	1.06666	1.01309	0.812187	0.738284	0.675855	0.750829	4
1883	2	SPT23	P35210	P35210:T334	AQVSPMTNDTRSF	0.716935	0.636622	0.965968	1.15885	1.31595	1.34063	1.25757	1.06274	0.765775	0.778965	3
1884	3	RET2	P43621	P43621:S328	INDHDLSHSNLKL	0.939598	0.993971	1.18575	1.18637	1.07776	0.95512	0.990851	0.950257	0.833256	0.887069	4
1885	2	DCP2	P53550	P53550:S730	SSNVSSSKDLLQM	1.34281	1.195	1.16189	0.988451	0.995152	0.96191	0.813701	0.856272	1.00658	0.678238	4
1886	1	YGR237C	P50089	P50089:S234	SKKRSKSFAGMTD	1.24093	1.31471	1.2539	1.34249	0.837475	0.816175	0.778207	0.53002	0.951073	0.935021	4
1887	1	KEL2	P50090	P50090:T455	EIINILTPRLPDS	0.599428	0.61572	0.741139	0.920045	1.38576	1.17734	1.20992	1.04885	1.22376	1.07805	3
1888	1	ATG9	Q12142	Q12142:S135	EGSTDDSVPKVGQ	1.14853	1.17472	1.35422	1.08733	0.954851	1.03636	0.806526	0.482536	1.01081	0.944119	4
1889	1	YCK1	P23291	P23291:T49	SSMTATTAANSNS	0.600273	0.676671	0.855389	1.01091	0.950887	1.12415	1.55116	1.21555	0.709413	1.30559	3
1890	3	PHO81	P17442	P17442:T215	IQSSTFTNDDDDD	1.20763	1.1401	1.19694	1.07067	0.954817	0.879279	0.888136	0.960757	0.841456	0.860217	4
1891	2	GIC2	Q06648	Q06648:S323	LLETPNSNKDSAK	0.648447	0.571024	0.920892	0.952398	1.71527	1.47164	1.20005	1.08673	0.730876	0.702667	3
1892	3	XRN1	P22147	P22147:S1330	RPAQKSSENVQVD	1.38646	1.23467	1.3539	1.16651	0.97215	0.68618	0.919751	0.763726	0.604211	0.912445	5
1893	1	CDC19	P00549	P00549:T407	LSTSGTTPRLVSK	0	0.882296	0.575916	0.606942	1.18674	1.01416	1.14214	1.49893	1.78398	1.3089	2
1894	1	FYV8	P46949	P46949:S452	EEKGMSSDSDEGS	1.0294	1.22116	1.22676	1.10922	1.06347	0.853694	0.839823	0.791152	0.924998	0.940329	4
1895	3	ATG13	Q06628	Q06628:S461	PLQPQESQEDLMD	1.10022	1.09886	1.18277	0.90076	0.938129	0.865412	1.03749	0.972264	0.985127	0.91897	4
1896	1	SIR4	P11978	P11978:S266	AGDSGISPEESKA	0.948118	0.881574	0.816795	0.952241	0.820329	0.810906	1.02821	1.22608	1.20134	1.31441	3
1897	2	RPN1	P38764	P38764:T24	ISPEKQTPNKKDK	0.676374	0.573811	0.853461	0.879286	0.580206	1.04285	0.802302	1.13631	1.23002	2.22539	1
1898	2	SPA2	P23201	P23201:S979	EVDKIESPRMVRE	0.455235	0.6921	0.749004	1.12766	1.22084	1.22914	1.04989	1.0928	0.945087	1.43826	3
1899	3	SKY1	Q03656	Q03656:S335	RHVSRSSDITAND	1.16793	1.36715	1.14847	1.07239	0.945564	0.98713	0.815603	0.835977	0.78033	0.879457	4
1900	2	CRN1	Q06440	Q06440:S454	KQEAPKSPSPLKS	0.741701	0.673832	0.674732	0.752862	0.867358	1.23209	0.999676	1.22687	1.63948	1.1914	3
1901	1	HXT5	P38695	P38695:Y571	SRRTTDYDLDATR	0.997948	1.26192	1.39069	1.22571	0.955696	0.970585	0.881252	0.794334	0.748461	0.77341	4
1902	1	GIP3	Q03016	Q03016:T142	VRKKRSTSISNAV	0.75028	0.552982	0.712556	0.711016	0.980403	0.835736	1.46865	1.67483	1.05144	1.26211	2
1903	3	PBP1	P53297	P53297:T193	RKLEKWTPEEGAE	1.18999	1.05667	1.22722	1.13918	1.01124	0.876931	0.861375	0.957423	0.92565	0.754323	4
1904	2	RCK2	P38623	P38623:S605	GPTIPISATIRE*	0.419404	0.448763	0.435249	0.61	1.31507	0.916632	2.00569	1.13053	1.28664	1.43203	2
1905	3	AVT1	P47082	P47082:S35	AFSPDDSVSQFQS	1.54343	1.26353	1.40617	0.811785	0.963021	0.914483	0.902169	0.751452	0.621243	0.822725	5
1906	1	SEC65	P29478	P29478:S42	TPKVVRSQDQENP	0.936347	0.439799	0.822851	1.01579	0.988367	0.978909	0.889057	1.15672	1.36196	1.4102	3
1907	3	YDR239C	Q03780	Q03780:S63	PDIPPRSPNRNAH	0.599145	0.611351	0.861482	1.09019	1.06792	1.12194	1.0547	1.20255	1.12468	1.26604	3
1908	1	SPN1	Q06505	Q06505:S102	EEHNDQSLQPTVE	1.39987	1.20103	1.20954	1.08928	1.15103	0.819003	0.792638	0.737358	0.644827	0.955418	4
1909	2	YDL129W	Q07555	Q07555:S8	ELRSRRSAEAYLV	1.539	1.07098	1.56941	1.15126	1.03342	0.753877	0.912596	0.654324	0.629228	0.685901	5
1910	3	HBT1	Q07653	Q07653:S962	SVGSMGSGKSKHH	1.07466	0.932943	0.964363	0.890721	0.866551	0.971331	1.03114	1.12854	1.15883	0.980913	3
1911	1	NEO1	P40527	P40527:S114	KFTNIASSPPSSS	0.860365	0.884947	0.90977	0.952668	1.01244	0.850243	1.01099	1.14306	1.2703	1.10522	3
1912	3	PXL1	P36166	P36166:S320	YPDDNFSGLESSK	0.676846	0.938607	1.12994	0.844466	0.967873	0.890068	1.18022	0.845415	1.28585	1.24072	3
1913	3	YPQ1	Q12010	Q12010:S146	EEMAAPSSDGNAG	1.1167	1.16382	1.19003	1.05162	1.22693	0.859904	0.862924	0.726058	0.898731	0.90329	4
1914	3	YPQ1	Q12010	Q12010:S147	EMAAPSSDGNAGD	1.05019	1.22723	1.20479	1.11477	0.973397	0.881122	0.9475	0.758835	0.946478	0.895693	4
1915	3	RGA2	Q06407	Q06407:S733	LESQQRSPNSSSG	0.474984	0.508202	0.575718	0.989281	1.01754	1.4409	0.953653	1.41019	1.37707	1.25246	2
1916	1	SLF1	Q12034	Q12034:S42	SPWKSSSPDSNTV	1.53698	1.22135	1.02649	1.0306	0.86867	1.11706	0.964732	0.912584	0.562646	0.758886	4
1917	2	RSC6	P25632	P25632:S302	DDGVEGSTPKDKP	1.25903	1.09884	1.1801	1.02508	0.961231	1.06282	0.784531	0.914261	0.842306	0.871793	4
1918	2	SEC16	P48415	P48415:S681	RKGSNNSNRPPVI	1.04906	1.2287	1.36515	1.44811	0.959923	0.88073	0.721999	0.75594	0.91227	0.678117	4
1919	2	SWH1	P35845	P35845:S691	IKGSQESTNTLEE	0.753687	0.684639	0.934208	1.02404	1.172	1.2488	1.22572	1.02011	0.825034	1.11176	3
1920	3	NBP1	P52919	P52919:S234	KSRRTMSNLAREN	0.919171	0.785645	0.576281	0.809994	0.745084	0.789542	0.886861	1.28077	1.85461	1.35204	3
1921	3	PWP1	P21304	P21304:T60	VEDDAATGSSNKL	1.22369	1.12656	1.16562	1.01886	0.96915	0.916819	0.979886	0.888932	0.902011	0.808477	4
1922	3	SPT7	P35177	P35177:S88	EHHGAVSPAVDTR	1.00784	1.04234	0.983433	1.16072	1.04885	1.01125	0.913236	0.948974	0.964509	0.918854	4
1923	2	PAF1	P38351	P38351:T425	AADTPETSDAVHT	1.09002	1.13596	1.36225	1.12105	1.04706	1.01569	0.794487	0.897525	0.705254	0.83071	4
1924	3	FMP27	Q06179	Q06179:S2021	MTDDTTSMEAIPE	1.34468	1.17148	1.32627	1.15803	1.13825	0.827407	0.804568	0.602015	0.825877	0.80142	4
1925	3	CCR4	P31384	P31384:S278	SGTATNSAVSTPL	1.37946	1.05711	1.05356	1.06695	0.939913	0.885676	0.813448	0.995669	1.04649	0.76172	4
1926	1	RGA1	P39083	P39083:S652	HIESYNSEKNKLY	0.246725	0.264348	0.242613	0.928156	0.933149	1.80697	1.18046	1.23862	1.45127	1.70769	2
1927	3	SVL3	Q03088	Q03088:S551	SIPRKPSFPQLQQ	0.910033	0.935302	1.00836	0.963897	1.05205	0.940552	1.10359	1.08379	0.971496	1.03094	3
1928	3	GLC8	P41818	P41818:S12	KNPLALSPEQLAQ	0.705509	0.566075	0.704817	0.880779	1.25858	1.04215	1.18088	1.10811	1.34757	1.20552	3
1929	3	SHP1	P34223	P34223:S322	PIPGESSPAEVPK	0.865981	0.807622	1.06782	0.967879	0.988666	1.107	0.806387	0.936872	1.29857	1.1532	3
1930	3	YLR257W	Q06146	Q06146:S66	DDIRDRSYTSVAE	1.13679	1.24995	1.3552	1.20449	0.888353	0.668641	0.791288	0.855377	0.836655	1.01325	4
1931	3	STI1	P15705	P15705:S236	TTSKENSSKAPQK	1.15089	1.45489	1.26906	1.1531	0.697531	1.36581	0.666594	0.721821	0.733233	0.78707	4
1932	2	NUP60	P39705	P39705:T451	LTKGDSTPVQPDL	1.14888	1.28718	1.24902	0.996272	0.955952	0.85277	1.01145	0.870112	0.805515	0.822856	4
1933	2	SDS3	P40505	P40505:S166	TVSGWDSSSNEYG	0.496889	0.728615	0.873038	1.11684	1.02907	1.30398	1.02582	1.28541	0.927835	1.2125	3
1934	2	SDS3	P40505	P40505:S167	VSGWDSSSNEYGR	0.496889	0.728615	0.873038	1.11684	1.02907	1.30398	1.02582	1.28541	0.927835	1.2125	3
1935	3	BUD3	P25558	P25558:S1075	ADVENLSDDDEHR	1.09942	1.08667	1.17265	1.01003	0.971966	0.897996	0.940949	0.965441	0.93542	0.91945	4
1936	3	CSE1	P33307	P33307:S532	IRESNTSPAFIFH	0.800519	0.805636	0.911122	1.02753	0.763038	0.819047	0.938578	0.985351	1.45897	1.49022	3
1937	2	BUL2	Q03758	Q03758:S66	QDDDIRSASTTNL	1.38202	1.38751	1.32784	1.14488	0.89203	0.749902	0.819003	0.554378	0.993325	0.749117	5
1938	1	FAR1	P21268	P21268:T306	GEFPQFTPQEQLI	0.469106	0.623241	0.648707	1.14596	1.7826	1.91261	1.85498	0.5321	0.603136	0.427557	3
1939	3	GAC1	P28006	P28006:T454	DKLENATPPPPSS	0.9133	1.16024	1.13483	1.03994	0.838354	1.02631	0.970276	0.82827	1.03195	1.05653	4
1940	2	ENT1	Q12518	Q12518:T395	FINSQGTGYRQVS	2.58663	1.91177	1.20417	0.831091	0.53256	0.479077	0.565298	0.600629	0.572753	0.716022	5
1941	1	GPB2	P39717	P39717:S24	RNRVAVSPFSSAL	1.26104	1.21285	1.09044	0.994727	0.994392	0.729086	0.919502	1.00715	0.940491	0.850321	4
1942	1	SGM1	P47166	P47166:T575	MNSLNNTSIPYRR	0.892055	0.747595	1.0698	0.864428	0.980262	0.916686	1.00423	1.14303	1.20527	1.17665	3
1943	3	MPT5	P39016	P39016:S838	NMSRNASISNMPA	1.11361	0.984849	1.05489	1.02238	0.93983	0.942005	0.97212	1.01085	0.958646	1.00082	4
1944	3	PTK2	P47116	P47116:T56	SLRKRPTSPSISG	1.00232	1.14767	1.07559	1.2306	1.01195	0.939443	1.00584	0.923596	0.782335	0.880659	4
1946	3	RBS1	Q05672	Q05672:S447	SSRDTDSVEMKFD	1.00009	0.984638	0.996529	0.869196	0.896726	0.799741	1.25097	1.17332	1.11048	0.918312	3
1947	1	ATP7	P30902	P30902:S109	NAKETESLVSKEL	1.09393	1.00734	1.14694	1.11727	0.818379	1.09843	0.967747	0.932356	0.889501	0.928112	4
1948	1	NUP159	P40477	P40477:S889	SNTSTVSPMEEAD	1.26304	1.02004	1.31292	1.28562	0.996705	0.909299	0.723351	0.695741	0.863537	0.929739	4
1949	3	STB3	Q12427	Q12427:S254	SFGRRRSQVVFAD	1.25	1.01009	1.32202	0.942411	1.05657	0.746527	0.907023	0.96277	0.846384	0.956197	4
1950	2	SSD1	P24276	P24276:S487	STINNDSDSLSSP	0.575142	0.551945	0.680202	0.860796	1.48157	1.32072	1.08242	0.98311	1.26474	1.19936	2
1951	1	RRP5	Q05022	Q05022:S1724	YVASHESQKADE*	0.829477	0.886231	0.986641	0.95026	0.749731	0.924358	0.826858	1.11179	1.17902	1.55563	3
1952	3	BUD14	P27637	P27637:S507	KSEPVDSDYDTDL	1.32723	1.26079	1.48963	0.951771	0.915236	0.876589	0.838857	0.738459	0.860569	0.740863	5
1953	3	SEC9	P40357	P40357:S304	PMTYTPSFIASDE	1.77331	1.29059	1.21657	0.913593	0.928316	0.66836	0.885497	0.651791	0.838644	0.833328	5
1954	1	TFA2	P36145	P36145:S97	DEDFGSSPSKKVR	0.266768	0.289634	1.0061	0.596418	0.764101	0.823171	1.22142	2.08651	1.41006	1.53582	2
1955	3	ENT1	Q12518	Q12518:S163	RRGTGRSDENDDD	1.01084	0.9339	1.02609	0.871036	0.818784	0.93218	0.924771	1.12494	1.11897	1.23847	3
1956	2	SSK1	Q07084	Q07084:S673	DSVLVKSPQKPIA	0.912046	0.587412	0.929204	0.936879	0.875926	0.841611	0.78743	1.25971	1.25564	1.61414	3
1957	3	XRN1	P22147	P22147:S1510	NSTECQSPKSQSN	0.706405	0.6307	0.780366	1.01266	0.934696	1.13432	1.08734	1.28848	1.10829	1.31675	3
1958	3	BBC1	P47068	P47068:T895	SIRRSTTHDVGEI	0.921124	1.10182	1.0687	1.23298	0.991323	1.00182	0.766124	1.03251	0.779076	1.10454	4
1959	2	ASF1	P32447	P32447:S232	EEDIENSDGDEEE	0.216676	0.374769	0.839419	0.691758	1.17647	1.22221	0.488725	1.54883	1.92601	1.51513	2
1960	2	SNQ2	P32568	P32568:S64	DTASQISATVSEM	0.647482	0.678417	0.960432	0.788489	1.10216	1.20216	1.06906	1.18201	1.14173	1.22806	3
1961	2	SNQ2	P32568	P32568:T59	TGPARDTASQISA	0.647482	0.678417	0.960432	0.788489	1.10216	1.20216	1.06906	1.18201	1.14173	1.22806	3
1962	3	MET30	P39014	P39014:T45	LKRLLITGSSDDL	1.07816	1.26469	1.29144	1.12978	0.978584	0.946408	0.910879	0.731028	0.716724	0.952303	4
1963	1	IML1	P47170	P47170:T743	SPLGSNTPLPSSE	1.25498	1.03341	1.0862	0.839536	0.831747	0.669898	1.10005	1.1892	0.882811	1.11217	4
1964	1	BBC1	P47068	P47068:S345	KEITKTSREADEG	0.961793	0.927443	1.3872	1.23738	1.03763	1.04635	1.03472	0.720287	0.940918	0.706283	4
1965	3	SOL1	P50278	P50278:S68	RVNSVRSNASSRG	1.13713	1.0672	1.05479	0.975165	0.852559	1.00299	0.948911	1.1579	0.897759	0.905604	4
1966	3	SOL1	P50278	P50278:S71	SVRSNASSRGGSE	1.12885	1.06872	1.05292	0.970917	0.852315	1.00066	0.947944	1.16264	0.907613	0.907417	4
1967	3	DCS2	Q12123	Q12123:S63	PSQSGRSTPIFFH	0.962455	0.820795	1.03777	1.0388	1.04747	1.06282	1.07381	1.01595	1.02569	0.914438	3
1968	2	BAP2	P38084	P38084:S87	GVESITSDSKLKK	0.609651	0.706287	0.759901	0.954687	0.905612	1.13066	1.34339	1.29929	1.02906	1.26146	3
1969	2	CDC60	P26637	P26637:S733	NSKMSKSTGNFMT	1.40403	1.10238	1.22645	0.881851	1.22394	1.03933	0.894409	0.739438	0.703773	0.784397	4
1970	3	RSC6	P25632	P25632:T303	DGVEGSTPKDKPE	1.18483	1.07207	1.1135	0.958383	0.974617	1.058	0.803846	0.782123	1.0967	0.955926	4
1971	3	MED4	Q12343	Q12343:S22	IRSSSVSLVAEAT	1.14907	1.08453	1.05101	1.19636	1.15506	0.863947	0.91263	0.841341	0.972068	0.773995	4
1972	3	ECM32	P32644	P32644:S212	STIQSSSSSNLRN	1.15358	1.13925	1.2455	1.09762	0.974651	0.765834	0.900395	0.900125	0.89933	0.923709	4
1973	3	HAL5	P38970	P38970:S333	EKDADASVNSGDD	1.28973	0.906612	1.32097	1.21355	0.93713	1.08058	0.91694	0.785522	0.694466	0.854502	4
1974	1	RBS1	Q05672	Q05672:S411	HFQGKNSYSGAIP	0.902387	0.733408	1.02362	0.964629	0.865392	0.924634	0.989126	1.1721	1.25259	1.1721	3
1975	1	CAF120	P53836	P53836:S538	TRVTEGSPYAKQR	0.295326	0.329136	0.794733	1.04892	0.985269	1.30667	1.41568	1.14469	1.26048	1.41909	2
1976	3	ABP1	P15891	P15891:S515	QLPSRSSAAPPPP	1.51173	1.19088	1.35061	1.26014	0.946385	0.699244	0.850786	0.658563	0.711327	0.820343	5
1977	2	JIP4	Q03361	Q03361:S632	FSLEIDSITDSIE	1.29578	1.10228	1.24914	1.31436	1.58561	0.834917	0.833621	0.700155	0.3382	0.74594	4
1978	2	JIP4	Q03361	Q03361:S636	IDSITDSIENGDV	1.29578	1.10228	1.24914	1.31436	1.58561	0.834917	0.833621	0.700155	0.3382	0.74594	4
1979	1	MEP2	P41948	P41948:S457	IPEPIRSKTSAQM	0.778951	1.18839	1.00271	1.35219	1.22867	1.19058	0.902337	0.842813	0.728337	0.785021	4
1980	2	YSP2	Q06681	Q06681:T401	ANSNSETENDNDR	1.1191	1.4867	1.54969	1.23842	0.735196	1.07018	0.833766	0.858223	0.624768	0.483955	5
1981	1	SEC9	P40357	P40357:S315	DEAARNSEVDLNE	1.34182	1.25348	1.49655	1.03887	0.776041	0.848171	0.865759	0.822876	0.826236	0.730194	5
1982	3	BDF1	P35817	P35817:S270	AKGRRSSAQEDAP	0.895079	0.860186	0.950974	1.06774	1.09387	1.02667	1.09716	0.97551	1.02415	1.00866	3
1983	3	NOT3	P06102	P06102:T454	IGSALNTPKLSTS	0.886431	0.810513	1.01902	0.856711	0.990381	1.19474	1.09223	1.14376	1.11178	0.894422	3
1984	3	REG1	Q00816	Q00816:S773	TLSLGKSGSTNSL	0.811946	0.795571	1.02979	0.956524	1.02766	1.01219	1.09842	1.22055	1.07721	0.970138	3
1985	1	BOI1	P38041	P38041:S601	FSSKSQSNPTSPT	0.267618	0.438384	0.673506	0.598318	0.800306	1.09532	1.98165	1.20364	1.93768	1.00357	2
1986	3	PAL1	Q05518	Q05518:S121	ATDFRRSPPPVSR	0.905652	0.808835	0.860053	0.822565	1.06569	0.907623	1.05976	1.17512	1.38293	1.01177	3
1987	3	MTC1	P47018	P47018:S72	LEELEKSNLSLTD	1.43232	1.30099	1.52398	1.05158	0.872028	0.753644	0.734903	0.71875	0.874745	0.737068	5
1988	2	MTC1	P47018	P47018:S75	LEKSNLSLTDKKG	1.43386	1.15278	1.52783	1.11148	0.952387	0.703459	0.740693	0.838383	0.825249	0.713884	5
1989	3	OSH2	Q12451	Q12451:S422	HSKTQGSLPEASQ	0.562994	0.806934	0.839723	1.20255	1.10374	1.20356	1.16225	1.13667	0.916981	1.06459	3
1990	2	YRB2	P40517	P40517:S51	EETSDKSEAPNKN	1.59979	1.32227	1.58753	1.0174	1.22047	0.589774	0.519769	0.734884	0.690928	0.717193	5
1991	3	ZRT2	Q12436	Q12436:S170	NNEAAYSIHNDKT	1.16654	1.21439	1.25477	1.07952	1.09731	0.817537	1.06036	0.752147	0.796575	0.760861	4
1992	1	SBE22	P38814	P38814:S116	RRERPASNSSIGT	0.871366	0.716073	0.845484	1.47615	1.2294	1.37003	1.22077	0.88862	0.75921	0.622897	4
1993	3	SBE22	P38814	P38814:S118	ERPASNSSIGTKT	0.830313	0.737735	0.783699	1.28438	1.24466	1.60478	0.93592	1.07351	0.852324	0.652674	3
1994	2	BOI2	P39969	P39969:S477	QLYSWQSPTLSFS	0.288845	0.342961	0.435923	0.904382	1.36155	1.29449	1.54914	1.21547	1.02025	1.58699	2
1995	3	POR1	P04840	P04840:S55	VKDGPLSTNVEAK	1.12576	0.891043	1.20121	1.1387	0.996012	0.861743	0.997729	0.877936	0.983438	0.92643	4
1996	1	INP52	P50942	P50942:S152	RSSSSRSLNAQEQ	0.882078	0.917828	1.08957	0.852616	0.878126	0.84507	1.01538	1.13934	1.20922	1.17077	3
1997	1	ITC1	P53125	P53125:T1258	VGQTSRTVTPAPN	1.48262	1.43298	1.29431	0.777735	0.97137	0.843558	0.930896	0.811392	0.781996	0.673142	5
1998	3	FRA1	Q07825	Q07825:S68	LENSRRSSSMLLN	1.22506	1.26529	1.09043	1.0614	0.939521	0.869358	0.756884	0.890468	0.928843	0.97275	4
1999	3	YLR407W	Q06070	Q06070:T84	GGGVNSTLEMKLT	1.27588	1.16493	1.33	1.06613	0.935978	0.843917	0.67324	0.83304	0.968071	0.908815	4
2000	1	BAS1	P22035	P22035:S656	NKLLNPSPNSVRS	0.898543	0.868355	0.898071	0.954436	0.896184	0.746663	0.918589	1.22494	1.20537	1.38885	3
2001	3	NOT3	P06102	P06102:S450	ANSRIGSALNTPK	1.05027	0.990005	1.13353	0.954254	1.02879	1.09184	1.12335	1.00237	0.8766	0.748984	4
2002	3	RNR2	P09938	P09938:S15	AAADALSDLEIKD	1.17701	1.07617	1.12853	1.03588	1.08117	0.976388	0.999177	0.824386	0.870047	0.831243	4
2003	3	RIM4	P38741	P38741:S525	MPLRRKSMPNSWS	1.1709	0.916704	1.31345	1.29931	1.04862	0.999427	1.0329	0.87545	0.627365	0.715883	4
2004	1	RAD9	P14737	P14737:T218	ALEGIVTPKRYKD	0.711963	0.693504	0.774369	0.751516	0.798101	1.19276	0.708447	0.933462	1.82825	1.60763	3
2005	3	BSP1	Q06604	Q06604:S79	NYEMTFSPKKTHY	0.64327	0.641148	0.824119	0.997408	1.01622	1.25308	1.29459	1.05459	1.14663	1.12894	3
2006	2	STE20	Q03497	Q03497:T511	KQTHAPTTPNRTS	0.659882	0.489744	0.592304	0.795039	0.894419	1.77135	1.41119	1.26252	0.950072	1.17348	2
2007	3	UIP4	Q08926	Q08926:S82	KEVDEHSNENNVA	1.02615	1.06378	1.16205	1.27603	0.896535	1.13245	0.791929	0.589694	1.08204	0.979344	4
2008	2	ICS2	P38284	P38284:S172	VNSRKTSLASSFL	1.15268	1.13621	1.25705	1.50879	1.37137	0.905085	1.19343	0.642681	0.463915	0.368786	4
2009	3	NOT3	P06102	P06102:S442	AATTTSSNANSRI	1.1486	1.04732	1.284	1.10284	0.95854	0.915511	0.970263	0.939948	0.826983	0.805997	4
2010	3	RGT1	P32862	P32862:S599	IVGVALSPSNDNN	0.844931	0.818308	0.954933	0.909423	1.04343	0.826996	1.12294	1.2332	1.00425	1.24159	3
2011	1	QDR3	P38227	P38227:S57	NLESTASNSREHR	0.717133	0.580944	0.761561	0.779275	0.94751	1.43255	1.50845	1.20489	1.08975	0.977938	3
2012	2	SWI5	P08153	P08153:S225	DGPQFLSPKRKIS	0.406741	0.432824	0.582206	0.578375	0.645497	0.675957	0.600627	0.826615	1.56769	3.68347	1
2013	2	JEN1	P36035	P36035:T615	YEEHIETV*	1.34831	1.25007	1.12475	1.0023	1.01642	0.700951	1.16278	0.635264	0.697205	1.06194	4
2014	2	OPY2	Q06810	Q06810:S138	LEEASQSYGNEEE	1.03108	1.20343	1.02958	0.976895	0.896365	0.812825	0.815835	0.921201	1.02055	1.29224	4
2015	3	SAS10	Q12136	Q12136:S314	VNEGDGSESEETA	1.23113	1.3061	0.928749	0.902463	1.19996	0.88237	1.06465	0.951757	0.798843	0.733981	4
2016	3	RPC19	P28000	P28000:T33	EQDVDMTGDEEQE	0.848555	1.39675	1.13705	1.30352	0.990273	1.25614	0.548475	0.998398	0.605209	0.915629	4
2017	3	PPZ1	P26570	P26570:S253	RKSSFGSDGNTAY	0.70411	0.740183	1.01458	0.819079	0.791008	1.16518	1.12484	1.16089	1.29629	1.18384	3
2018	3	GAL11	P19659	P19659:S1034	KKIKVDSPDDPFM	1.10189	1.04882	1.13503	0.946529	1.11608	0.887335	1.01217	0.929541	0.939781	0.882824	4
2019	3	SPC105	P53148	P53148:S329	NHHIDESPSEKHA	0.891614	0.909906	0.841468	0.93659	0.85153	1.11561	1.01588	1.07624	1.1424	1.21876	3
2020	2	SSN2	P38931	P38931:S472	QNENLPSDKSDSM	1.09465	0.951202	1.0518	1.15166	1.04663	1.03592	1.0422	0.950464	0.80492	0.87055	4
2021	2	SSN2	P38931	P38931:S475	NLPSDKSDSMVDK	1.09465	0.951202	1.0518	1.15166	1.04663	1.03592	1.0422	0.950464	0.80492	0.87055	4
2022	2	ZRG8	P40021	P40021:S547	EDGKDNSNNGDEN	1.12841	1.21019	1.5786	1.15869	1.07494	0.894079	0.783204	0.797751	0.671149	0.702996	4
2023	2	ZRG8	P40021	P40021:S555	NGDENESDNLYQK	1.12841	1.21019	1.5786	1.15869	1.07494	0.894079	0.783204	0.797751	0.671149	0.702996	4
2024	2	FIR1	P40020	P40020:T398	EPSEEPTSPTRQV	0.584605	0.687453	1.04796	0.759987	0.608423	1.1075	0.89423	1.13457	1.76139	1.41388	3
2025	3	RTN1	Q04947	Q04947:S217	ISNLVKSKTAPVS	1.36204	1.05366	1.04492	1.09068	1.07111	0.906724	0.760987	1.00343	0.73247	0.973977	4
2026	2	YGR130C	P53278	P53278:Y805	PKDDSLYEYHTEE	1.50765	1.08242	1.8749	1.52157	0.88681	0.746869	0.702026	0.793258	0.449977	0.434514	5
2027	3	VPS5	Q92331	Q92331:S53	LLETTASFADKID	1.76826	1.83695	1.30118	1.03525	1.05468	0.63447	0.402015	0.315204	0.874702	0.777289	5
2028	1	RDH54	P38086	P38086:T202	GNPSPPTTSTTET	0.612797	1.26835	0.595696	0.520165	0.45176	0.731082	1.19282	1.19282	1.71013	1.72438	3
2029	3	GLO3	P38682	P38682:S389	GTQKAISSDQLFG	1.23215	1.28581	1.20087	0.772254	0.899553	0.766956	0.831183	0.948839	0.899808	1.16257	4
2030	3	NUP159	P40477	P40477:S940	PKDGYVSGSEISV	1.22724	1.11727	1.07885	0.9941	0.987998	0.933998	0.877337	1.04059	0.872802	0.869818	4
2031	3	VHS2	P40463	P40463:S28	NNYMPPSPSMSES	0.669278	0.743338	0.944626	0.979583	1.14288	1.12857	1.12007	1.09493	1.09057	1.08615	3
2032	2	VHS2	P40463	P40463:S425	SKSNSNSTITSMN	0.88587	0.747822	0.862247	0.848221	1.13908	0.897682	0.960431	1.12358	1.06747	1.46759	3
2033	2	WTM1	Q12363	Q12363:S130	SMSKNGSLAWFKE	1.43861	0.872881	1.21037	1.16252	1.15103	0.974188	1.00467	0.880097	0.57662	0.729021	4
2034	2	DOT1	Q04089	Q04089:S219	ISLRTNSPQPTSL	1.17232	1.21028	1.04443	1.17631	0.873909	1.1963	1.0038	0.771332	0.855925	0.695397	4
2035	2	EXO84	P38261	P38261:S139	LSTADLSLNDSSY	0.906299	0.894718	1.17617	1.2804	1.26026	1.01304	0.966719	0.843865	0.743165	0.915362	4
2036	3	YPK1	P12688	P12688:S644	REKPIDSVVDEYL	0.735472	0.891986	0.954456	0.85291	0.962889	0.901766	1.19183	1.13399	1.03553	1.33917	3
2037	2	SGT1	Q08446	Q08446:S338	ADEEAGSADSFFQ	0.450685	0.707809	0.850735	1.05651	1.17196	1.14305	1.11935	1.17214	0.995278	1.33248	3
2038	3	UTP14	Q04500	Q04500:S488	KMLDRNSDDEEDG	1.00811	1.0146	1.06541	0.937525	1.0216	1.03528	1.02266	0.979651	0.91048	1.00468	4
2039	2	ESC1	Q03661	Q03661:S1098	SQACSDSDRDQDS	0.781683	0.605256	0.923356	1.02831	1.00314	0.933286	1.15601	1.0402	1.34376	1.18499	3
2040	2	PTP3	P40048	P40048:S303	SPRNVLSDSPMSS	1.01447	1.12413	1.31523	1.30738	1.20522	0.954456	1.10984	0.764065	0.527237	0.677978	4
2041	3	PTP3	P40048	P40048:S311	SPMSSSSPISALF	1.19727	1.01525	1.23203	1.1591	1.0847	1.00222	0.901806	0.96204	0.599314	0.846263	4
2042	2	IRS4	P36115	P36115:S195	SSGRRLSSSSMEP	1.15623	1.32897	1.32037	1.32897	0.819339	0.868548	0.85616	0.686855	0.611493	1.02306	4
2043	2	IRS4	P36115	P36115:S198	RRLSSSSMEPATN	1.15623	1.32897	1.32037	1.32897	0.819339	0.868548	0.85616	0.686855	0.611493	1.02306	4
2044	3	SEC16	P48415	P48415:S1383	NLTRELSEVASRL	1.23439	1.15392	1.08441	0.91648	1.00516	0.913489	0.958277	0.92831	0.873632	0.931937	4
2045	3	ENT5	Q03769	Q03769:S405	AFSDLFSYSKSLV	2.41691	1.90888	1.20393	0.758135	0.913849	0.416334	0.731098	0.363884	0.561929	0.725054	5
2046	3	MHP1	P43638	P43638:S174	RERKERSPSPTHV	1.02918	1.0789	1.03074	1.0893	0.897459	1.06363	0.746436	0.867617	1.15282	1.04392	4
2047	3	MHP1	P43638	P43638:S176	RKERSPSPTHVDR	1.03268	1.07386	1.05392	1.09186	0.862852	1.1019	0.720053	0.871635	1.168	1.02323	4
2048	1	STM1	P39015	P39015:T248	ARKGNNTANATNS	1.22714	1.21787	1.55962	1.64714	0.958092	1.07525	0.531141	0.213475	0.879833	0.690438	5
2049	2	HMX1	P32339	P32339:T196	ELVKKGTNFFTFS	1.47078	1.36566	1.04844	1.07417	1.12214	0.855061	0.900521	0.69294	0.550542	0.919742	5
2050	2	FLC3	P53121	P53121:S779	NYVRDDSINSLGN	0.503627	0.436674	0.847331	0.866966	1.05418	1.3382	1.1228	1.30452	1.25387	1.27183	2
2051	3	BOI1	P38041	P38041:S209	SNISTKSLEPSSE	1.2223	1.0681	1.15412	1.16047	0.871289	0.879843	0.739441	0.795471	0.947416	1.16156	4
2052	2	RPN1	P38764	P38764:S16	QTIDEQSQISPEK	1.64803	1.23245	1.42437	1.07229	0.790483	0.831327	0.872706	0.706119	0.677047	0.74518	5
2053	2	BRE4	Q07660	Q07660:S9	RYERDRSPTPDPD	1.28593	1.23346	1.38653	1.07687	1.12042	0.667234	0.98685	0.741071	0.695649	0.80599	4
2054	2	BRE4	Q07660	Q07660:T11	ERDRSPTPDPDIV	1.28593	1.23346	1.38653	1.07687	1.12042	0.667234	0.98685	0.741071	0.695649	0.80599	4
2055	1	CAJ1	P39101	P39101:Y268	RSVKSAYNLLSTG	2.13179	1.46429	1.06096	0.847452	0.788236	0.462875	0.812251	0.667171	1.08925	0.675725	5
[truncated: 5,777 more rows]

## Sheet: phosphosites complete
rank	site_id	protein	protein_description	gene_names	min_corrected_pval	pearson_r_total_proteins_rep1	pearson_r_total_proteins_rep2	Abundance: 126_rep1	Abundance: 127N_rep1	Abundance: 127C_rep1	Abundance: 128N_rep1	Abundance: 128C_rep1	Abundance: 129N_rep1	Abundance: 129C_rep1	Abundance: 130N_rep1	Abundance: 130C_rep1	Abundance: 131_rep1	Abundance: 126_rep2	Abundance: 127N_rep2	Abundance: 127C_rep2	Abundance: 128N_rep2	Abundance: 128C_rep2	Abundance: 129N_rep2	Abundance: 129C_rep2	Abundance: 130N_rep2	Abundance: 130C_rep2	Abundance: 131_rep2	sequence_context	matches_cdk_motif	ymdb
1	P53865:S89	P53865	Chaotic nuclear migration protein 67 OS=Saccharomyces cerevisiae (strain ATCC 204508 / S288c) GN=CNM67 PE=1 SV=1	CNM67	6.33576e-05	0.288727	0.572413	28.4	29.34	42.49	42.45	50.25	70.46	72.32	77.58	92.92	113.66	33.5	33.26	39.38	42.77	52.26	62.41	64.2	82.48	89.97	104.84	NTSYQESPGLQER	FALSE	FALSE
2	P40316:S277	P40316	Securin OS=Saccharomyces cerevisiae (strain ATCC 204508 / S288c) GN=PDS1 PE=1 SV=1	PDS1	0.000445601			0	4.45	5.61	5.84	15.73	24.32	34.41	40.88	52.21	66.77	25.3	28.2	38.82	47.35	95.14	75.83	163.6	155.15	281.76	308.6	YVPEGYSPFQQDD	FALSE	FALSE
3	P46676:S738	P46676	Suppressor of mar1-1 protein OS=Saccharomyces cerevisiae (strain ATCC 204508 / S288c) GN=SUM1 PE=1 SV=2Suppressor of mar1-1 protein OS=Saccharomyces cerevisiae (strain ATCC 204508 / S288c) GN=SUM1 PE=1 SV=2	SUM1	0.000793466	0.581873	-0.0455409	24.3	22.96	33.02	29.73	44.76	59.1	67.16	97.01	101.82	115.63	26.6	25.72	33.26	39.05	48.95	61.39	68.43	104.21	117.08	131.15	TENTSISPKKRRT	TRUE	FALSE
4	Q07834:S762	Q07834	KH domain-containing protein YLL032C OS=Saccharomyces cerevisiae (strain ATCC 204508 / S288c) GN=YLL032C PE=1 SV=1	YLL032C	0.0015297	-0.567121	0.651182	102.8	81.64	101.15	133.19	190.22	208.87	239.08	278.36	282.76	369.01	107	101.97	134.25	159.82	179.93	223.28	215.01	282.19	280.05	346.06	TSQSGASPQRHKM	TRUE	FALSE
5	P24279:S794	P24279	DNA replication licensing factor MCM3 OS=Saccharomyces cerevisiae (strain ATCC 204508 / S288c) GN=MCM3 PE=1 SV=1DNA replication licensing factor MCM3 OS=Saccharomyces cerevisiae (strain ATCC 204508 / S288c) GN=MCM3 PE=1 SV=1DNA replication licensing factor MCM3 OS=Saccharomyces cerevisiae (strain ATCC 204508 / S288c) GN=MCM3 PE=1 SV=1	MCM3	0.00273468	-0.4016	0.688397	8.7	8.4	12.88	16.38	16.89	27.44	32.55	52.04	65.91	74.93	18.7	16.48	17.91	23.2	24.14	38.2	34.79	54.58	58.24	62.56	RRSTASSVNATPS	FALSE	FALSE
6	Q12263:S460	Q12263	Serine/threonine-protein kinase GIN4 OS=Saccharomyces cerevisiae (strain ATCC 204508 / S288c) GN=GIN4 PE=1 SV=1Serine/threonine-protein kinase GIN4 OS=Saccharomyces cerevisiae (strain ATCC 204508 / S288c) GN=GIN4 PE=1 SV=1	GIN4	0.00309423	0.987739	0.987391	7.5	15.98	17.28	24.51	58.48	82.82	105.28	139.82	137.63	153.6	12.5	14.5	22.36	29.26	59.09	95.95	116.23	160.78	160.96	219.93	TIVNQSSPTPASR	FALSE	FALSE
7	P38623:S46	P38623	Serine/threonine-protein kinase RCK2 OS=Saccharomyces cerevisiae (strain ATCC 204508 / S288c) GN=RCK2 PE=1 SV=3Serine/threonine-protein kinase RCK2 OS=Saccharomyces cerevisiae (strain ATCC 204508 / S288c) GN=RCK2 PE=1 SV=3	RCK2	0.00354337	-0.525417	-0.652926	239.8	226.19	257.45	357.03	333.79	413.02	470.41	478.05	519.21	575.5	133.6	121.13	145.93	160.35	206.72	190.54	223.68	242.71	268	302.48	VSQITSSPKKSFQ	TRUE	FALSE
8	P40317:S838	P40317	Protein SOK1 OS=Saccharomyces cerevisiae (strain ATCC 204508 / S288c) GN=SOK1 PE=1 SV=2Protein SOK1 OS=Saccharomyces cerevisiae (strain ATCC 204508 / S288c) GN=SOK1 PE=1 SV=2	SOK1	0.00506547	-0.280225	-0.127841	109.6	108.54	107.65	142.37	190.96	249.38	296.42	438.89	555.32	573.63	110.2	112	168.07	153.01	182.35	216.91	264.35	375.81	352.75	531.04	ISPSLMSPSKTST	TRUE	FALSE
9	P14737:T492	P14737	DNA repair protein RAD9 OS=Saccharomyces cerevisiae (strain ATCC 204508 / S288c) GN=RAD9 PE=1 SV=2	RAD9	0.00516207	0.28463	0.481731	5.6	5.97	5.17	5.42	10.77	13.77	16.12	18.24	18.9	18	7.4	5.86	6.34	6.17	10.8	12.96	19.61	20.51	18.38	16.97	ILEVPETSSPSKN	FALSE	FALSE
10	P17121:S99	P17121	GTPase-activating protein SAC7 OS=Saccharomyces cerevisiae (strain ATCC 204508 / S288c) GN=SAC7 PE=1 SV=2	SAC7	0.00587203	0.832822	0.897275	57.4	49.57	76.72	92.2	72.94	99.91	125.64	144.33	179.14	192.33	89.1	81.22	116.46	93.95	104.41	136.65	136.87	174.78	199.12	239.01	NANSGTSPHAEFK	FALSE	FALSE
11	P07866:S854	P07866	Guanine nucleotide exchange factor LTE1 OS=Saccharomyces cerevisiae (strain ATCC 204508 / S288c) GN=LTE1 PE=1 SV=2Guanine nucleotide exchange factor LTE1 OS=Saccharomyces cerevisiae (strain ATCC 204508 / S288c) GN=LTE1 PE=1 SV=2	LTE1	0.0065738	0.0276597		20.4	19.42	23.22	23.36	49.09	48.45	48.87	53.22	54.91	52.33	7.8	4.27	5.67	10.21	16.98	17.73	26.42	28.01	31.63	43.18	FESAQNSPLKQTQ	TRUE	FALSE
12	P40568:S69	P40568	Kinetochore-associated protein DSN1 OS=Saccharomyces cerevisiae (strain ATCC 204508 / S288c) GN=DSN1 PE=1 SV=1	DSN1	0.0104818			61.6	48.35	63.51	92.1	104.3	112.48	113.44	145.19	151.13	167.95	56.6	46.07	74.97	75.01	95.7	98.45	120.56	132.11	139.77	155.86	QSVSNLSPDLKFK	FALSE	FALSE
13	P40489:S551	P40489	Transcriptional repressor XBP1 OS=Saccharomyces cerevisiae (strain ATCC 204508 / S288c) GN=XBP1 PE=1 SV=1	XBP1	0.0126791	0.840784	0.96462	11.6	9.71	12.22	20.44	53.73	52.17	78.42	78.66	81.12	92.37	9.8	9.23	12.01	17.56	36.27	57.3	57.91	70.57	62.76	70.5	PPNQLSSPQRQLN	TRUE	FALSE
14	P19659:S810	P19659	Mediator of RNA polymerase II transcription subunit 15 OS=Saccharomyces cerevisiae (strain ATCC 204508 / S288c) GN=GAL11 PE=1 SV=3	GAL11	7.88293e-06	-0.256259		34.6	30.95	62.08	91.27	112.42	119.11	142.27	196.16	229.95	269.51											TPNTNPSPLKTQT	TRUE	FALSE
15	Q08967:S707	Q08967	Flavin carrier protein 1 OS=Saccharomyces cerevisiae (strain ATCC 204508 / S288c) GN=FLC1 PE=1 SV=1Flavin carrier protein 1 OS=Saccharomyces cerevisiae (strain ATCC 204508 / S288c) GN=FLC1 PE=1 SV=1	FLC1	0.000247813	0.923392		105.6	119.27	144.08	158.75	181.88	212.09	269.15	310.23	338.77	372.29											ITQQEVSPDRASS	TRUE	FALSE
16	Q12263:S471	Q12263	Serine/threonine-protein kinase GIN4 OS=Saccharomyces cerevisiae (strain ATCC 204508 / S288c) GN=GIN4 PE=1 SV=1	GIN4	0.000362959	0.986363	0.928796	94.7	82.14	98.62	152.91	214.29	294.81	354.07	442.96	534.41	598.76	53.6	52.13	42.04	67.57	99.77	103.45	172.48	184.82	232.45	185.28	SRNKRASVINVEK	FALSE	FALSE
17	Q08438:T108	Q08438	Phosphopantothenoylcysteine decarboxylase subunit VHS3 OS=Saccharomyces cerevisiae (strain ATCC 204508 / S288c) GN=VHS3 PE=1 SV=1	VHS3	0.000866664	-0.42051	0.1973	19.2	23.17	32.03	38.8	37.9	51.97	52.38	60.52	57.81	64.89	53.8	73.37	80.31	96.4	120.72	143.93	147.6	166.84	189.08	207.78	RSDVEQTPPNQVA	FALSE	FALSE
18	P40020:S225	P40020	Factor interacting with REF2 OS=Saccharomyces cerevisiae (strain ATCC 204508 / S288c) GN=FIR1 PE=1 SV=3	FIR1	0.000881007			12.4	11.03	13.21	20.96	28.82	32.67	34.1	54.62	61.81	79.8											LYLTPESPLNRYH	FALSE	FALSE
19	Q06315:S580	Q06315	Protein SKG3 OS=Saccharomyces cerevisiae (strain ATCC 204508 / S288c) GN=SKG3 PE=1 SV=1Protein SKG3 OS=Saccharomyces cerevisiae (strain ATCC 204508 / S288c) GN=SKG3 PE=1 SV=1Protein SKG3 OS=Saccharomyces cerevisiae (strain ATCC 204508 / S288c) GN=SKG3 PE=1 SV=1	SKG3	0.00161571	0.212425	-0.257075	101.3	102.37	106.66	101.28	83.18	64.73	58.79	58.48	57.11	63.02	89.8	83.2	92.88	102.15	85.33	62.53	59.35	41.35	41.67	43.28	KLKITDSNLENME	FALSE	FALSE
20	P53832:S421	P53832	Cell wall integrity and stress response component 2 OS=Saccharomyces cerevisiae (strain ATCC 204508 / S288c) GN=WSC2 PE=1 SV=1	WSC2	0.00171984			13.6	11.33	11.67	19.82	29.77	51.26	57.34	72.65	91.22	105.12											APGGRDSIITGDA	FALSE	FALSE
21	Q04279:S450	Q04279	Eisosome protein SEG1 OS=Saccharomyces cerevisiae (strain ATCC 204508 / S288c) GN=SEG1 PE=1 SV=1	SEG1	0.00183366	0.356021	0.532262	25.7	23.97	31.81	31.4	39.69	44.53	53.83	65.46	54.31	49.04	32.9	32.57	35.7	34.58	40.68	38.99	61.93	64.84	61.05	64.57	ENDTTSSPTQDLD	FALSE	FALSE
22	Q07653:S824	Q07653	Protein HBT1 OS=Saccharomyces cerevisiae (strain ATCC 204508 / S288c) GN=HBT1 PE=1 SV=1Protein HBT1 OS=Saccharomyces cerevisiae (strain ATCC 204508 / S288c) GN=HBT1 PE=1 SV=1	HBT1	0.00217625		0.182865											79.4	75.96	77.3	81.93	45.97	38.31	38.09	41.68	37.86	36.65	DPTYAKSQDITGM	FALSE	FALSE
23	P38928:S754	P38928	Axial budding pattern protein 2 OS=Saccharomyces cerevisiae (strain ATCC 204508 / S288c) GN=AXL2 PE=1 SV=1	AXL2	0.00223881	0.96377	0.97251	10.4	10.22	10.57	17.52	22.27	25.83	29.86	31.23	45.31	56.08	13.2	12.21	9.01	14.15	11.58	15.69	34.37	39.7	65.67	52.02	NIQDSQSGKNGIT	FALSE	FALSE
24	P40476:S276	P40476	Pheromone-regulated membrane protein 5 OS=Saccharomyces cerevisiae (strain ATCC 204508 / S288c) GN=PRM5 PE=1 SV=1	PRM5	0.00228433	0.581399	0.518583	8.5	8.3	12.33	16.79	18.37	20.2	25.31	46.89	49.31	43.61	12.7	14.69	24.03	27.35	34.84	35.36	60.28	70.13	73.9	94.1	SRKLLNSPESDGS	FALSE	FALSE
25	P40340:S259	P40340	Tat-binding homolog 7 OS=Saccharomyces cerevisiae (strain ATCC 204508 / S288c) GN=YTA7 PE=1 SV=2	YTA7	0.00273723	0.186694	-0.191807	189.1	201.51	219.48	243.96	246.49	245.66	315.95	318.92	357.28	386.64	125.5	115.17	139.04	137.58	135.94	128.35	150.39	181.29	167.89	241.62	RELQEDSPIREKR	TRUE	FALSE
26	P43603:S377	P43603	LAS seventeen-binding protein 3 OS=Saccharomyces cerevisiae (strain ATCC 204508 / S288c) GN=LSB3 PE=1 SV=3LAS seventeen-binding protein 3 OS=Saccharomyces cerevisiae (strain ATCC 204508 / S288c) GN=LSB3 PE=1 SV=3	LSB3	0.00309469	0.219897	0.779973	22.4	25.59	27.85	29	28.08	19.8	20.46	20.07	23.3	26.16	77.5	66.52	52.06	41.5	29.33	16.26	33.44	20.84	23.4	30.53	SNRFSKSRISSAS	FALSE	FALSE
27	Q12263:S453	Q12263	Serine/threonine-protein kinase GIN4 OS=Saccharomyces cerevisiae (strain ATCC 204508 / S288c) GN=GIN4 PE=1 SV=1	GIN4	0.0031729	0.937996		2.5	9.31	10.13	11.79	33.78	39.3	52.9	53.01	54.91	54.67											SSKKKLSTIVNQS	FALSE	FALSE
28	P38193:S409	P38193	Serine/threonine-protein phosphatase 4 regulatory subunit 2 OS=Saccharomyces cerevisiae (strain ATCC 204508 / S288c) GN=PSY4 PE=1 SV=1Serine/threonine-protein phosphatase 4 regulatory subunit 2 OS=Saccharomyces cerevisiae (strain ATCC 204508 / S288c) GN=PSY4 PE=1 SV=1	PSY4	0.00325019	0.382962		41.7	56.04	45.79	47.67	76	132.48	149.19	156.45	148.03	138.98	40.3	35.64	55.5	55.22	75.96	102.89	142.24	122.07	106.84	139.29	PGDELVSPSMSSS	FALSE	FALSE
29	P34216:S1179	P34216	EH domain-containing and endocytosis protein 1 OS=Saccharomyces cerevisiae (strain ATCC 204508 / S288c) GN=EDE1 PE=1 SV=2	EDE1	0.00394835	-0.116267		180.8	170.66	225.42	222.79	224.64	256.62	249.83	285.76	332.97	362.63											YPAPGTSPSHNEG	FALSE	FALSE
30	P16861:S188	P16861	ATP-dependent 6-phosphofructokinase subunit alpha OS=Saccharomyces cerevisiae (strain ATCC 204508 / S288c) GN=PFK1 PE=1 SV=1	PFK1	0.00403443	0.163509		63.6	66.66	63.18	58.51	56.58	51.77	54.04	44.32	35.11	33.38											EIISRASSDASDL	FALSE	TRUE
31	Q00816:S421	Q00816	Resistance to glucose repression protein 1 OS=Saccharomyces cerevisiae (strain ATCC 204508 / S288c) GN=REG1 PE=1 SV=1	REG1	0.00475799	0.804409	0.774289	61.7	61.1	69.56	77.6	87.51	100.21	103.73	113.53	115.82	115.72	56.1	59.28	58.17	61.71	77.72	78.67	104.97	120.86	137.77	152.14	LDQNLNSPDNNRF	FALSE	FALSE
32	P50942:S1148	P50942	Polyphosphatidylinositol phosphatase INP52 OS=Saccharomyces cerevisiae (strain ATCC 204508 / S288c) GN=INP52 PE=1 SV=1Polyphosphatidylinositol phosphatase INP52 OS=Saccharomyces cerevisiae (strain ATCC 204508 / S288c) GN=INP52 PE=1 SV=1	INP52	0.0055723	0.10738		409	459.67	410.01	459.35	280.9	203.54	147.13	138.53	134.93	123.22											SPSNSKSEEELPC	FALSE	TRUE
33	P24583:S577	P24583	Protein kinase C-like 1 OS=Saccharomyces cerevisiae (strain ATCC 204508 / S288c) GN=PKC1 PE=1 SV=3Protein kinase C-like 1 OS=Saccharomyces cerevisiae (strain ATCC 204508 / S288c) GN=PKC1 PE=1 SV=3	PKC1	0.00587039	-0.117389		58.1	64.24	62.85	66.44	132.38	167.76	188.56	205.92	257.96	292.77											ANGSDLSPSKLAE	TRUE	FALSE
34	P32900:T169	P32900	Protein SKG6 OS=Saccharomyces cerevisiae (strain ATCC 204508 / S288c) GN=SKG6 PE=1 SV=2	SKG6	0.00587882	0.973614	0.665189	231.8	186.23	201.54	208.4	261.58	290.29	327	359.59	377.18	392.55	99.3	91.15	108.56	106.83	122.04	143.36	145.44	159.67	177.43	183.47	YNVRSATPPAIGR	FALSE	FALSE
35	Q06336:S374	Q06336	ADP-ribosylation factor-binding protein GGA1 OS=Saccharomyces cerevisiae (strain ATCC 204508 / S288c) GN=GGA1 PE=1 SV=1	GGA1	0.00590204		-0.612753											9.8	7.25	8.79	10.53	18.19	19.55	28.7	29.11	30.42	32.14	FNKVSLSSPKSPQ	FALSE	FALSE
36	Q06336:S375	Q06336	ADP-ribosylation factor-binding protein GGA1 OS=Saccharomyces cerevisiae (strain ATCC 204508 / S288c) GN=GGA1 PE=1 SV=1	GGA1	0.00590204		-0.612753											9.8	7.25	8.79	10.53	18.19	19.55	28.7	29.11	30.42	32.14	NKVSLSSPKSPQE	FALSE	FALSE
37	Q06169:S45	Q06169	Peroxisomal membrane protein PEX30 OS=Saccharomyces cerevisiae (strain ATCC 204508 / S288c) GN=PEX30 PE=1 SV=1	PEX30	0.00615406	0.562347	0.562885	57.4	42.79	54.37	40.89	38.95	39.3	36.37	30.58	27.71	26.26	75.7	73.28	70.52	62.78	66.37	48.09	49.24	38.15	32.33	26.81	EAESGVSEDNDNG	FALSE	FALSE
38	P42845:S103	P42845	Protein STB1 OS=Saccharomyces cerevisiae (strain ATCC 204508 / S288c) GN=STB1 PE=1 SV=2	STB1	0.00716376		0.694335											6.4	7.25	19.13	33.41	48.62	49.11	62.65	67.82	81.43	90.68	PNTPPSSRQRKAE	FALSE	FALSE
39	P42845:T99	P42845	Protein STB1 OS=Saccharomyces cerevisiae (strain ATCC 204508 / S288c) GN=STB1 PE=1 SV=2	STB1	0.00716376		0.694335											6.4	7.25	19.13	33.41	48.62	49.11	62.65	67.82	81.43	90.68	FVEKPNTPPSSRQ	FALSE	FALSE
40	Q12263:S483	Q12263	Serine/threonine-protein kinase GIN4 OS=Saccharomyces cerevisiae (strain ATCC 204508 / S288c) GN=GIN4 PE=1 SV=1	GIN4	0.0075757	0.984901		111.3	94.38	102.92	190.46	304.02	411.71	464.94	559.18	690.95	694.88											KNQKRASIFSTTK	FALSE	FALSE
41	Q01476:S917	Q01476	Ubiquitin carboxyl-terminal hydrolase 2 OS=Saccharomyces cerevisiae (strain ATCC 204508 / S288c) GN=UBP2 PE=1 SV=2	UBP2	0.00773477	-0.635725	-0.656083	16.4	13.56	13.21	18.57	23.86	27.54	26.76	31.33	50.61	51.11	39.5	50.44	52.06	56.71	64.16	61.39	86.19	98.91	99.21	124.83	DTTGLTSPTRVAK	TRUE	FALSE
42	P19524:S1121	P19524	Myosin-2 OS=Saccharomyces cerevisiae (strain ATCC 204508 / S288c) GN=MYO2 PE=1 SV=1	MYO2	0.00883199		0.652541											11.7	12.31	16.02	17.77	27.45	29.44	37.57	35.62	50.21	66.98	LENSDLSPNDLNL	FALSE	FALSE
43	P24279:S800	P24279	DNA replication licensing factor MCM3 OS=Saccharomyces cerevisiae (strain ATCC 204508 / S288c) GN=MCM3 PE=1 SV=1	MCM3	0.00942248	-0.4206		0	1.52	1.54	3.65	5.38	12.16	15.19	26.83	40.01	47.45											SVNATPSSARRIL	FALSE	FALSE
44	Q05812:S392	Q05812	Meiotic sister-chromatid recombination protein 3 OS=Saccharomyces cerevisiae (strain ATCC 204508 / S288c) GN=MSC3 PE=1 SV=1	MSC3	0.0108184	0.679449	0.491292	67.7	54.63	65.93	71.03	67.67	82.52	130.29	142.18	120.63	107.37	151.2	154.39	173.74	157.9	193.49	232.15	309.35	289.24	287.78	285.81	LRSSSDSPTATAN	FALSE	FALSE
45	P39523:S795	P39523	Uncharacterized protein YMR124W OS=Saccharomyces cerevisiae (strain ATCC 204508 / S288c) GN=YMR124W PE=1 SV=2	YMR124W	0.0116769		-0.423212											254.6	242.07	244.37	223.23	164.49	155.07	117.15	109.17	103.22	100.52	DITSAGSTSGEDS	FALSE	FALSE
46	P43597:S180	P43597	Uncharacterized protein YFR016C OS=Saccharomyces cerevisiae (strain ATCC 204508 / S288c) GN=YFR016C PE=1 SV=1	YFR016C	0.0121747	0.125975	0.623098	10.9	14.47	15.63	19.5	31.56	41.51	49.8	50.43	48.31	46.61	24.6	26.91	32.37	39.48	63.39	89.81	86.7	104.54	109.65	119	GIEVGNSPITRRK	FALSE	FALSE
47	P32521:S747	P32521	Actin cytoskeleton-regulatory complex protein PAN1 OS=Saccharomyces cerevisiae (strain ATCC 204508 / S288c) GN=PAN1 PE=1 SV=2	PAN1	0.0125474		0.773895											50.1	51.13	63.73	87.46	97.9	103	125.93	124.28	139.17	160.38	EEQSSFSSPSAKS	FALSE	FALSE
48	Q12263:T685	Q12263	Serine/threonine-protein kinase GIN4 OS=Saccharomyces cerevisiae (strain ATCC 204508 / S288c) GN=GIN4 PE=1 SV=1	GIN4	0.0129017		0.956256											7.3	3.97	4	7.66	22.82	22.85	40.46	35.4	40.27	43.48	IMFSSPTEEVSPV	FALSE	FALSE
49	P53735:S131	P53735	Protein ZRG17 OS=Saccharomyces cerevisiae (strain ATCC 204508 / S288c) GN=ZRG17 PE=1 SV=1	ZRG17	0.0132128	-0.536667	0.0149719	72.8	75.06	74.96	81.25	55.42	45.33	28.41	34.55	32.31	36.76	10.7	10.82	9.34	7.55	5.07	5	2.48	3.75	4.52	3.31	PPPRTRSPVRGIS	TRUE	FALSE
50	Q05050:S171	Q05050	Eisosome protein 1 OS=Saccharomyces cerevisiae (strain ATCC 204508 / S288c) GN=EIS1 PE=1 SV=1Eisosome protein 1 OS=Saccharomyces cerevisiae (strain ATCC 204508 / S288c) GN=EIS1 PE=1 SV=1	EIS1	0.0132406		-0.536176											28.1	28.6	25.25	24.9	18.96	16.26	15.07	11.8	9.94	7.33	ETTSLSSQTNSRS	FALSE	FALSE
51	P07866:S689	P07866	Guanine nucleotide exchange factor LTE1 OS=Saccharomyces cerevisiae (strain ATCC 204508 / S288c) GN=LTE1 PE=1 SV=2	LTE1	0.0134584	0.0228408		29.9	37.13	31.15	51.42	89.2	95.39	124.5	133.17	125.43	132.51	27.5	17.38	31.59	36.92	55.01	70.03	87.01	71.02	73.6	104.04	IVNNTDSPTLKTK	FALSE	FALSE
52	P32364:S566	P32364	Kinesin-related protein SMY1 OS=Saccharomyces cerevisiae (strain ATCC 204508 / S288c) GN=SMY1 PE=1 SV=1	SMY1	0.013822	0.171511		127.9	123.52	139.24	139.24	154.65	176.71	201.99	191.97	218.25	240.44											ELSLNKSAIPSPR	FALSE	FALSE
53	P32364:S570	P32364	Kinesin-related protein SMY1 OS=Saccharomyces cerevisiae (strain ATCC 204508 / S288c) GN=SMY1 PE=1 SV=1	SMY1	0.013822	0.171511		127.9	123.52	139.24	139.24	154.65	176.71	201.99	191.97	218.25	240.44											NKSAIPSPRRGSM	TRUE	FALSE
54	Q00772:T190	Q00772	Mitogen-activated protein kinase SLT2/MPK1 OS=Saccharomyces cerevisiae (strain ATCC 204508 / S288c) GN=SLT2 PE=1 SV=2	SLT2	0.0142558	0.687013	0.5974	10.7	9.41	10.35	9.28	17.73	16.89	28.21	29.72	28.91	25.04	36.9	26.71	36.26	34.47	54.57	59	56.46	69.91	65.07	61.06	ENSQFLTEYVATR	FALSE	FALSE
55	P32447:T270	P32447	Histone chaperone ASF1 OS=Saccharomyces cerevisiae (strain ATCC 204508 / S288c) GN=ASF1 PE=1 SV=1	ASF1	0.0144331	0.76735	0.643544	63.3	70.31	69.56	68.32	66.93	76.39	85.03	63.53	115.82	114.5	53	54.31	76.64	73.84	76.95	90.72	97.85	131	171.5	166.7	STDIESTPKDAAR	FALSE	FALSE
56	P19158:S924	P19158	Inhibitory regulator protein IRA2 OS=Saccharomyces cerevisiae (strain ATCC 204508 / S288c) GN=IRA2 PE=1 SV=2	IRA2	0.0163048	-0.0918297	-0.597759	108.4	103.38	122.07	129.96	135.86	149.77	160.87	180.28	189.24	186.52	75.2	64.04	73.19	79.06	87.54	90.49	102.5	103.1	103.02	104.94	NSDNVNSLNSSPK	FALSE	FALSE
57	Q12043:S604	Q12043	Lipase 5 OS=Saccharomyces cerevisiae (strain ATCC 204508 / S288c) GN=TGL5 PE=1 SV=1	TGL5	0.0165715	0.462965		11.7	8.19	10.9	13.77	18.79	21.11	22.73	31.33	29.41	37.04	12.2	11.62	16.91	15.64	23.92	18.42	29.31	29.44	33.74	38.16	PLQPLPSPSSTFN	FALSE	TRUE
58	P38934:T336	P38934	Nuclear segregation protein BFR1 OS=Saccharomyces cerevisiae (strain ATCC 204508 / S288c) GN=BFR1 PE=1 SV=1Nuclear segregation protein BFR1 OS=Saccharomyces cerevisiae (strain ATCC 204508 / S288c) GN=BFR1 PE=1 SV=1	BFR1	0.0168332		0.772063											18.3	16.58	23.58	50.22	91.29	73.33	86.39	131.66	214.98	248.65	DDLVLVTPKKDDF	TRUE	FALSE
59	P06102:S657	P06102	General negative regulator of transcription subunit 3 OS=Saccharomyces cerevisiae (strain ATCC 204508 / S288c) GN=NOT3 PE=1 SV=2	NOT3	0.0178039	0.303131	0.047753	2.9	2.63	2.97	3.34	4.86	4.22	6.2	7.08	10.1	10.32	5.6	3.87	7.79	7.34	10.69	12.05	11.25	15	12.35	12.05	QGVNPPSPLDAFR	FALSE	FALSE
60	P07866:S222	P07866	Guanine nucleotide exchange factor LTE1 OS=Saccharomyces cerevisiae (strain ATCC 204508 / S288c) GN=LTE1 PE=1 SV=2	LTE1	0.0178748													1.5	2.88	6.78	12.87	23.04	31.83	48.93	59.77	54.52	75.22	RNQSVLSLYKTSD	FALSE	FALSE
61	Q04336:S963	Q04336	Uncharacterized protein YMR196W OS=Saccharomyces cerevisiae (strain ATCC 204508 / S288c) GN=YMR196W PE=1 SV=1	YMR196W	0.0183656	-0.321805		68.8	65.96	77.6	81.88	83.92	96.09	119.54	140.14	150.03	150.23											SVATTASTESSEQ	FALSE	FALSE
62	P07271:S170	P07271	ATP-dependent DNA helicase PIF1 OS=Saccharomyces cerevisiae (strain ATCC 204508 / S288c) GN=PIF1 PE=1 SV=2	PIF1	0.0184891		0.736229											45.4	43.09	55.39	61.39	66.15	73.33	78.86	119.53	127.12	127.64	ALKKESSFDELQN	FALSE	FALSE
63	Q02866:S245	Q02866	Protein MUK1 OS=Saccharomyces cerevisiae (strain ATCC 204508 / S288c) GN=MUK1 PE=1 SV=1	MUK1	0.0189577	0.626239	0.537854	40.7	40.77	35.99	34.84	49.83	51.16	59	64.28	82.62	95.84	52.4	62.15	71.19	77.78	99.33	124.49	125.62	184.04	184.16	280.58	VGTSVSSPNKMKT	TRUE	FALSE
64	P40059:S491	P40059	Transcriptional regulatory protein DOT6 OS=Saccharomyces cerevisiae (strain ATCC 204508 / S288c) GN=DOT6 PE=1 SV=1	DOT6	0.0197552													12.9	10.82	11.68	15.22	22.27	19.44	31.38	40.14	45.29	48.61	MLSPTHSPQKTLS	TRUE	FALSE
65	P40059:T489	P40059	Transcriptional regulatory protein DOT6 OS=Saccharomyces cerevisiae (strain ATCC 204508 / S288c) GN=DOT6 PE=1 SV=1	DOT6	0.0197552													12.9	10.82	11.68	15.22	22.27	19.44	31.38	40.14	45.29	48.61	ADMLSPTHSPQKT	FALSE	FALSE
66	Q06604:S265	Q06604	Protein BSP1 OS=Saccharomyces cerevisiae (strain ATCC 204508 / S288c) GN=BSP1 PE=1 SV=1	BSP1	0.0202228	-0.233646	0.0625382	60.1	55.94	65.71	65.71	46.03	42.62	38.95	22.75	38.11	35.73	48.4	46.57	47.49	45.97	41.89	29.56	26.01	25.8	23.8	20.29	KLTKAKSYNSEME	FALSE	FALSE
67	Q12291:S78	Q12291	25S rRNA (uridine(2843)-N(3))-methyltransferase OS=Saccharomyces cerevisiae (strain ATCC 204508 / S288c) GN=BMT6 PE=1 SV=1	BMT6	0.0209601	-0.0926417	0.0318282	25.2	23.57	26.97	27.22	33.25	30.96	42.46	46.79	55.91	55.8	71.3	53.72	78.19	70.76	62.07	66.51	104.05	103.88	99.91	119.2	DQDNEKSPLTEQI	FALSE	FALSE
68	P20449:S86	P20449	ATP-dependent RNA helicase DBP5 OS=Saccharomyces cerevisiae (strain ATCC 204508 / S288c) GN=DBP5 PE=1 SV=2	DBP5	0.0210135	0.520268	-0.574075	26.8	20.43	25.1	24.41	26.81	29.85	36.06	60.52	61.11	64.14	4.9	2.78	4.12	5.43	6.73	8.53	9.29	14.67	14.66	19.68	IQADPNSPLYSAK	FALSE	FALSE
69	Q08446:S312	Q08446	Protein SGT1 OS=Saccharomyces cerevisiae (strain ATCC 204508 / S288c) GN=SGT1 PE=1 SV=1	SGT1	0.0211356	-0.603692		122.4	103.79	137.26	212.26	188.01	179.62	247.45	293.91	317.47	361.32											ASKERLSYPSSSK	FALSE	FALSE
70	P34244:S57	P34244	Probable serine/threonine-protein kinase HSL1 OS=Saccharomyces cerevisiae (strain ATCC 204508 / S288c) GN=HSL1 PE=1 SV=2	HSL1	0.0218636		0.96207	19.5	19.73	22.01	23.68	42.75	66.54	98.57	129.95	132.13	155.11	10.9	10.33	10.23	9.15	18.63	25.81	22.71	44.77	37.45	49.61	DATKRLSQPDSTV	FALSE	FALSE
71	P39709:S71	P39709	Probable transporter SEO1 OS=Saccharomyces cerevisiae (strain ATCC 204508 / S288c) GN=SEO1 PE=1 SV=1	SEO1	0.0219742	0.385015		48.8	53.01	49.97	51.21	41.49	38.5	31.93	34.87	32.11	33.67											LHFETSSYSEHKD	FALSE	FALSE
72	P36167:S212	P36167	Protein SRL3 OS=Saccharomyces cerevisiae (strain ATCC 204508 / S288c) GN=SRL3 PE=1 SV=2	SRL3	0.0221642	0.866076	0.329844	8.8	10.62	21.79	47.14	76.95	125.14	110.24	148.94	420.69	450.22	0	1.19	5.45	15.11	34.51	45.82	78.65	143.68	196.61	270.54	VDNVNVSPLRWSS	TRUE	FALSE
73	P40517:T31	P40517	Ran-specific GTPase-activating protein 2 OS=Saccharomyces cerevisiae (strain ATCC 204508 / S288c) GN=YRB2 PE=1 SV=1	YRB2	0.0236112	-0.0352812	0.582011	13.8	13.45	18.49	15.44	24.81	22.82	29.86	62.56	73.02	86.37	31.4	34.16	37.37	36.71	40.35	45.59	58.11	74.98	81.53	106.45	IDKLDGTPKRPRE	TRUE	FALSE
74	Q03707:S78	Q03707	Inner nuclear membrane protein SRC1 OS=Saccharomyces cerevisiae (strain ATCC 204508 / S288c) GN=SRC1 PE=1 SV=2	SRC1	0.0237641	0.0742171	0.258663	29.9	30.15	28.62	30.14	24.17	14.47	15.6	13.41	16.2	12.19	27	26.61	26.25	20.54	14.33	13.64	14.45	12.79	12.75	10.34	VKMDRPSSSPSIA	FALSE	FALSE
75	Q03707:S79	Q03707	Inner nuclear membrane protein SRC1 OS=Saccharomyces cerevisiae (strain ATCC 204508 / S288c) GN=SRC1 PE=1 SV=2	SRC1	0.0237641	0.0742171	-0.0633627	29.9	30.15	28.62	30.14	24.17	14.47	15.6	13.41	16.2	12.19	7.2	6.75	7.12	5.43	8.38	9.32	5.47	8.05	8.33	11.05	KMDRPSSSPSIAS	FALSE	FALSE
76	P33753:S93	P33753	tRNA (uracil(54)-C(5))-methyltransferase OS=Saccharomyces cerevisiae (strain ATCC 204508 / S288c) GN=TRM2 PE=1 SV=2tRNA (uracil(54)-C(5))-methyltransferase OS=Saccharomyces cerevisiae (strain ATCC 204508 / S288c) GN=TRM2 PE=1 SV=2	TRM2	0.0238735	-0.33781	0.0511962	206.3	187.35	179.96	176.17	166.68	166.55	167.48	152.27	136.83	135.98	24.4	18.67	26.36	23.62	21.28	27.74	17.44	19.08	16.87	16.17	DNKRLSSPLTDSG	FALSE	TRUE
77	P08004:S358	P08004	Chitin synthase 1 OS=Saccharomyces cerevisiae (strain ATCC 204508 / S288c) GN=CHS1 PE=1 SV=2	CHS1	0.0242237		0.894757											33.7	33.16	43.05	48.94	45.97	69.58	55.33	88.11	91.88	110.06	ESDIIVSNDNLTA	FALSE	TRUE
78	Q08831:S30	Q08831	Protein VTS1 OS=Saccharomyces cerevisiae (strain ATCC 204508 / S288c) GN=VTS1 PE=1 SV=1	VTS1	0.0244184			24.1	19.83	22.78	17.63	22.59	22.21	18.18	19.42	23.1	18.47	26.3	26.01	35.15	39.16	40.57	37.74	34.68	30.1	25.3	21.19	PGAVLLSPQSSAI	FALSE	FALSE
79	Q03559:S14	Q03559	Uncharacterized protein YMR295C OS=Saccharomyces cerevisiae (strain ATCC 204508 / S288c) GN=YMR295C PE=1 SV=1Uncharacterized protein YMR295C OS=Saccharomyces cerevisiae (strain ATCC 204508 / S288c) GN=YMR295C PE=1 SV=1	YMR295C	0.0246797	-0.0541339	0.635538	20.6	18.01	23.67	34.73	33.36	65.44	56.83	70.29	110.52	110.28	82.3	150.22	74.97	133.43	146.08	510.68	141.82	619.29	1102.22	516.48	SSISNTSDHDGAN	FALSE	FALSE
80	P23643:S79	P23643	Vacuolar protein sorting-associated protein 3 OS=Saccharomyces cerevisiae (strain ATCC 204508 / S288c) GN=VPS3 PE=1 SV=1	VPS3	0.0249815	-0.151065	0.043392	29.4	27.62	31.15	38.59	52.46	49.35	60.44	56.77	88.32	95.84	33.6	34.35	43.16	47.67	42.56	49.57	67.3	87	78.22	117.6	SRPIEDSPHTDKN	FALSE	FALSE
81	P43603:S402	P43603	LAS seventeen-binding protein 3 OS=Saccharomyces cerevisiae (strain ATCC 204508 / S288c) GN=LSB3 PE=1 SV=3	LSB3	0.0264961	-0.710832		24.3	28.43	39.3	38.59	56.69	94.59	120.47	146.15	162.93	164.39											TSPSTSSPKAVAL	FALSE	FALSE
82	P43603:T396	P43603	LAS seventeen-binding protein 3 OS=Saccharomyces cerevisiae (strain ATCC 204508 / S288c) GN=LSB3 PE=1 SV=3	LSB3	0.0264961	-0.710832		24.3	28.43	39.3	38.59	56.69	94.59	120.47	146.15	162.93	164.39											GRFTAPTSPSTSS	FALSE	FALSE
83	P22579:S316	P22579	Transcriptional regulatory protein SIN3 OS=Saccharomyces cerevisiae (strain ATCC 204508 / S288c) GN=SIN3 PE=1 SV=2	SIN3	0.0267084	-0.482942	0.169324	12.9	8.19	8.26	15.44	20.16	28.45	29.24	45.5	49.31	51.48	35.2	33.66	49.05	61.5	77.95	70.37	78.34	85.79	87.36	110.37	TVNNNISPSGRGT	FALSE	FALSE
84	P38634:T22	P38634	Protein SIC1 OS=Saccharomyces cerevisiae (strain ATCC 204508 / S288c) GN=SIC1 PE=1 SV=1	SIC1	0.026937	0.8824		22.6	21.45	18.93	20.96	18.9	17.69	17.67	11.37	11	8.81											AQPSGNTSSSALM	FALSE	FALSE
85	P53277:S61	P53277	Pre-mRNA-splicing factor SYF2 OS=Saccharomyces cerevisiae (strain ATCC 204508 / S288c) GN=SYF2 PE=1 SV=1Pre-mRNA-splicing factor SYF2 OS=Saccharomyces cerevisiae (strain ATCC 204508 / S288c) GN=SYF2 PE=1 SV=1Pre-mRNA-splicing factor SYF2 OS=Saccharomyces cerevisiae (strain ATCC 204508 / S288c) GN=SYF2 PE=1 SV=1	SYF2	0.0271806	-0.116097	0.31165	44.4	28.22	37.31	44.64	50.56	59.71	106.52	139.07	107.62	90.96	219.3	228.96	234.58	233.76	277.38	268.3	358.69	368.2	429.76	442.37	SVGDTESPEKEKA	TRUE	FALSE
86	P36165:T677	P36165	Lipase 4 OS=Saccharomyces cerevisiae (strain ATCC 204508 / S288c) GN=TGL4 PE=1 SV=1	TGL4	0.0274192		-0.0761216											50.6	56.4	84.76	95.97	107.27	105.27	102.29	140.16	139.27	174.84	LLTRTPTKGDNHI	FALSE	TRUE
87	P41697:S327	P41697	Bud site selection protein 6 OS=Saccharomyces cerevisiae (strain ATCC 204508 / S288c) GN=BUD6 PE=1 SV=1	BUD6	0.0275698	0.530089	0.00182761	89.6	72.53	106	104.2	183.68	221.03	379.28	449.72	382.08	366.85	143.3	137.32	169.07	214.61	234.61	456.11	571.84	471.74	352.05	513.07	DDVSKASPLAKTP	FALSE	FALSE
88	P38221:T44	P38221	Phosphatidate cytidylyltransferase OS=Saccharomyces cerevisiae (strain ATCC 204508 / S288c) GN=CDS1 PE=1 SV=1Phosphatidate cytidylyltransferase OS=Saccharomyces cerevisiae (strain ATCC 204508 / S288c) GN=CDS1 PE=1 SV=1	CDS1	0.0300086	0.0418616	-0.0736149	228.8	207.48	187.89	166.05	148	118.81	103.53	72.54	104.42	113.19	466.3	362.9	390.97	339.74	322.81	326.85	279.21	263.11	226.53	208.48	DASESVTPVTKES	FALSE	TRUE
89	P39875:S431	P39875	Exodeoxyribonuclease 1 OS=Saccharomyces cerevisiae (strain ATCC 204508 / S288c) GN=EXO1 PE=1 SV=2	EXO1	0.0300905			8.3	11.23	10.57	13.46	24.7	23.82	31.93	36.59	43.71	41.73											IKRRKLSNANVVQ	FALSE	FALSE
90	Q05027:S83	Q05027	Transcription initiation factor TFIID subunit 9 OS=Saccharomyces cerevisiae (strain ATCC 204508 / S288c) GN=TAF9 PE=1 SV=1	TAF9	0.0309065		0.547085											8.3	7.25	8.12	9.58	10.69	10.8	11.56	12.57	16.07	15.36	YAGSGNSAGSGLG	FALSE	FALSE
91	P13186:S151	P13186	Serine/threonine-protein kinase KIN2 OS=Saccharomyces cerevisiae (strain ATCC 204508 / S288c) GN=KIN2 PE=1 SV=3	KIN2	0.0321071	0.437248		327	300.34	301.04	271.81	239.2	205.96	192.28	164.93	157.03	140.95											PSPKNESEILERQ	FALSE	FALSE
92	P38158:S228	P38158	Alpha-glucosidase MAL32 OS=Saccharomyces cerevisiae (strain ATCC 204508 / S288c) GN=MAL32 PE=1 SV=1	MAL32	0.0329406	0.762166		18.3	15.07	19.15	19.09	26.39	26.44	44.32	53.87	56.91	65.36											RPGLPDSPIFDKT	FALSE	TRUE
93	Q12263:S389	Q12263	Serine/threonine-protein kinase GIN4 OS=Saccharomyces cerevisiae (strain ATCC 204508 / S288c) GN=GIN4 PE=1 SV=1Serine/threonine-protein kinase GIN4 OS=Saccharomyces cerevisiae (strain ATCC 204508 / S288c) GN=GIN4 PE=1 SV=1	GIN4	0.0338766	0.983457	0.959129	64.6	58.07	67.69	132.36	300.96	353.01	525.58	636.65	633.04	733.8	43.7	48.55	47.83	76.5	142.22	221.12	230.7	291.45	236.97	365.44	ISSVSVSPSKKVS	TRUE	FALSE
94	P40052:S39	P40052	Uncharacterized protein YER079W OS=Saccharomyces cerevisiae (strain ATCC 204508 / S288c) GN=YER079W PE=1 SV=1Uncharacterized protein YER079W OS=Saccharomyces cerevisiae (strain ATCC 204508 / S288c) GN=YER079W PE=1 SV=1Uncharacterized protein YER079W OS=Saccharomyces cerevisiae (strain ATCC 204508 / S288c) GN=YER079W PE=1 SV=1	YER079W	0.034664	-0.16082	-0.217283	76.7	76.27	86.63	66.86	62.18	60.31	56.41	47.86	40.91	34.51	92.3	116.37	82.75	72.67	69.46	42.75	78.55	46.42	50.41	50.31	LDLDQRSMSPSNI	FALSE	FALSE
95	P53148:T356	P53148	Spindle pole body component SPC105 OS=Saccharomyces cerevisiae (strain ATCC 204508 / S288c) GN=SPC105 PE=1 SV=1	SPC105	0.0351313			11.9	11.73	16.18	16.79	20.9	13.77	30.27	41.31	30.91	28.7	10.4	11.62	7.45	10.21	19.18	23.08	26.84	30.66	34.64	41.07	YAASVTTPVKEAK	TRUE	FALSE
96	P32873:S585	P32873	GTPase-activating protein BEM3 OS=Saccharomyces cerevisiae (strain ATCC 204508 / S288c) GN=BEM3 PE=1 SV=3	BEM3	0.0359077	0.616009		19.9	16.49	17.83	17.73	25.23	27.04	42.77	46.14	57.01	68.93											QLFQTLSPTKVDT	TRUE	FALSE
97	P25623:S264	P25623	Suppressor of yeast profilin deletion OS=Saccharomyces cerevisiae (strain ATCC 204508 / S288c) GN=SYP1 PE=1 SV=3Suppressor of yeast profilin deletion OS=Saccharomyces cerevisiae (strain ATCC 204508 / S288c) GN=SYP1 PE=1 SV=3	SYP1	0.0365757		-0.0807207											50.3	50.34	52.39	53.52	61.74	63.44	77.31	99.24	94.29	115.99	VVPNNASPASATG	FALSE	FALSE
98	P38928:S642	P38928	Axial budding pattern protein 2 OS=Saccharomyces cerevisiae (strain ATCC 204508 / S288c) GN=AXL2 PE=1 SV=1	AXL2	0.0368191		0.972121											20.5	23.13	31.37	34.47	81.14	85.38	149.67	162.54	189.38	196.43	PVQPPESPFFDPQ	FALSE	FALSE
99	P28743:S6	P28743	Kinesin-like protein KIP2 OS=Saccharomyces cerevisiae (strain ATCC 204508 / S288c) GN=KIP2 PE=1 SV=1	KIP2	0.0374476			13.9	13.35	11.34	23.68	22.7	28.85	30.27	31.66	39.61	53.64											MIQKMSPSLRRP	FALSE	FALSE
100	P19158:S928	P19158	Inhibitory regulator protein IRA2 OS=Saccharomyces cerevisiae (strain ATCC 204508 / S288c) GN=IRA2 PE=1 SV=2Inhibitory regulator protein IRA2 OS=Saccharomyces cerevisiae (strain ATCC 204508 / S288c) GN=IRA2 PE=1 SV=2	IRA2	0.0377247	-0.0784966	-0.597759	188.7	162.77	218.71	243.65	263.69	282.85	319.26	331.47	357.98	370.32	75.2	64.04	73.19	79.06	87.54	90.49	102.5	103.1	103.02	104.94	VNSLNSSPKNLSS	FALSE	FALSE
101	Q04839:S111	Q04839	mRNA transport factor GFD1 OS=Saccharomyces cerevisiae (strain ATCC 204508 / S288c) GN=GFD1 PE=1 SV=1	GFD1	0.0382959	0.0197933	0.0151502	90	82.75	104.13	100.44	90.04	105.34	97.12	94.32	131.83	120.22	68.1	60.96	79.97	82.89	88.2	108.91	137.7	153.72	148.11	209.69	ISPPPVSPSKMKT	TRUE	FALSE
102	P53858:S476	P53858	Protein BNI4 OS=Saccharomyces cerevisiae (strain ATCC 204508 / S288c) GN=BNI4 PE=1 SV=1	BNI4	0.0398096	0.899172	0.261857	47.7	38.24	51.51	45.48	83.39	60.91	100.32	114.17	116.12	116.09	89.4	82.01	122.24	129.7	208.04	156.2	190.85	156.81	159.25	166.6	LDYEAPSPAFSKH	FALSE	FALSE
103	P15891:S365	P15891	Actin-binding protein OS=Saccharomyces cerevisiae (strain ATCC 204508 / S288c) GN=ABP1 PE=1 SV=4	ABP1	0.0400324	-0.467074	-0.0863952	80.8	85.88	90.26	79.79	77.17	70.36	46.7	39.6	45.11	44.92	7.3	6.16	7.56	5.64	6.06	3.18	3.61	4.19	6.63	6.13	FEGLAASEKEEEE	FALSE	FALSE
104	P07278:T129	P07278	cAMP-dependent protein kinase regulatory subunit OS=Saccharomyces cerevisiae (strain ATCC 204508 / S288c) GN=BCY1 PE=1 SV=4cAMP-dependent protein kinase regulatory subunit OS=Saccharomyces cerevisiae (strain ATCC 204508 / S288c) GN=BCY1 PE=1 SV=4cAMP-dependent protein kinase regulatory subunit OS=Saccharomyces cerevisiae (strain ATCC 204508 / S288c) GN=BCY1 PE=1 SV=4	BCY1	0.0409964	-0.428641	0.427341	207.2	204.65	203.74	188.58	188.43	177.31	177.61	130.81	130.63	125.57	115.7	112.59	121.13	114.49	106.39	79.81	87.94	71.13	75.21	71.9	QHTREKTSTPPLP	FALSE	FALSE
105	P09959:S238	P09959	Regulatory protein SWI6 OS=Saccharomyces cerevisiae (strain ATCC 204508 / S288c) GN=SWI6 PE=1 SV=1	SWI6	0.0413161	0.35458	-0.140103	27.9	23.17	29.72	27.95	29.98	34.07	34.61	42.49	49.01	57.02	7.2	7.94	10.79	7.13	9.26	8.41	11.15	8.49	16.57	14.56	IMKALPSPVVNDN	FALSE	FALSE
106	P31374:S113	P31374	Serine/threonine-protein kinase PSK1 OS=Saccharomyces cerevisiae (strain ATCC 204508 / S288c) GN=PSK1 PE=1 SV=2	PSK1	0.0416055	-0.0964584	0.109993	49	46.03	45.02	45.68	42.96	39.6	46.18	50.76	57.51	56.36	56.6	47.46	72.3	66.18	103.63	111.07	126.96	138.83	145	164.59	VDSTVSSPLTDED	FALSE	FALSE
107	P35734:T174	P35734	DASH complex subunit ASK1 OS=Saccharomyces cerevisiae (strain ATCC 204508 / S288c) GN=ASK1 PE=1 SV=2	ASK1	0.0416567	-0.0877618	0.796369	5.6	9.41	7.59	8.03	10.24	12.87	18.91	32.08	35.41	43.14	29.2	31.57	35.93	45.22	45.64	54.34	62.86	85.35	132.44	124.73	REQTDLTGEGHGG	FALSE	FALSE
108	P32618:S501	P32618	Uncharacterized protein YEL043W OS=Saccharomyces cerevisiae (strain ATCC 204508 / S288c) GN=YEL043W PE=1 SV=1Uncharacterized protein YEL043W OS=Saccharomyces cerevisiae (strain ATCC 204508 / S288c) GN=YEL043W PE=1 SV=1	YEL043W	0.0423418		0.518329											131.2	127.98	109.89	104.59	99.66	84.7	84.12	74.32	67.78	62.66	ATNSNNSAEKNRS	FALSE	FALSE
109	P46683:T163	P46683	Ankyrin repeat-containing protein YAR1 OS=Saccharomyces cerevisiae (strain ATCC 204508 / S288c) GN=YAR1 PE=1 SV=1	YAR1	0.0424208		-0.425976											111.9	97.01	96.77	83.63	71.66	77.53	72.77	61.42	55.23	47.1	DEEDTQTEGKNSV	FALSE	FALSE
110	P07866:T614	P07866	Guanine nucleotide exchange factor LTE1 OS=Saccharomyces cerevisiae (strain ATCC 204508 / S288c) GN=LTE1 PE=1 SV=2Guanine nucleotide exchange factor LTE1 OS=Saccharomyces cerevisiae (strain ATCC 204508 / S288c) GN=LTE1 PE=1 SV=2	LTE1	0.0430089	0.097172		18.1	13.05	20.91	15.65	22.48	21.71	31.72	29.08	27.51	44.82	4.4	4.87	7.12	8.72	18.08	26.03	47.17	64.73	61.05	101.63	EAITNMTPRRKNH	TRUE	FALSE
111	P32790:S817	P32790	Actin cytoskeleton-regulatory complex protein SLA1 OS=Saccharomyces cerevisiae (strain ATCC 204508 / S288c) GN=SLA1 PE=1 SV=1	SLA1	0.0443936	-0.57537		245.7	225.59	263.4	230.82	157.71	154.19	120.37	107.84	115.82	101.09											PKKAAASTPEPNL	FALSE	FALSE
112	Q00772:Y192	Q00772	Mitogen-activated protein kinase SLT2/MPK1 OS=Saccharomyces cerevisiae (strain ATCC 204508 / S288c) GN=SLT2 PE=1 SV=2Mitogen-activated protein kinase SLT2/MPK1 OS=Saccharomyces cerevisiae (strain ATCC 204508 / S288c) GN=SLT2 PE=1 SV=2	SLT2	0.0456343	0.596946	0.520983	12.2	12.64	14.42	12.2	22.7	28.45	42.77	41.31	41.61	34.32	55.3	54.61	63.62	54.58	93.38	108.11	117.46	123.5	102.72	96.71	SQFLTEYVATRWY	FALSE	FALSE
113	P34216:S1187	P34216	EH domain-containing and endocytosis protein 1 OS=Saccharomyces cerevisiae (strain ATCC 204508 / S288c) GN=EDE1 PE=1 SV=2	EDE1	0.0458564	0.480058	-0.483757	76.4	76.27	82.11	72.07	58.27	40.91	35.03	25	22.1	30.85	55.9	48.06	55.17	50.97	50.16	40.36	41.39	30.44	40.06	37.26	SHNEGNSKKASTN	FALSE	FALSE
114	Q02875:S638	Q02875	SMY2 homolog 2 OS=Saccharomyces cerevisiae (strain ATCC 204508 / S288c) GN=SYH1 PE=1 SV=1	SYH1	0.046628	0.76356	0.259598	58.9	49.87	58.01	60.29	67.14	71.57	86.27	101.83	119.63	114.31	77.6	74.67	81.86	101.83	92.39	91.29	124.38	116.23	117.18	153.15	KFNRASSLDDFIS	FALSE	FALSE
115	P28006:S424	P28006	Serine/threonine-protein phosphatase 1 regulatory subunit GAC1 OS=Saccharomyces cerevisiae (strain ATCC 204508 / S288c) GN=GAC1 PE=1 SV=2Serine/threonine-protein phosphatase 1 regulatory subunit GAC1 OS=Saccharomyces cerevisiae (strain ATCC 204508 / S288c) GN=GAC1 PE=1 SV=2	GAC1	0.0490554	0.887573	0.463335	23.6	26.5	38.52	55.49	57.43	52.07	64.78	97.86	128.63	181.83	11.9	10.03	23.69	30.43	38.59	39.11	37.78	57.89	77.02	117.09	TDYYNTSPLKHLY	TRUE	FALSE
116	P41913:T363	P41913	Protein GDS1 OS=Saccharomyces cerevisiae (strain ATCC 204508 / S288c) GN=GDS1 PE=1 SV=1	GDS1	0.0501112													38.9	30.48	63.85	62.99	98.56	112.09	126.34	135.19	137.87	176.65	SLSVLSTPKKGSS	TRUE	FALSE
117	P32500:S401	P32500	Nucleoporin NDC1 OS=Saccharomyces cerevisiae (strain ATCC 204508 / S288c) GN=NDC1 PE=1 SV=1	NDC1	0.0505455	-0.254429	-0.218741	22.4	25.8	19.81	23.68	28.82	34.58	39.26	43.89	44.61	54.77	23.2	27.8	33.48	34.47	57.44	53.89	73.91	95.5	91.27	209.28	NGLLDESPNRLRV	TRUE	FALSE
118	P48563:S571	P48563	Protein MON2 OS=Saccharomyces cerevisiae (strain ATCC 204508 / S288c) GN=MON2 PE=1 SV=1	MON2	0.0537154	-0.433704	0.283679	22.1	17.8	21.46	17.73	24.17	31.16	37.3	44.64	48.71	55.52	119.8	104.45	133.81	121.94	136.16	171.89	203.55	231.57	183.85	224.95	TSSVTTSPVESTK	FALSE	FALSE
119	P36037:S332	P36037	Protein DOA1 OS=Saccharomyces cerevisiae (strain ATCC 204508 / S288c) GN=DOA1 PE=1 SV=1	DOA1	0.0542548	-0.21731	-0.0237003	45.3	36.62	38.19	38.7	55.1	64.83	63.75	79.51	103.82	123.22	50.4	39.72	66.4	68.1	63.39	62.87	96.92	93.18	130.64	147.02	PYEILQSPGRKEG	TRUE	FALSE
120	P07260:S15	P07260	Eukaryotic translation initiation factor 4E OS=Saccharomyces cerevisiae (strain ATCC 204508 / S288c) GN=CDC33 PE=1 SV=1	CDC33	0.0549372	0.026514	0.13888	102.8	134.04	125.04	118.8	110.1	102.43	97.53	100.76	89.92	73.71	33.4	30.98	33.59	37.45	47.08	50.14	62.04	54.36	56.03	63.07	KFEENVSVDDTTA	FALSE	FALSE
121	P34216:S1145	P34216	EH domain-containing and endocytosis protein 1 OS=Saccharomyces cerevisiae (strain ATCC 204508 / S288c) GN=EDE1 PE=1 SV=2	EDE1	0.0551887	-0.545548		101.4	98.43	123.94	85.32	155.18	191.38	292.29	345.53	305.07	286.3											DTREIPSATVKTL	FALSE	FALSE
122	Q12344:S157	Q12344	GTPase-activating protein GYP5 OS=Saccharomyces cerevisiae (strain ATCC 204508 / S288c) GN=GYP5 PE=1 SV=1	GYP5	0.0554036	-0.64912		81.1	82.14	104.35	111.19	84.24	143.44	167.07	188.75	201.24	230.41											TKEVVSSPENREV	FALSE	FALSE
123	P27692:S59	P27692	Transcription elongation factor SPT5 OS=Saccharomyces cerevisiae (strain ATCC 204508 / S288c) GN=SPT5 PE=1 SV=1	SPT5	0.0570406	0.641057		78.1	77.29	75.84	72.07	75.48	59.4	65.61	53.22	42.31	41.92											ERAESTSNIPPLD	FALSE	FALSE
124	Q01389:T765	Q01389	Serine/threonine-protein kinase BCK1/SLK1/SSP31 OS=Saccharomyces cerevisiae (strain ATCC 204508 / S288c) GN=BCK1 PE=1 SV=1	BCK1	0.0570534	0.487594	-0.635441	11.9	13.25	11.89	9.91	19.63	23.92	27.59	27.15	27.71	23.91	4.9	7.55	6.34	7.24	10.69	14.44	21.88	14.34	8.74	16.27	SKLNIPTPITENE	FALSE	FALSE
125	P40340:S1206	P40340	Tat-binding homolog 7 OS=Saccharomyces cerevisiae (strain ATCC 204508 / S288c) GN=YTA7 PE=1 SV=2	YTA7	0.0596116	0.0962594		47.9	39.96	49.53	37.24	81.07	128.76	136.9	158.39	177.14	163.36											IPAAIPSAVDKEK	FALSE	FALSE
126	Q3E834:T41	Q3E834	Protein transport protein YOS1 OS=Saccharomyces cerevisiae (strain ATCC 204508 / S288c) GN=YOS1 PE=1 SV=1	YOS1	0.0605885		-0.158628											19.5	15.69	13.9	15.96	32.74	29.67	39.12	36.83	38.76	34.55	GRSNDETPVFGQD	FALSE	FALSE
127	P25558:S1085	P25558	Bud site selection protein 3 OS=Saccharomyces cerevisiae (strain ATCC 204508 / S288c) GN=BUD3 PE=1 SV=2	BUD3	0.0612698	0.0693143	-0.410026	33.5	25.39	17.5	15.12	18.79	15.28	12.71	10.73	13.7	16.41	82.2	70.2	59.17	41.6	31.42	20.69	16.82	17.64	13.15	17.37	EHRQNESRVFNDD	FALSE	FALSE
128	P38213:S122	P38213	Protein DSF2 OS=Saccharomyces cerevisiae (strain ATCC 204508 / S288c) GN=DSF2 PE=1 SV=2	DSF2	0.0614042			11.7	11.13	10.57	13.66	15.73	19.8	34.72	28.65	34.71	34.7											RYRTNPSPTYIQA	FALSE	FALSE
129	Q12263:S689	Q12263	Serine/threonine-protein kinase GIN4 OS=Saccharomyces cerevisiae (strain ATCC 204508 / S288c) GN=GIN4 PE=1 SV=1	GIN4	0.0627099	0.992482	0.987957	27.7	20.43	21.57	20.23	43.17	62.32	80.8	92.5	115.72	115.91	77.8	71.79	89.54	84.91	190.07	227.14	371.9	372.5	381.47	484.55	SPTEEVSPVEPKR	FALSE	FALSE
130	P38928:S627	P38928	Axial budding pattern protein 2 OS=Saccharomyces cerevisiae (strain ATCC 204508 / S288c) GN=AXL2 PE=1 SV=1	AXL2	0.0650665	0.950944	0.947326	8.8	9.41	8.92	11.16	14.04	12.36	16.74	22.96	22.9	23.63	73.5	66.42	66.29	73.2	89.85	101.52	117.98	205.55	204.24	230.27	DQFQSQSKEELLA	FALSE	FALSE
131	P38198:S1167	P38198	Protein STU1 OS=Saccharomyces cerevisiae (strain ATCC 204508 / S288c) GN=STU1 PE=1 SV=1	STU1	0.0670694	0.343324	0.704812	31.7	26.71	25.54	32.33	40.01	41.61	64.37	92.61	97.52	108.78	31.6	28.1	31.81	30.32	38.59	44	49.96	68.7	60.55	86.97	PDLETMSPIKING	TRUE	FALSE
132	P32944:T367	P32944	Mitosis inhibitor protein kinase SWE1 OS=Saccharomyces cerevisiae (strain ATCC 204508 / S288c) GN=SWE1 PE=1 SV=1Mitosis inhibitor protein kinase SWE1 OS=Saccharomyces cerevisiae (strain ATCC 204508 / S288c) GN=SWE1 PE=1 SV=1	SWE1	0.0681137													22.7	30.68	23.36	34.9	44.65	61.39	68.02	91.75	74.91	83.65	GRYDNDTDEEIST	FALSE	FALSE
133	Q08229:S194	Q08229	Protein NBA1 OS=Saccharomyces cerevisiae (strain ATCC 204508 / S288c) GN=NBA1 PE=1 SV=1	NBA1	0.0717199													22.3	17.87	54.39	97.89	123.15	116.98	146.78	150.3	168.99	219.93	SLKLLSSPLRQEK	TRUE	FALSE
134	Q12158:S263	Q12158	Sister chromatid cohesion protein 1 OS=Saccharomyces cerevisiae (strain ATCC 204508 / S288c) GN=MCD1 PE=1 SV=1	MCD1	0.0725431	0.317356	0.871977	5.4	8.4	5.83	5.84	6.54	25.63	6.51	8.58	11.6	8.81	31.8	31.18	26.81	33.3	46.75	79.69	91.35	178.42	176.52	246.04	NDDDDNSVEQGRR	FALSE	FALSE
135	P35817:S613	P35817	Bromodomain-containing factor 1 OS=Saccharomyces cerevisiae (strain ATCC 204508 / S288c) GN=BDF1 PE=1 SV=3	BDF1	0.0725524		-0.175854											85.9	82.41	83.09	77.99	67.58	76.97	59.87	57.56	57.34	54.93	VTRDASSLSPTSA	FALSE	FALSE
136	P07866:S1028	P07866	Guanine nucleotide exchange factor LTE1 OS=Saccharomyces cerevisiae (strain ATCC 204508 / S288c) GN=LTE1 PE=1 SV=2	LTE1	0.0730222													14.4	16.88	17.69	23.73	36.05	38.2	54.29	65.06	63.26	66.78	NTRRANSESAFTG	FALSE	FALSE
137	P07866:T793	P07866	Guanine nucleotide exchange factor LTE1 OS=Saccharomyces cerevisiae (strain ATCC 204508 / S288c) GN=LTE1 PE=1 SV=2	LTE1	0.0730561													27.5	26.91	38.6	43.2	61.85	89.47	161.95	233.22	228.64	380.41	VQSIAITPTKELS	TRUE	FALSE
138	Q07653:S561	Q07653	Protein HBT1 OS=Saccharomyces cerevisiae (strain ATCC 204508 / S288c) GN=HBT1 PE=1 SV=1Protein HBT1 OS=Saccharomyces cerevisiae (strain ATCC 204508 / S288c) GN=HBT1 PE=1 SV=1	HBT1	0.073371	-0.397698	0.199488	46.6	50.18	50.41	61.02	72.1	90.26	107.97	97.97	111.32	103.62	93.4	75.06	106.78	102.89	129.87	137.79	190.85	183.82	227.53	222.14	NNNIDMSPRHEAE	FALSE	FALSE
139	Q06169:S416	Q06169	Peroxisomal membrane protein PEX30 OS=Saccharomyces cerevisiae (strain ATCC 204508 / S288c) GN=PEX30 PE=1 SV=1	PEX30	0.0747733		0.61242											176.1	159.76	133.03	101.72	83.46	58.09	69.57	45.98	56.13	65.98	TSDFDESVINSNR	FALSE	FALSE
140	Q06169:S420	Q06169	Peroxisomal membrane protein PEX30 OS=Saccharomyces cerevisiae (strain ATCC 204508 / S288c) GN=PEX30 PE=1 SV=1Peroxisomal membrane protein PEX30 OS=Saccharomyces cerevisiae (strain ATCC 204508 / S288c) GN=PEX30 PE=1 SV=1	PEX30	0.0747733	-0.0816015	0.61242	50.3	50.28	47	55.7	64.08	56.99	51.25	61.59	67.81	80.55	176.1	159.76	133.03	101.72	83.46	58.09	69.57	45.98	56.13	65.98	DESVINSNRNSAI	FALSE	FALSE
141	P40316:S185	P40316	Securin OS=Saccharomyces cerevisiae (strain ATCC 204508 / S288c) GN=PDS1 PE=1 SV=1Securin OS=Saccharomyces cerevisiae (strain ATCC 204508 / S288c) GN=PDS1 PE=1 SV=1	PDS1	0.0760436													6.4	7.84	8.45	9.9	15.21	15.46	18.99	19.63	37.75	41.58	SGKNEESSDDDEG	FALSE	FALSE
142	Q04093:S507	Q04093	Putative lipase YDR444W OS=Saccharomyces cerevisiae (strain ATCC 204508 / S288c) GN=YDR444W PE=1 SV=1Putative lipase YDR444W OS=Saccharomyces cerevisiae (strain ATCC 204508 / S288c) GN=YDR444W PE=1 SV=1Putative lipase YDR444W OS=Saccharomyces cerevisiae (strain ATCC 204508 / S288c) GN=YDR444W PE=1 SV=1	YDR444W	0.076379		-0.48037											224.3	215.65	218.12	220.89	212.34	204.75	180.12	183.6	171	177.25	NEANSDSDNEQGV	FALSE	FALSE
143	P38806:S188	P38806	Chromatin modification-related protein YNG2 OS=Saccharomyces cerevisiae (strain ATCC 204508 / S288c) GN=YNG2 PE=1 SV=1	YNG2	0.0775379													115.7	92.34	120.35	145.13	185.11	211	255.06	250.54	263.58	313.32	KSVTPVSPSIEKK	FALSE	FALSE
144	P0C0W9:T44	P0C0W9	60S ribosomal protein L11-A OS=Saccharomyces cerevisiae (strain ATCC 204508 / S288c) GN=RPL11A PE=1 SV=2	RPL11A	0.0778462	-0.17278		32.8	31.26	29.06	31.5	46.13	63.02	74.39	90.67	79.02	74.46											EQLSGQTPVQSKA	FALSE	FALSE
145	P38970:S275	P38970	Serine/threonine-protein kinase HAL5 OS=Saccharomyces cerevisiae (strain ATCC 204508 / S288c) GN=HAL5 PE=1 SV=2	HAL5	0.0780094	0.634552		71.4	66.66	70.22	92.62	96.48	111.27	100.63	118.79	122.13	137.19											GRNHSDSISASSL	FALSE	FALSE
146	Q03833:S70	Q03833	Transcriptional activator/repressor GIS1 OS=Saccharomyces cerevisiae (strain ATCC 204508 / S288c) GN=GIS1 PE=1 SV=1	GIS1	0.0780781	0.296145	0.370974	50.6	53.82	51.29	56.74	58.69	64.43	59.51	68.57	84.32	83.65	5.5	4.37	6.23	6.49	3.97	3.87	8.46	7.28	6.83	4.12	KTIQLDSPIQQQA	FALSE	FALSE
147	Q12263:S744	Q12263	Serine/threonine-protein kinase GIN4 OS=Saccharomyces cerevisiae (strain ATCC 204508 / S288c) GN=GIN4 PE=1 SV=1	GIN4	0.0786673	0.956624		16.6	18.21	14.86	17.73	26.81	26.94	34.72	36.59	40.91	34.98											IAPQRLSEERVVS	FALSE	FALSE
148	P38853:S20	P38853	Kelch repeat-containing protein 1 OS=Saccharomyces cerevisiae (strain ATCC 204508 / S288c) GN=KEL1 PE=1 SV=1Kelch repeat-containing protein 1 OS=Saccharomyces cerevisiae (strain ATCC 204508 / S288c) GN=KEL1 PE=1 SV=1Kelch repeat-containing protein 1 OS=Saccharomyces cerevisiae (strain ATCC 204508 / S288c) GN=KEL1 PE=1 SV=1	KEL1	0.0792053	0.841729	0.797112	42.3	49.67	51.29	84.69	89.94	99.31	98.05	145.29	126.63	151.26	86	76.25	90.32	130.02	163.72	172.23	195.6	255.94	266.49	254.68	KHGKTPSDASISD	FALSE	FALSE
149	P38928:Y655	P38928	Axial budding pattern protein 2 OS=Saccharomyces cerevisiae (strain ATCC 204508 / S288c) GN=AXL2 PE=1 SV=1	AXL2	0.0808975	0.982356	0.912213	46	33.99	35	34.84	46.98	59.51	76.56	111.92	133.03	141.98	17.1	19.76	12.79	14.79	25.47	24.21	43.87	38.93	37.96	53.22	NRSSSVYMDSEPA	FALSE	FALSE
150	P07866:S559	P07866	Guanine nucleotide exchange factor LTE1 OS=Saccharomyces cerevisiae (strain ATCC 204508 / S288c) GN=LTE1 PE=1 SV=2	LTE1	0.0815168													31	19.96	40.6	66.71	100.11	211.45	362.2	444.73	399.94	565.79	QRRKVKSLTTAYY	FALSE	FALSE
151	P15891:S313	P15891	Actin-binding protein OS=Saccharomyces cerevisiae (strain ATCC 204508 / S288c) GN=ABP1 PE=1 SV=4	ABP1	0.0828819	-0.552795	-0.700447	86.5	79.51	92.68	73.74	50.78	36.89	20.87	10.52	25.81	19.79	16.6	16.28	20.24	20.85	14.55	10.23	11.46	13.78	5.72	8.13	GFRNEKSPAQLWA	FALSE	FALSE
152	P53250:S172	P53250	Twinfilin-1 OS=Saccharomyces cerevisiae (strain ATCC 204508 / S288c) GN=TWF1 PE=1 SV=1	TWF1	0.0849913	-0.515715	0.559162	203.3	200.09	215.52	160.52	207.54	263.05	372.77	383.19	372.58	284.42	93.1	82.11	96.44	86.4	145.09	213.73	303.05	265.98	241.79	250.06	VSQDSASPLSLTF	FALSE	FALSE
153	Q07528:S515	Q07528	Autophagy-related protein 20 OS=Saccharomyces cerevisiae (strain ATCC 204508 / S288c) GN=ATG20 PE=1 SV=1	ATG20	0.0859428		0.138178											59.3	58.98	62.62	53.31	26.46	30.13	32.82	34.18	31.73	30.43	DNEMSKSHTINLE	FALSE	FALSE
154	Q06108:S969	Q06108	Regulator of the glycerol channel 1 OS=Saccharomyces cerevisiae (strain ATCC 204508 / S288c) GN=RGC1 PE=1 SV=1	RGC1	0.0862371	-0.0490718	-0.440278	13.5	15.68	17.39	7.2	11.93	6.84	7.34	4.72	7.4	6.1	56.9	64.74	62.18	62.35	50.49	28.31	32	29.55	29.22	36.55	RRGSDLSPFEMES	FALSE	FALSE
155	P24276:S286	P24276	Protein SSD1 OS=Saccharomyces cerevisiae (strain ATCC 204508 / S288c) GN=SSD1 PE=1 SV=1	SSD1	0.0862922	-0.797365	0.199431	52.7	46.74	118.99	237.29	218.73	150.67	193.62	284.69	357.88	447.22	26.7	34.06	68.29	109.38	98.89	93.11	121.49	151.95	179.24	283.5	QPQQQLSPFRHRG	TRUE	FALSE
156	P48236:S76	P48236	Uncharacterized membrane protein YGR149W OS=Saccharomyces cerevisiae (strain ATCC 204508 / S288c) GN=YGR149W PE=1 SV=1	YGR149W	0.0882982		-0.348864											33.7	28.79	23.8	19.9	16.65	10.35	13.63	5.29	5.02	9.04	PHHLNRSRSFLQL	FALSE	FALSE
157	P33304:S472	P33304	Protein AFR1 OS=Saccharomyces cerevisiae (strain ATCC 204508 / S288c) GN=AFR1 PE=1 SV=1	AFR1	0.0887508			67.3	57.86	90.7	104.72	74	66.24	53.11	31.76	46.11	49.61	93	92.34	100.77	98.1	88.2	94.13	53.67	58.66	45.49	48.2	RSSKRPSLDDNES	FALSE	FALSE
158	P43587:S133	P43587	Type 1 phosphatases regulator YPI1 OS=Saccharomyces cerevisiae (strain ATCC 204508 / S288c) GN=YPI1 PE=1 SV=1Type 1 phosphatases regulator YPI1 OS=Saccharomyces cerevisiae (strain ATCC 204508 / S288c) GN=YPI1 PE=1 SV=1	YPI1	0.091342	-0.381653	0.338521	37.5	39.65	38.52	39.64	32.41	31.26	28	27.9	28.61	25.04	56.2	69.2	73.97	62.99	57.66	60.14	77.83	73.22	60.45	52.92	EKKRSYSPNAYEI	FALSE	FALSE
159	P53115:S420	P53115	Putative DNA helicase INO80 OS=Saccharomyces cerevisiae (strain ATCC 204508 / S288c) GN=INO80 PE=1 SV=1	INO80	0.091563	0.567599	0.237345	87.6	69.19	75.18	65.61	75.9	71.27	72.74	65.99	83.12	69.02	233.8	214.96	290.75	268.66	255.56	245.22	225.64	197.94	177.63	222.14	DNDEDGSESHKRR	FALSE	FALSE
160	Q03002:S575	Q03002	Fatty acyl-CoA synthetase and RNA processing-associated kinase 1 OS=Saccharomyces cerevisiae (strain ATCC 204508 / S288c) GN=FRK1 PE=1 SV=1Fatty acyl-CoA synthetase and RNA processing-associated kinase 1 OS=Saccharomyces cerevisiae (strain ATCC 204508 / S288c) GN=FRK1 PE=1 SV=1	FRK1	0.0919619			69.7	79.01	84.31	75.62	64.71	75.89	83.48	100.76	119.43	145.73											KAKSSASSQTLNQ	FALSE	FALSE
161	P28708:S132	P28708	Serine/threonine-protein kinase PRR1 OS=Saccharomyces cerevisiae (strain ATCC 204508 / S288c) GN=PRR1 PE=1 SV=1	PRR1	0.0929315	0.717911	0.0990316	74.8	52.7	82.66	89.39	146.73	148.66	178.85	180.28	171.24	170.58	117.8	103.86	145.93	186.73	288.08	290.92	339.8	288.58	246.41	318.54	IAPANLSPQRVVS	TRUE	FALSE
162	P04821:T967	P04821	Cell division control protein 25 OS=Saccharomyces cerevisiae (strain ATCC 204508 / S288c) GN=CDC25 PE=1 SV=1	CDC25	0.0931525	0.26441	0.00255523	27.4	32.07	28.84	34.84	59.75	54.98	56.62	53.98	60.71	56.27	52.1	43.69	58.06	69.69	97.46	106.07	109.93	102.55	88.97	90.28	FKNISNTPLVKGP	FALSE	FALSE
163	Q05050:S19	Q05050	Eisosome protein 1 OS=Saccharomyces cerevisiae (strain ATCC 204508 / S288c) GN=EIS1 PE=1 SV=1	EIS1	0.0932397	0.884297	-0.755317	14.7	16.49	25.76	29.52	16.68	22.52	16.94	11.48	10.1	11.07	344.3	300.75	311.89	314.42	288.63	251.02	194.78	203.78	186.57	191.31	HNIGKTSGGGSRT	FALSE	FALSE
164	P32521:S745	P32521	Actin cytoskeleton-regulatory complex protein PAN1 OS=Saccharomyces cerevisiae (strain ATCC 204508 / S288c) GN=PAN1 PE=1 SV=2	PAN1	0.0933481	0.609938		18.7	18.21	24.22	23.47	35.68	32.37	41.64	42.6	42.81	39.76											KNEEQSSFSSPSA	FALSE	FALSE
165	P34216:S241	P34216	EH domain-containing and endocytosis protein 1 OS=Saccharomyces cerevisiae (strain ATCC 204508 / S288c) GN=EDE1 PE=1 SV=2EH domain-containing and endocytosis protein 1 OS=Saccharomyces cerevisiae (strain ATCC 204508 / S288c) GN=EDE1 PE=1 SV=2	EDE1	0.093444	-0.493507	0.550503	137.9	121.8	141	150.72	150.74	195.7	229.37	236.18	243.65	219.72	280.2	263.41	343.59	328.89	360.51	401.31	456.23	483.76	457.58	460.64	NRTTPLSANSTGV	FALSE	FALSE
166	P40080:S119	P40080	VPS4-associated protein 1 OS=Saccharomyces cerevisiae (strain ATCC 204508 / S288c) GN=VFA1 PE=1 SV=1	VFA1	0.0947553		0.552459											20.4	19.36	25.47	26.39	20.29	38.88	42.32	52.38	51.91	65.68	TDSTDTSPQAKND	FALSE	FALSE
167	Q08157:S337	Q08157	Uncharacterized membrane protein YOL019W OS=Saccharomyces cerevisiae (strain ATCC 204508 / S288c) GN=YOL019W PE=1 SV=1	YOL019W	0.0949249	0.939616		24.1	21.95	27.74	21.7	25.76	32.67	34.82	41.64	51.21	51.58											NNGSNTSNNINYK	FALSE	FALSE
168	Q07376:S255	Q07376	Probable transporter MCH1 OS=Saccharomyces cerevisiae (strain ATCC 204508 / S288c) GN=MCH1 PE=1 SV=1Probable transporter MCH1 OS=Saccharomyces cerevisiae (strain ATCC 204508 / S288c) GN=MCH1 PE=1 SV=1	MCH1	0.0952536			45.8	46.63	51.29	43.91	59.75	63.22	81.93	95.61	97.02	93.21	84.7	86.68	86.54	113.42	124.03	139.72	180.74	150.52	124.31	195.53	QTDVEQSPLLERS	FALSE	FALSE
169	Q04336:S1081	Q04336	Uncharacterized protein YMR196W OS=Saccharomyces cerevisiae (strain ATCC 204508 / S288c) GN=YMR196W PE=1 SV=1Uncharacterized protein YMR196W OS=Saccharomyces cerevisiae (strain ATCC 204508 / S288c) GN=YMR196W PE=1 SV=1Uncharacterized protein YMR196W OS=Saccharomyces cerevisiae (strain ATCC 204508 / S288c) GN=YMR196W PE=1 SV=1Uncharacterized protein YMR196W OS=Saccharomyces cerevisiae (strain ATCC…	YMR196W	0.0960961	-0.27875	0.719356	376.7	361.44	410.12	359.64	465.64	639.78	755.47	858.78	849.78	693.38	139.1	130.07	152.38	176.31	210.68	285.24	312.76	315.49	322.02	285.1	DPMDPMSPLNKDV	FALSE	FALSE
170	P53278:S803	P53278	Uncharacterized protein YGR130C OS=Saccharomyces cerevisiae (strain ATCC 204508 / S288c) GN=YGR130C PE=1 SV=1Uncharacterized protein YGR130C OS=Saccharomyces cerevisiae (strain ATCC 204508 / S288c) GN=YGR130C PE=1 SV=1Uncharacterized protein YGR130C OS=Saccharomyces cerevisiae (strain ATCC 204508 / S288c) GN=YGR130C PE=1 SV=1	YGR130C	0.0961511	0.336388	-0.445366	145.8	158.82	120.42	108.27	96.7	127.45	59.51	58.48	51.41	61.89	148.2	152.9	160.28	159.18	124.58	90.27	82.06	68.59	59.75	50.41	VLPKDDSLYEYHT	FALSE	FALSE
171	P38853:T477	P38853	Kelch repeat-containing protein 1 OS=Saccharomyces cerevisiae (strain ATCC 204508 / S288c) GN=KEL1 PE=1 SV=1	KEL1	0.0965098	0.711058		14.3	7.59	11.56	10.64	21.43	34.88	41.02	45.39	43.51	35.54											GNLDLATPVTPTS	FALSE	FALSE
172	P38853:T482	P38853	Kelch repeat-containing protein 1 OS=Saccharomyces cerevisiae (strain ATCC 204508 / S288c) GN=KEL1 PE=1 SV=1	KEL1	0.0965098	0.711058		14.3	7.59	11.56	10.64	21.43	34.88	41.02	45.39	43.51	35.54											ATPVTPTSHQTKN	FALSE	FALSE
173	P33300:S349	P33300	Mannosyl phosphorylinositol ceramide synthase SUR1 OS=Saccharomyces cerevisiae (strain ATCC 204508 / S288c) GN=SUR1 PE=1 SV=1	SUR1	0.0969227	0.438543		41.8	76.78	55.59	77.71	73.58	110.77	100.74	144.76	134.53	171.33											KRLRKDSNTNIVL	FALSE	FALSE
174	P39967:S747	P39967	Ubiquitin carboxyl-terminal hydrolase 9 OS=Saccharomyces cerevisiae (strain ATCC 204508 / S288c) GN=UBP9 PE=1 SV=1	UBP9	0.0969345		0.553433											106.9	95.61	104.33	96.4	72.87	41.95	58.42	49.18	58.64	57.94	NKQKRKSRILSFI	FALSE	FALSE
175	Q08972:S1181	Q08972	[NU+] prion formation protein 1 OS=Saccharomyces cerevisiae (strain ATCC 204508 / S288c) GN=NEW1 PE=1 SV=1	NEW1	0.0980307	0.479643	-0.354612	3.6	5.06	5.72	7.61	16.68	12.56	18.08	21.89	16.5	15.19	4.6	6.65	6.67	11.07	12.9	16.26	19.71	24.92	21.79	19.48	YIEWLSSPKGTPK	FALSE	FALSE
176	P08678:S639	P08678	Adenylate cyclase OS=Saccharomyces cerevisiae (strain ATCC 204508 / S288c) GN=CYR1 PE=1 SV=2Adenylate cyclase OS=Saccharomyces cerevisiae (strain ATCC 204508 / S288c) GN=CYR1 PE=1 SV=2	CYR1	0.0985454	0.295662	-0.197571	20.2	22.26	20.58	20.86	23.12	24.93	23.35	19.74	24.61	23.73	53.6	57.09	84.42	76.29	103.74	99.02	93.93	113.47	131.34	137.58	SSVNMNSPDGAQS	FALSE	TRUE
177	Q07834:T756	Q07834	KH domain-containing protein YLL032C OS=Saccharomyces cerevisiae (strain ATCC 204508 / S288c) GN=YLL032C PE=1 SV=1	YLL032C	0.0995674		0.672459											14.2	14.69	16.8	20.32	23.48	25.12	22.09	33.19	29.42	39.47	RTTIDNTSQSGAS	FALSE	FALSE
178	P38853:S703	P38853	Kelch repeat-containing protein 1 OS=Saccharomyces cerevisiae (strain ATCC 204508 / S288c) GN=KEL1 PE=1 SV=1	KEL1	0.099963	-0.75003		81.9	77.69	69.78	55.59	44.97	37.79	23.25	13.84	23.61	20.72											IKHYNESSELSQN	FALSE	FALSE
179	P38853:T711	P38853	Kelch repeat-containing protein 1 OS=Saccharomyces cerevisiae (strain ATCC 204508 / S288c) GN=KEL1 PE=1 SV=1	KEL1	0.099963	-0.75003		81.9	77.69	69.78	55.59	44.97	37.79	23.25	13.84	23.61	20.72											ELSQNNTEIDKLS	FALSE	FALSE
180	Q06815:S341	Q06815	Mannose 6-phosphate receptor-like protein 1 OS=Saccharomyces cerevisiae (strain ATCC 204508 / S288c) GN=MRL1 PE=1 SV=1	MRL1	0.100863		-0.370669											69.8	66.72	59.51	50.75	52.04	42.97	42.01	34.07	28.62	31.43	SPSASSSSLANRE	FALSE	FALSE
181	Q06815:S342	Q06815	Mannose 6-phosphate receptor-like protein 1 OS=Saccharomyces cerevisiae (strain ATCC 204508 / S288c) GN=MRL1 PE=1 SV=1	MRL1	0.100863	0.165724	-0.370669	21.6	21.34	34.56	23.89	17.84	22.52	21.59	22.64	24.71	20.26	69.8	66.72	59.51	50.75	52.04	42.97	42.01	34.07	28.62	31.43	PSASSSSLANREF	FALSE	FALSE
182	Q01389:S266	Q01389	Serine/threonine-protein kinase BCK1/SLK1/SSP31 OS=Saccharomyces cerevisiae (strain ATCC 204508 / S288c) GN=BCK1 PE=1 SV=1	BCK1	0.101447		-0.226938											107.6	103.26	97.77	105.55	174.08	196.56	200.04	223.08	239.18	204.26	TSESALSPTKSGP	TRUE	FALSE
183	Q04438:S66	Q04438	Stationary phase protein 4 OS=Saccharomyces cerevisiae (strain ATCC 204508 / S288c) GN=SPG4 PE=1 SV=1Stationary phase protein 4 OS=Saccharomyces cerevisiae (strain ATCC 204508 / S288c) GN=SPG4 PE=1 SV=1Stationary phase protein 4 OS=Saccharomyces cerevisiae (strain ATCC 204508 / S288c) GN=SPG4 PE=1 SV=1	SPG4	0.101932	0.480184	0.859003	108.8	81.94	120.53	98.77	93.53	94.18	82.86	121.69	42.51	39.01	385.4	357.64	401.09	372.09	349.71	318.55	264.04	225.95	228.34	172.93	SIGSQDSSDVEDV	FALSE	FALSE
184	P17629:S707	P17629	THO complex subunit HPR1 OS=Saccharomyces cerevisiae (strain ATCC 204508 / S288c) GN=HPR1 PE=1 SV=2	HPR1	0.102934	-0.040145	-0.0780945	24.7	26.3	23.67	20.86	16.36	14.17	9.92	15.34	31.91	37.23	12.3	12.21	14.01	13.73	13.12	10.12	9.39	11.25	15.87	22.7	KSSEVSSQDPDSG	FALSE	FALSE
185	Q06677:S29	Q06677	Auxilin-like clathrin uncoating factor SWA2 OS=Saccharomyces cerevisiae (strain ATCC 204508 / S288c) GN=SWA2 PE=1 SV=1	SWA2	0.10316		-0.643065											90.4	101.08	98.1	85.44	64.94	63.78	60.9	48.63	46.19	29.32	ETTPQSSNSPSIT	FALSE	FALSE
186	Q06677:T24	Q06677	Auxilin-like clathrin uncoating factor SWA2 OS=Saccharomyces cerevisiae (strain ATCC 204508 / S288c) GN=SWA2 PE=1 SV=1	SWA2	0.10316		-0.643065											90.4	101.08	98.1	85.44	64.94	63.78	60.9	48.63	46.19	29.32	ASASKETTPQSSN	FALSE	FALSE
187	Q06677:T25	Q06677	Auxilin-like clathrin uncoating factor SWA2 OS=Saccharomyces cerevisiae (strain ATCC 204508 / S288c) GN=SWA2 PE=1 SV=1	SWA2	0.10316		-0.643065											90.4	101.08	98.1	85.44	64.94	63.78	60.9	48.63	46.19	29.32	SASKETTPQSSNS	FALSE	FALSE
188	P40476:S279	P40476	Pheromone-regulated membrane protein 5 OS=Saccharomyces cerevisiae (strain ATCC 204508 / S288c) GN=PRM5 PE=1 SV=1	PRM5	0.104159	0.381814	0.594415	53.7	56.45	63.18	69.67	75.16	75.89	72.22	79.51	92.32	89.46	44.6	44.18	42.71	52.99	47.08	59	57.08	62.3	65.57	57.04	LLNSPESDGSVNR	FALSE	FALSE
189	P40476:S282	P40476	Pheromone-regulated membrane protein 5 OS=Saccharomyces cerevisiae (strain ATCC 204508 / S288c) GN=PRM5 PE=1 SV=1	PRM5	0.104159	0.381814	0.594415	53.7	56.45	63.18	69.67	75.16	75.89	72.22	79.51	92.32	89.46	44.6	44.18	42.71	52.99	47.08	59	57.08	62.3	65.57	57.04	SPESDGSVNRNHS	FALSE	FALSE
190	Q9P305:S128	Q9P305	mRNA stability protein IGO2 OS=Saccharomyces cerevisiae (strain ATCC 204508 / S288c) GN=IGO2 PE=1 SV=3	IGO2	0.104438	0.0260181	0.781382	238.4	227.1	317.88	537.68	458.25	579.37	543.35	624.96	706.15	838.17	336.8	268.38	327.46	398.16	415.75	557.51	386.56	648.95	945.88	667.72	SGPPPRSPNK*	FALSE	FALSE
191	P23292:Y457	P23292	Casein kinase I homolog 2 OS=Saccharomyces cerevisiae (strain ATCC 204508 / S288c) GN=YCK2 PE=1 SV=1	YCK2	0.104786		0.412661											105.1	125.6	99.11	88.21	84.45	76.62	73.18	60.87	46.59	88.37	QPDDSHYDEEREA	FALSE	FALSE
192	P40563:S149	P40563	Altered inheritance of mitochondria protein 21 OS=Saccharomyces cerevisiae (strain ATCC 204508 / S288c) GN=AIM21 PE=1 SV=1	AIM21	0.105066	0.595023		65.8	83.46	107.87	116.82	88.57	154.29	137.62	158.28	191.94	205.74											KTSTNPSPLEKNE	FALSE	FALSE
193	P11433:S729	P11433	Cell division control protein 24 OS=Saccharomyces cerevisiae (strain ATCC 204508 / S288c) GN=CDC24 PE=1 SV=2	CDC24	0.106628	-0.816591	-0.448115	39.2	32.17	42.71	110.56	225.27	237.92	306.96	291.12	304.07	268.86	34.6	33.46	43.27	109.17	186.76	188.15	253.09	210.4	201.23	206.67	SHMKRVSDVLPKR	FALSE	FALSE
194	P38261:S482	P38261	Exocyst complex component EXO84 OS=Saccharomyces cerevisiae (strain ATCC 204508 / S288c) GN=EXO84 PE=1 SV=1	EXO84	0.107885	0.452971	-0.263881	32.4	21.65	30.38	27.85	45.92	46.34	57.34	78.12	80.92	82.71	81.6	61.66	84.87	94.17	87.98	106.18	122.63	140.93	102.62	108.96	GRENNRSPNKNKR	TRUE	FALSE
195	P07866:S249	P07866	Guanine nucleotide exchange factor LTE1 OS=Saccharomyces cerevisiae (strain ATCC 204508 / S288c) GN=LTE1 PE=1 SV=2	LTE1	0.108738													17.6	10.52	10.34	21.17	36.27	43.31	74.32	75.87	75.31	115.79	KNQRSPSMLLFPD	FALSE	FALSE
196	P25087:S375	P25087	Sterol 24-C-methyltransferase OS=Saccharomyces cerevisiae (strain ATCC 204508 / S288c) GN=ERG6 PE=1 SV=4Sterol 24-C-methyltransferase OS=Saccharomyces cerevisiae (strain ATCC 204508 / S288c) GN=ERG6 PE=1 SV=4	ERG6	0.112915	0.0813225		30	30.95	45.79	45.16	46.55	39.4	64.47	69.86	72.32	86.74											ENAETPSQTSQEA	FALSE	TRUE
197	P40480:S290	P40480	Protein HOS4 OS=Saccharomyces cerevisiae (strain ATCC 204508 / S288c) GN=HOS4 PE=1 SV=1	HOS4	0.117726	-0.692817	-0.0387689	9.3	13.05	13.76	13.35	18.16	16.28	22.01	22.96	24.61	23.16	53.7	53.02	58.4	61.18	63.83	71.62	98.88	117.11	110.75	125.23	LSNMNSSPAQNPK	FALSE	FALSE
198	P41948:S460	P41948	Ammonium transporter MEP2 OS=Saccharomyces cerevisiae (strain ATCC 204508 / S288c) GN=MEP2 PE=1 SV=1Ammonium transporter MEP2 OS=Saccharomyces cerevisiae (strain ATCC 204508 / S288c) GN=MEP2 PE=1 SV=1Ammonium transporter MEP2 OS=Saccharomyces cerevisiae (strain ATCC 204508 / S288c) GN=MEP2 PE=1 SV=1	MEP2	0.118506	0.499074	0.688796	792.8	1018.27	959.92	1096.43	1039.89	1011.09	770.76	701.15	593.43	640.96	195.7	185.97	193.2	180.03	171.44	133.13	130.88	129.46	112.96	119.91	PIRSKTSAQMPPP	FALSE	TRUE
199	P32641:S40	P32641	Checkpoint protein RAD24 OS=Saccharomyces cerevisiae (strain ATCC 204508 / S288c) GN=RAD24 PE=1 SV=1	RAD24	0.11892	-0.0390153		122.1	128.37	143.97	127.15	111.79	82.22	70.46	76.51	66.21	67.42											PVRKARSTENDFL	FALSE	FALSE
200	P38854:T236	P38854	Topoisomerase I damage affected protein 11 OS=Saccharomyces cerevisiae (strain ATCC 204508 / S288c) GN=TDA11 PE=1 SV=1	TDA11	0.121388		-0.0554016											12.3	12.81	22.36	21.49	33.41	27.51	40.57	34.63	53.62	53.63	LDPSLNTPVKNRA	TRUE	FALSE
201	P40480:S289	P40480	Protein HOS4 OS=Saccharomyces cerevisiae (strain ATCC 204508 / S288c) GN=HOS4 PE=1 SV=1	HOS4	0.122308		0.0193443											17	20.75	17.69	25.64	29.44	29.79	33.24	45.87	38.76	49.31	NLSNMNSSPAQNP	FALSE	FALSE
202	P36041:T391	P36041	Protein EAP1 OS=Saccharomyces cerevisiae (strain ATCC 204508 / S288c) GN=EAP1 PE=1 SV=1	EAP1	0.126193	-0.190357	-0.0591175	47	39.65	40.29	31.5	29.35	27.24	26.66	18.56	16.9	17.72	42.4	45.18	43.38	35.11	35.17	37.74	32.62	24.92	22.29	22.19	KESRSSTPNAESQ	FALSE	FALSE
203	P14680:T288	P14680	Dual specificity protein kinase YAK1 OS=Saccharomyces cerevisiae (strain ATCC 204508 / S288c) GN=YAK1 PE=1 SV=1	YAK1	0.127529	0.341579	-0.0938016	92.9	93.17	101.26	94.92	106.51	119.51	144.13	183.92	184.64	186.71	113.9	104.25	126.69	123.64	124.36	130.85	149.05	146.33	136.16	184.78	QPVLNATPKFRRA	FALSE	FALSE
204	P53974:S543	P53974	Actin-regulating kinase 1 OS=Saccharomyces cerevisiae (strain ATCC 204508 / S288c) GN=ARK1 PE=1 SV=1	ARK1	0.128791	0.0987415	0.0515338	149.2	161.65	136.49	138.93	97.96	98.71	76.15	71.14	79.42	81.4	38.2	33.86	42.16	29.79	31.64	26.6	22.5	29.33	27.81	24.4	DDLNKPSYEDLDV	FALSE	FALSE
205	P24583:S772	P24583	Protein kinase C-like 1 OS=Saccharomyces cerevisiae (strain ATCC 204508 / S288c) GN=PKC1 PE=1 SV=3	PKC1	0.129259		-0.152057											94.9	97.3	89.65	80.87	50.38	55.14	49.55	45.65	44.78	46.09	IEQDHASKEVLQE	FALSE	FALSE
206	Q99247:S873	Q99247	Uncharacterized WD repeat-containing protein YOL087C OS=Saccharomyces cerevisiae (strain ATCC 204508 / S288c) GN=YOL087C PE=1 SV=1	YOL087C	0.130428	-0.662248		25.5	27.21	25.65	23.68	18.37	20.2	12.91	10.09	14.3	10.97											SGGKENSKPPDDE	FALSE	FALSE
207	P07278:S130	P07278	cAMP-dependent protein kinase regulatory subunit OS=Saccharomyces cerevisiae (strain ATCC 204508 / S288c) GN=BCY1 PE=1 SV=4cAMP-dependent protein kinase regulatory subunit OS=Saccharomyces cerevisiae (strain ATCC 204508 / S288c) GN=BCY1 PE=1 SV=4	BCY1	0.130567	-0.275292		128.5	131.51	125.48	121.83	126.04	105.34	117.27	100.65	88.22	86.09											HTREKTSTPPLPM	FALSE	FALSE
208	Q04438:S67	Q04438	Stationary phase protein 4 OS=Saccharomyces cerevisiae (strain ATCC 204508 / S288c) GN=SPG4 PE=1 SV=1Stationary phase protein 4 OS=Saccharomyces cerevisiae (strain ATCC 204508 / S288c) GN=SPG4 PE=1 SV=1	SPG4	0.130655	0.743504	0.889846	77.1	72.23	76.06	74.06	74.1	66.84	50.94	29.94	21.3	16.97	122.9	109.42	129.92	114.06	115.43	110.27	90.11	77.08	87.96	64.37	IGSQDSSDVEDVK	FALSE	FALSE
209	P17119:S68	P17119	Kinesin-like protein KAR3 OS=Saccharomyces cerevisiae (strain ATCC 204508 / S288c) GN=KAR3 PE=1 SV=1	KAR3	0.130773			54.8	43.3	46.45	54.97	75.16	60.61	92.06	135.64	170.04	220.09											QSRISMSPNRELL	TRUE	FALSE
210	P32804:S191	P32804	Zinc-regulated transporter 1 OS=Saccharomyces cerevisiae (strain ATCC 204508 / S288c) GN=ZRT1 PE=1 SV=1Zinc-regulated transporter 1 OS=Saccharomyces cerevisiae (strain ATCC 204508 / S288c) GN=ZRT1 PE=1 SV=1	ZRT1	0.130855		0.653136											40.6	45.18	56.73	57.35	63.83	76.17	66.68	115.68	116.98	115.99	NGTANGSHDTKNG	FALSE	FALSE
211	Q03559:S23	Q03559	Uncharacterized protein YMR295C OS=Saccharomyces cerevisiae (strain ATCC 204508 / S288c) GN=YMR295C PE=1 SV=1Uncharacterized protein YMR295C OS=Saccharomyces cerevisiae (strain ATCC 204508 / S288c) GN=YMR295C PE=1 SV=1	YMR295C	0.132083	0.0980345		16.7	18.92	20.36	64.35	74.63	97.8	78.11	92.28	158.93	149.48											DGANRASDVKISE	FALSE	FALSE
212	Q04322:S78	Q04322	Probable GTPase-activating protein GYL1 OS=Saccharomyces cerevisiae (strain ATCC 204508 / S288c) GN=GYL1 PE=1 SV=1	GYL1	0.133066	0.060699	0.208797	53.9	62.11	72.98	80.94	61.54	63.32	82.66	75.87	66.01	58.05	64.3	48.25	68.52	70.76	75.3	79.92	82.37	89.1	65.67	68.09	ESIGAFSNPHEAL	FALSE	FALSE
213	P00817:T251	P00817	Inorganic pyrophosphatase OS=Saccharomyces cerevisiae (strain ATCC 204508 / S288c) GN=IPP1 PE=1 SV=4	IPP1	0.133319	0.450375	-0.00965855	54	46.03	39.41	34.94	50.25	54.78	60.13	67.28	85.42	85.24	31.3	21.55	30.59	28.73	38.48	38.2	52.64	61.2	61.95	68.89	NVTLPDTPTYSKA	FALSE	TRUE
214	P37370:S762	P37370	Verprolin OS=Saccharomyces cerevisiae (strain ATCC 204508 / S288c) GN=VRP1 PE=1 SV=2	VRP1	0.133765		-0.418125											50	43.69	40.04	31.49	24.48	18.64	32	16.98	16.17	18.08	TIGGSNSIVGAKS	FALSE	FALSE
215	Q08412:T384	Q08412	Ubiquitin-binding protein CUE5 OS=Saccharomyces cerevisiae (strain ATCC 204508 / S288c) GN=CUE5 PE=1 SV=1	CUE5	0.134816	-0.325635	0.605215	4.2	4.45	5.94	8.45	14.15	16.89	30.17	40.67	28.61	31.41	8.9	8.84	9.23	8.09	13.78	13.07	20.95	20.29	31.83	39.37	PEPLDTTPTKVNA	TRUE	FALSE
216	Q12267:S128	Q12267	Structural maintenance of chromosomes protein 4 OS=Saccharomyces cerevisiae (strain ATCC 204508 / S288c) GN=SMC4 PE=1 SV=1	SMC4	0.138426	0.844055	0.0488605	12.1	8.5	11.78	23.57	30.19	24.63	42.57	54.19	69.71	58.61	64.3	71.09	119.68	166.73	215.98	200.43	173.41	262.12	259.97	301.17	LELLQLSPVKNSR	TRUE	FALSE
217	P38881:S199	P38881	Nucleus-vacuole junction protein 1 OS=Saccharomyces cerevisiae (strain ATCC 204508 / S288c) GN=NVJ1 PE=1 SV=1	NVJ1	0.138976	-0.448193	-0.0876494	66.9	58.47	58.45	52.57	42.86	24.83	25.93	31.87	30.01	23.16	128.6	128.18	136.59	134.6	120.28	73.55	80.1	62.41	67.88	81.54	ALNQVGSEDLLGC	FALSE	FALSE
218	P23900:S209	P23900	Glycerol uptake/efflux facilitator protein OS=Saccharomyces cerevisiae (strain ATCC 204508 / S288c) GN=FPS1 PE=1 SV=2Glycerol uptake/efflux facilitator protein OS=Saccharomyces cerevisiae (strain ATCC 204508 / S288c) GN=FPS1 PE=1 SV=2	FPS1	0.139652	-0.136459		12.9	19.22	16.73	13.77	24.91	31.96	61.89	47.43	61.51	55.52	16.3	17.38	18.69	18.09	35.83	69.23	74.11	116.56	91.88	148.73	AQTNMESNESPRN	FALSE	TRUE
219	P01120:S225	P01120	Ras-like protein 2 OS=Saccharomyces cerevisiae (strain ATCC 204508 / S288c) GN=RAS2 PE=1 SV=4	RAS2	0.140422	0.177086	-0.0692519	149.2	119.57	112.16	88.45	84.13	84.23	87.92	84.77	83.82	87.87	268	221.41	200.77	143.22	110.69	69.92	93.1	73.99	70.29	67.28	GKNVNSSTTVVNA	FALSE	FALSE
220	P53874:S260	P53874	Ubiquitin carboxyl-terminal hydrolase 10 OS=Saccharomyces cerevisiae (strain ATCC 204508 / S288c) GN=UBP10 PE=1 SV=2	UBP10	0.141521	-0.0717924	-0.48809	75.9	63.53	71.77	56.64	64.08	52.97	47.32	39.38	44.51	38.82	110.7	107.43	110.67	102.78	85.88	66.16	78.96	65.06	46.39	48.61	EENDSSSKISEGE	FALSE	FALSE
221	O14467:S143	O14467	Multiprotein-bridging factor 1 OS=Saccharomyces cerevisiae (strain ATCC 204508 / S288c) GN=MBF1 PE=1 SV=2Multiprotein-bridging factor 1 OS=Saccharomyces cerevisiae (strain ATCC 204508 / S288c) GN=MBF1 PE=1 SV=2	MBF1	0.142424	0.250882	0.479299	598.4	564.37	635.65	613.82	699.67	980.23	1383.54	1653.61	1370.89	1129.25	281.2	281.28	335.69	326.76	331.08	479.53	580.82	684.79	635.31	592.7	RGNNIGSPLGAPK	FALSE	FALSE
222	Q99296:S82	Q99296	Uncharacterized protein YLR149C OS=Saccharomyces cerevisiae (strain ATCC 204508 / S288c) GN=YLR149C PE=1 SV=1	YLR149C	0.147148	-0.629152		13.4	12.64	16.4	12.93	16.89	18.7	17.36	21.57	25.11	31.41											DSSVLRSPVRRHN	TRUE	FALSE
223	P38889:S51	P38889	Transcription factor SKN7 OS=Saccharomyces cerevisiae (strain ATCC 204508 / S288c) GN=SKN7 PE=1 SV=1	SKN7	0.151297	0.261361		24.5	22.76	21.35	22.43	19.63	16.28	14.36	14.92	13.1	12.19											TMQPNNSSDMLHI	FALSE	FALSE
224	Q12224:S261	Q12224	Transcription factor RLM1 OS=Saccharomyces cerevisiae (strain ATCC 204508 / S288c) GN=RLM1 PE=1 SV=1	RLM1	0.152284	0.917045	0.352852	43.1	34.9	34.23	36.09	54.15	54.18	69.95	78.98	116.32	109.62	37.8	32.86	41.15	44.16	51.6	54.46	80.72	79.84	77.22	107.15	PPPISISPNKFSK	TRUE	FALSE
225	Q06677:S264	Q06677	Auxilin-like clathrin uncoating factor SWA2 OS=Saccharomyces cerevisiae (strain ATCC 204508 / S288c) GN=SWA2 PE=1 SV=1Auxilin-like clathrin uncoating factor SWA2 OS=Saccharomyces cerevisiae (strain ATCC 204508 / S288c) GN=SWA2 PE=1 SV=1	SWA2	0.155185	0.266484	0.455458	33.8	81.23	58.34	91.06	101.02	113.68	74.39	130.49	84.42	147.32	81.6	84.89	125.36	132.47	173.2	168.03	139.14	223.74	216.49	257.59	LPQVNDSPNRILF	TRUE	FALSE
226	Q06505:T120	Q06505	Transcription factor SPN1 OS=Saccharomyces cerevisiae (strain ATCC 204508 / S288c) GN=SPN1 PE=1 SV=1Transcription factor SPN1 OS=Saccharomyces cerevisiae (strain ATCC 204508 / S288c) GN=SPN1 PE=1 SV=1	SPN1	0.156403		-0.560505											119.2	120.83	134.92	113.1	101.32	94.93	93	69.58	68.28	59.55	DRDSSATPSSRQE	FALSE	FALSE
227	P07866:S1116	P07866	Guanine nucleotide exchange factor LTE1 OS=Saccharomyces cerevisiae (strain ATCC 204508 / S288c) GN=LTE1 PE=1 SV=2	LTE1	0.158373	-0.0016855		23.6	28.53	31.04	54.55	64.71	136.9	150.43	142.29	332.27	310.21											PAEKRKSLLIERR	FALSE	FALSE
228	Q04217:T338	Q04217	Probable ATP-dependent RNA helicase DHR1 OS=Saccharomyces cerevisiae (strain ATCC 204508 / S288c) GN=ECM16 PE=1 SV=1	ECM16	0.15838	0.585511		33.2	24.48	33.46	33.06	59.22	61.62	125.12	104.95	101.42	94.43											RDQELVTPTLNID	FALSE	FALSE
229	P07866:S750	P07866	Guanine nucleotide exchange factor LTE1 OS=Saccharomyces cerevisiae (strain ATCC 204508 / S288c) GN=LTE1 PE=1 SV=2	LTE1	0.158423	0.118385		6.9	7.08	9.58	8.03	11.19	19.9	23.66	37.56	43.21	38.07											NSLDASSEANNYD	FALSE	FALSE
230	P39723:S232	P39723	Spindle pole component SPC72 OS=Saccharomyces cerevisiae (strain ATCC 204508 / S288c) GN=SPC72 PE=1 SV=2Spindle pole component SPC72 OS=Saccharomyces cerevisiae (strain ATCC 204508 / S288c) GN=SPC72 PE=1 SV=2	SPC72	0.164507		0.8235											41	36.84	56.28	51.07	56.12	63.78	76.18	95.27	104.93	94.8	LSLAQSSPAGSQL	FALSE	FALSE
231	P37838:T657	P37838	Nucleolar protein 4 OS=Saccharomyces cerevisiae (strain ATCC 204508 / S288c) GN=NOP4 PE=1 SV=1	NOP4	0.165586	0.0616071		22.8	26.6	29.83	23.78	29.56	30.36	37.71	37.13	45.61	45.48											KKEEATTPTNPDD	FALSE	FALSE
232	Q05050:S763	Q05050	Eisosome protein 1 OS=Saccharomyces cerevisiae (strain ATCC 204508 / S288c) GN=EIS1 PE=1 SV=1	EIS1	0.166334	0.51474	-0.287483	340.4	334.23	342.65	262.64	149.48	166.86	98.98	57.73	98.62	93.96	127.4	125.3	61.62	57.56	50.93	36.15	21.47	33.74	29.52	20.89	EATETSSAVQTKE	FALSE	FALSE
233	Q08206:S547	Q08206	Uncharacterized protein YOL036W OS=Saccharomyces cerevisiae (strain ATCC 204508 / S288c) GN=YOL036W PE=1 SV=1	YOL036W	0.16658													38.8	34.75	63.4	87.67	170.22	198.49	276.63	245.46	219.3	240.82	KEILTLSPKSMVT	FALSE	FALSE
234	P54003:S293	P54003	Protein SUR7 OS=Saccharomyces cerevisiae (strain ATCC 204508 / S288c) GN=SUR7 PE=1 SV=1Protein SUR7 OS=Saccharomyces cerevisiae (strain ATCC 204508 / S288c) GN=SUR7 PE=1 SV=1	SUR7	0.168971			374.3	395.53	396.03	310.41	313.41	204.55	156.32	117.39	111.52	122.75											FFTIRKSHERPDD	FALSE	FALSE
235	Q01448:S435	Q01448	Histone promoter control protein 2 OS=Saccharomyces cerevisiae (strain ATCC 204508 / S288c) GN=HPC2 PE=1 SV=2	HPC2	0.170441		0.493413											46.1	66.32	56.39	60.44	62.62	71.74	74.52	100.35	130.74	155.96	VAAPTVSPPKILQ	TRUE	FALSE
236	Q12296:Y639	Q12296	Protein MAM3 OS=Saccharomyces cerevisiae (strain ATCC 204508 / S288c) GN=MAM3 PE=1 SV=1	MAM3	0.175544	-0.665739	-0.37404	46.1	47.65	41.72	36.4	28.82	26.54	19.22	25.54	30.71	33.2	14.3	17.28	20.69	10.85	7.61	11.03	9.6	10.37	9.84	15.57	DESKSEYGNENIN	FALSE	FALSE
237	P36166:S303	P36166	Paxillin-like protein 1 OS=Saccharomyces cerevisiae (strain ATCC 204508 / S288c) GN=PXL1 PE=1 SV=3	PXL1	0.175745	0.897159	0.466168	15.5	9.21	10.79	10.53	25.44	32.87	34.1	47.22	46.51	39.67	7.9	5.66	10.23	9.58	14.33	22.74	23.33	25.69	29.22	25.31	RESNTPSLTMNAL	FALSE	FALSE
238	P53858:S500	P53858	Protein BNI4 OS=Saccharomyces cerevisiae (strain ATCC 204508 / S288c) GN=BNI4 PE=1 SV=1	BNI4	0.177492	0.703176	0.0822332	7.8	7.69	5.72	8.45	21.11	9.75	19.42	15.77	19	18.38	18.1	18.37	22.69	35.75	45.86	33.42	46.55	26.02	20.38	26.41	DNHEVDSIVSLER	FALSE	FALSE
239	Q03559:T13	Q03559	Uncharacterized protein YMR295C OS=Saccharomyces cerevisiae (strain ATCC 204508 / S288c) GN=YMR295C PE=1 SV=1	YMR295C	0.178655	-0.00949552		4.5	6.17	4.95	10.85	17.73	19.5	19.53	32.84	60.11	49.61											KSSISNTSDHDGA	FALSE	FALSE
240	P32499:S581	P32499	Nucleoporin NUP2 OS=Saccharomyces cerevisiae (strain ATCC 204508 / S288c) GN=NUP2 PE=1 SV=2	NUP2	0.178785	-0.628277	-0.701773	83.6	81.13	79.36	79.58	61.02	65.94	41.33	29.94	41.31	47.83	168.1	140.59	177.52	114.91	103.08	83.45	63.79	80.83	78.12	59.85	EATGNESQDATKV	FALSE	FALSE
241	P53955:T588	P53955	Phosphatidylinositol 4,5-bisphosphate-binding protein SLM2 OS=Saccharomyces cerevisiae (strain ATCC 204508 / S288c) GN=SLM2 PE=1 SV=1	SLM2	0.179266	-0.225499	0.225885	13.3	8.8	11.56	17	10.35	6.03	9.4	9.44	9.6	7.78	15.2	14	16.91	16.39	12.68	9.89	7.95	8.49	7.73	8.54	NTTESVTPQVTNE	FALSE	FALSE
242	Q12026:S16	Q12026	Putative uncharacterized protein YLR053C OS=Saccharomyces cerevisiae (strain ATCC 204508 / S288c) GN=YLR053C PE=4 SV=1	YLR053C	0.179663			39.8	45.42	37.64	30.77	28.5	20.91	17.87	6.33	6.3	8.06	60.7	65.23	81.98	54.8	54.13	50.82	30.66	28.78	32.63	30.23	DAIKSTSNSNLSN	FALSE	FALSE
243	P34758:S57	P34758	Protein SCD5 OS=Saccharomyces cerevisiae (strain ATCC 204508 / S288c) GN=SCD5 PE=1 SV=1	SCD5	0.180001	0.464631	-0.500432	143.7	139.5	149.59	142.17	90.26	62.82	66.23	80.59	77.02	93.78	353.4	290.72	297.43	263.56	223.58	192.01	164.74	175.44	192.99	178.55	QGSRSHSDTTLSY	FALSE	FALSE
244	P47116:S630	P47116	Serine/threonine-protein kinase PTK2/STK2 OS=Saccharomyces cerevisiae (strain ATCC 204508 / S288c) GN=PTK2 PE=1 SV=1Serine/threonine-protein kinase PTK2/STK2 OS=Saccharomyces cerevisiae (strain ATCC 204508 / S288c) GN=PTK2 PE=1 SV=1	PTK2	0.181923	0.449876	0.31338	18.2	21.14	27.74	48.19	129.74	113.38	111.58	107.63	109.22	98.28	54.9	46.86	86.2	141.62	238.8	231.35	242.67	230.14	166.99	228.67	MLEIAESPSLKQK	FALSE	FALSE
245	Q08157:S224	Q08157	Uncharacterized membrane protein YOL019W OS=Saccharomyces cerevisiae (strain ATCC 204508 / S288c) GN=YOL019W PE=1 SV=1Uncharacterized membrane protein YOL019W OS=Saccharomyces cerevisiae (strain ATCC 204508 / S288c) GN=YOL019W PE=1 SV=1	YOL019W	0.182368	0.975697	0.720678	153.3	152.04	173.03	173.35	203.63	192.59	258.19	332.97	319.07	325.78	138.2	162.04	167.84	169.92	175.85	150.75	158.44	172.02	161.96	255.28	FDIDADSEANLRG	FALSE	FALSE
246	P13382:S31	P13382	DNA polymerase alpha catalytic subunit A OS=Saccharomyces cerevisiae (strain ATCC 204508 / S288c) GN=POL1 PE=1 SV=2	POL1	0.182927	0.884582	0.871226	18.8	21.55	17.94	18.88	25.23	29.45	36.06	40.13	35.61	33.38	23.2	21.74	26.92	24.15	30.54	34.79	36.95	33.19	29.42	41.48	DYEGDESDGDRIY	FALSE	FALSE
247	Q9P305:S63	Q9P305	mRNA stability protein IGO2 OS=Saccharomyces cerevisiae (strain ATCC 204508 / S288c) GN=IGO2 PE=1 SV=3	IGO2	0.183018	0.166149	-0.284494	456.8	464.93	417.28	318.85	305.6	361.86	327.73	252.49	223.95	175.17	124.3	162.73	131.36	114.49	160.19	113.69	115.5	104.32	97.6	74.01	DRQYFDSGDYALK	FALSE	FALSE
248	P21268:S361	P21268	Cyclin-dependent kinase inhibitor FAR1 OS=Saccharomyces cerevisiae (strain ATCC 204508 / S288c) GN=FAR1 PE=1 SV=2	FAR1	0.183265	0.908045		52.2	62.01	43.92	45.16	31.04	36.19	19.73	17.38	11.9	8.35	283.5	214.56	280.96	196.63	209.25	113.91	96.61	77.85	47.49	53.53	TDPFDLSDDEKLD	FALSE	FALSE
249	Q03656:S432	Q03656	Serine/threonine-protein kinase SKY1 OS=Saccharomyces cerevisiae (strain ATCC 204508 / S288c) GN=SKY1 PE=1 SV=1	SKY1	0.187013		0.137157											20.5	22.14	27.7	25.32	24.92	23.76	23.22	21.5	19.38	25.31	SSINNNSINNGIG	FALSE	FALSE
250	Q01389:S904	Q01389	Serine/threonine-protein kinase BCK1/SLK1/SSP31 OS=Saccharomyces cerevisiae (strain ATCC 204508 / S288c) GN=BCK1 PE=1 SV=1	BCK1	0.190677	0.573923	-0.423298	33.7	33.58	41.83	42.87	64.08	82.22	85.03	59.77	71.22	75.58	41.3	40.01	43.94	53.52	88.75	99.13	100.02	88.77	87.56	99.62	QDSTSTSPSLKMK	FALSE	FALSE
251	P39705:S382	P39705	Nucleoporin NUP60 OS=Saccharomyces cerevisiae (strain ATCC 204508 / S288c) GN=NUP60 PE=1 SV=1Nucleoporin NUP60 OS=Saccharomyces cerevisiae (strain ATCC 204508 / S288c) GN=NUP60 PE=1 SV=1	NUP60	0.191444	0.00246453	0.35144	135.2	125.84	161.25	202.97	236.35	344.17	346.12	570.66	997.21	1312.3	83.9	66.92	87.54	100.34	110.25	111.87	130.37	271.27	487.1	512.36	VVVAETSPEKKDG	TRUE	FALSE
252	P41832:S1786	P41832	Protein BNI1 OS=Saccharomyces cerevisiae (strain ATCC 204508 / S288c) GN=BNI1 PE=1 SV=3Protein BNI1 OS=Saccharomyces cerevisiae (strain ATCC 204508 / S288c) GN=BNI1 PE=1 SV=3	BNI1	0.193322		-0.429924											51.9	53.42	61.73	57.35	84.12	101.18	113.64	165.41	136.66	168.01	NSNSPSSEGNEED	FALSE	FALSE
253	P23292:S455	P23292	Casein kinase I homolog 2 OS=Saccharomyces cerevisiae (strain ATCC 204508 / S288c) GN=YCK2 PE=1 SV=1Casein kinase I homolog 2 OS=Saccharomyces cerevisiae (strain ATCC 204508 / S288c) GN=YCK2 PE=1 SV=1	YCK2	0.19567	0.251495	0.201269	166.5	176.52	177.54	166.05	150	138.71	128.84	110.31	104.72	111.03	127.4	151.02	147.71	139.28	127.34	108.46	102.7	83.59	78.32	96.21	QLQPDDSHYDEER	FALSE	FALSE
254	P34216:S1008	P34216	EH domain-containing and endocytosis protein 1 OS=Saccharomyces cerevisiae (strain ATCC 204508 / S288c) GN=EDE1 PE=1 SV=2	EDE1	0.196885		0.775084											44.1	39.91	54.95	48.73	53.03	70.37	56.15	89.43	107.34	106.75	GIPRSQSLTSSVA	FALSE	FALSE
255	Q12420:T575	Q12420	66 kDa U4/U6.U5 small nuclear ribonucleoprotein component OS=Saccharomyces cerevisiae (strain ATCC 204508 / S288c) GN=SNU66 PE=1 SV=1	SNU66	0.200654	-0.35687	-0.120029	136.9	125.44	138.69	105.55	107.25	107.55	109.62	97.54	74.02	66.39	120.7	139.4	141.93	149.92	139.46	112.78	127.89	101.56	81.53	98.01	IEARKNTPENGSL	FALSE	FALSE
256	Q06488:S682	Q06488	Chromatin structure-remodeling complex subunit RSC2 OS=Saccharomyces cerevisiae (strain ATCC 204508 / S288c) GN=RSC2 PE=1 SV=1	RSC2	0.207507	-0.485978	0.168673	98.5	88.51	94.55	81.77	73.58	71.37	75.42	54.94	58.01	54.48	123.7	114.78	150.38	136.73	124.47	137.67	119.12	116.56	100.41	131.25	PLSRVGSPGAGGP	FALSE	FALSE
257	P40328:S285	P40328	Probable 26S protease subunit YTA6 OS=Saccharomyces cerevisiae (strain ATCC 204508 / S288c) GN=YTA6 PE=1 SV=2	YTA6	0.209351		-0.0277703											104.3	100.88	103.33	100.23	75.19	79.92	72.25	75.21	68.88	61.66	LDVVRTSGERVRT	FALSE	FALSE
258	P34244:S1250	P34244	Probable serine/threonine-protein kinase HSL1 OS=Saccharomyces cerevisiae (strain ATCC 204508 / S288c) GN=HSL1 PE=1 SV=2	HSL1	0.209715			3.1	3.64	2.42	2.71	2.74	7.44	15.7	32.3	34.81	43.51											ALGISQSLQSMFK	FALSE	FALSE
259	P18759:T15	P18759	Vesicular-fusion protein SEC18 OS=Saccharomyces cerevisiae (strain ATCC 204508 / S288c) GN=SEC18 PE=1 SV=2	SEC18	0.210337	-0.217578	0.196543	46.4	48.76	39.41	64.35	58.69	55.79	54.35	45.71	38.71	34.7	36.7	31.47	34.59	31.28	39.14	43.43	33.13	34.18	29.82	38.06	KAAANHTPPDMTN	FALSE	FALSE
260	P53094:S698	P53094	Negative regulator of sporulation MDS3 OS=Saccharomyces cerevisiae (strain ATCC 204508 / S288c) GN=MDS3 PE=1 SV=2	MDS3	0.210929	0.186011	-0.0478812	278.5	271.01	291.91	256.48	212.29	192.29	211.08	225.35	222.45	226.47	271.4	271.75	274.96	240.79	177.28	158.93	167.22	148.32	141.08	130.85	VSPKPVSKSNSIY	FALSE	FALSE
261	Q06681:Y541	Q06681	Membrane-anchored lipid-binding protein YSP2 OS=Saccharomyces cerevisiae (strain ATCC 204508 / S288c) GN=YSP2 PE=1 SV=1	YSP2	0.211247	0.0555735		111.7	112.99	121.52	98.77	92.47	50.56	56.83	37.13	37.21	42.39											SKRNSRYSSYSND	FALSE	FALSE
262	Q06506:T100	Q06506	Ribosomal RNA-processing protein 9 OS=Saccharomyces cerevisiae (strain ATCC 204508 / S288c) GN=RRP9 PE=1 SV=1	RRP9	0.216331	-0.378922	-0.466119	25.6	28.93	25.98	19.19	21.22	15.18	22.32	17.49	13.4	17.63	65.4	70	70.52	71.29	56.45	38.2	40.67	27.24	29.12	36.35	NNLKERTIDEYNN	FALSE	FALSE
263	Q03446:S189	Q03446	Protein RCR2 OS=Saccharomyces cerevisiae (strain ATCC 204508 / S288c) GN=RCR2 PE=1 SV=1	RCR2	0.216696	-0.0923722	0.663799	48.6	37.83	59.22	64.25	77.48	80.61	72.22	48.4	58.61	51.95	111.4	106.64	107.78	96.83	101.21	73.21	93.62	66.38	58.04	53.22	NRNEQHSPTVESS	FALSE	FALSE
264	Q04767:T153	Q04767	Golgi apparatus membrane protein TVP18 OS=Saccharomyces cerevisiae (strain ATCC 204508 / S288c) GN=TVP18 PE=1 SV=1	TVP18	0.217473	0.332884	0.926519	64.7	62.21	64.94	67.9	55.42	51.36	38.74	29.29	38.31	40.42	140.1	123.12	164.06	133.53	153.36	123.92	117.36	116.12	116.28	123.12	NIIKNPTDDDFPH	FALSE	FALSE
265	Q01919:T390	Q01919	Serine/threonine-protein kinase KIN4 OS=Saccharomyces cerevisiae (strain ATCC 204508 / S288c) GN=KIN4 PE=1 SV=1	KIN4	0.217555	0.173903		25.2	23.27	35.66	32.02	34.41	35.68	37.5	45.5	46.11	47.73											SRPASPTFSTGSK	FALSE	FALSE
266	P07248:S301	P07248	Regulatory protein ADR1 OS=Saccharomyces cerevisiae (strain ATCC 204508 / S288c) GN=ADR1 PE=1 SV=2	ADR1	0.217996	0.481453	0.285653	26	26.71	39.3	36.09	28.71	29.45	31.41	34.87	36.91	39.2	65.8	52.42	65.29	57.88	51.71	51.61	48.41	56.46	64.87	75.12	ALNRSDSSGSTMN	FALSE	FALSE
267	P21672:S806	P21672	Ribonucleoside-diphosphate reductase large chain 2 OS=Saccharomyces cerevisiae (strain ATCC 204508 / S288c) GN=RNR3 PE=1 SV=4	RNR3	0.218194	0.91903		4.8	4.15	4.4	1.25	9.08	9.05	19.94	21.57	24.61	28.98											DNEKDASPVPSEQ	FALSE	TRUE
268	P38167:S33	P38167	Protein ECM21 OS=Saccharomyces cerevisiae (strain ATCC 204508 / S288c) GN=ECM21 PE=1 SV=2	ECM21	0.221678		-0.528101											60.5	50.54	62.18	92.14	88.64	98.57	106.63	139.16	159.56	253.77	GQPFQPSPTKKLG	TRUE	FALSE
269	P53894:S711	P53894	Serine/threonine-protein kinase CBK1 OS=Saccharomyces cerevisiae (strain ATCC 204508 / S288c) GN=CBK1 PE=1 SV=1Serine/threonine-protein kinase CBK1 OS=Saccharomyces cerevisiae (strain ATCC 204508 / S288c) GN=CBK1 PE=1 SV=1	CBK1	0.221684	0.227175	0.0841468	22	20.94	15.96	24.2	36.52	58.9	54.97	48.82	51.81	44.26	64.1	65.43	79.31	95.76	174.85	154.84	192.71	142.36	128.63	131.56	LENVPDSPAMAQA	FALSE	FALSE
270	P53394:S34	P53394	Putative sulfate transporter YPR003C OS=Saccharomyces cerevisiae (strain ATCC 204508 / S288c) GN=YPR003C PE=1 SV=1	YPR003C	0.222878													334.9	300.05	329.57	302.82	263.6	238.17	275.39	201.91	181.44	181.77	DQRDTFSDNFDYD	FALSE	FALSE
271	P13517:S268	P13517	F-actin-capping protein subunit beta OS=Saccharomyces cerevisiae (strain ATCC 204508 / S288c) GN=CAP2 PE=1 SV=3	CAP2	0.224391	-0.484946	0.104873	81.9	83.86	92.9	83.34	77.8	109.76	107.56	130.38	140.93	151.35	99.8	82.41	96.66	91.72	101.98	106.75	96.41	143.02	152.02	140.89	NAAIASSAEEANK	FALSE	FALSE
272	P41697:S342	P41697	Bud site selection protein 6 OS=Saccharomyces cerevisiae (strain ATCC 204508 / S288c) GN=BUD6 PE=1 SV=1	BUD6	0.227106	0.281128	0.0695641	86.1	61.1	86.85	157.18	181.04	205.35	232.36	275.14	287.36	280.95	32.6	29.89	53.28	77.57	99.44	98.91	124.28	106.41	107.14	125.83	IENVRASPRRLSS	TRUE	FALSE
273	P41832:T328	P41832	Protein BNI1 OS=Saccharomyces cerevisiae (strain ATCC 204508 / S288c) GN=BNI1 PE=1 SV=3	BNI1	0.227431	0.491969	0.515366	164.2	145.77	128.01	99.71	92.58	75.19	66.23	64.17	69.11	64.24	99	100.18	88.43	60.65	58.1	51.5	48.82	40.03	34.24	30.83	NNTSASTLPGDRT	FALSE	FALSE
274	P24279:T798	P24279	DNA replication licensing factor MCM3 OS=Saccharomyces cerevisiae (strain ATCC 204508 / S288c) GN=MCM3 PE=1 SV=1	MCM3	0.2281	-0.477883		2.8	1.62	4.07	3.02	3.38	4.32	4.86	8.37	11.1	10.5											ASSVNATPSSARR	FALSE	FALSE
275	P38314:S473	P38314	Protein SDS24 OS=Saccharomyces cerevisiae (strain ATCC 204508 / S288c) GN=SDS24 PE=1 SV=1	SDS24	0.228554	-0.46222	-0.630407	42.3	36.22	38.96	43.39	64.82	78.6	92.16	118.04	104.72	82.8	100.9	82.71	128.47	122.47	190.62	163.02	251.65	207.09	208.36	206.47	PPPSPASSTNTPN	FALSE	FALSE
276	P38084:S3	P38084	Leu/Val/Ile amino-acid permease OS=Saccharomyces cerevisiae (strain ATCC 204508 / S288c) GN=BAP2 PE=1 SV=2	BAP2	0.22927		-0.59073											188.4	198.08	205.22	191.95	150.27	128.12	144.09	124.06	122.7	133.97	MLSSEDFGS	FALSE	TRUE
277	P25558:S794	P25558	Bud site selection protein 3 OS=Saccharomyces cerevisiae (strain ATCC 204508 / S288c) GN=BUD3 PE=1 SV=2	BUD3	0.231802	-0.0110356		17.2	18.31	23.33	27.64	17.84	32.57	45.46	49.47	47.91	50.55											TSDLKDSPSGDNS	FALSE	FALSE
278	P38928:S673	P38928	Axial budding pattern protein 2 OS=Saccharomyces cerevisiae (strain ATCC 204508 / S288c) GN=AXL2 PE=1 SV=1	AXL2	0.235602	0.832048	0.893532	1.7	5.87	4.51	1.04	9.29	11.06	12.81	14.59	23.61	12.28	5.7	9.13	8.79	13.41	17.09	22.62	29.21	42.01	30.63	41.88	RYTGNLSPVSDIV	FALSE	FALSE
279	P38928:S676	P38928	Axial budding pattern protein 2 OS=Saccharomyces cerevisiae (strain ATCC 204508 / S288c) GN=AXL2 PE=1 SV=1	AXL2	0.235602		0.893532											5.7	9.13	8.79	13.41	17.09	22.62	29.21	42.01	30.63	41.88	GNLSPVSDIVRDS	FALSE	FALSE
280	P53735:S137	P53735	Protein ZRG17 OS=Saccharomyces cerevisiae (strain ATCC 204508 / S288c) GN=ZRG17 PE=1 SV=1Protein ZRG17 OS=Saccharomyces cerevisiae (strain ATCC 204508 / S288c) GN=ZRG17 PE=1 SV=1	ZRG17	0.236689	-0.580261	0.0149719	371	460.78	462.18	382.9	194.13	215.4	171.1	118.47	158.43	132.32	10.7	10.82	9.34	7.55	5.07	5	2.48	3.75	4.52	3.31	SPVRGISPDAGSS	FALSE	FALSE
281	P38283:S421	P38283	Inner centromere protein-related protein SLI15 OS=Saccharomyces cerevisiae (strain ATCC 204508 / S288c) GN=SLI15 PE=1 SV=1	SLI15	0.239081			40.4	40.67	34.89	45.68	40.75	44.53	58.07	73.72	93.62	94.53											DVHKTGSRPHSIS	FALSE	FALSE
282	P38283:S427	P38283	Inner centromere protein-related protein SLI15 OS=Saccharomyces cerevisiae (strain ATCC 204508 / S288c) GN=SLI15 PE=1 SV=1	SLI15	0.239081			40.4	40.67	34.89	45.68	40.75	44.53	58.07	73.72	93.62	94.53											SRPHSISPTKISV	TRUE	FALSE
283	P38283:T419	P38283	Inner centromere protein-related protein SLI15 OS=Saccharomyces cerevisiae (strain ATCC 204508 / S288c) GN=SLI15 PE=1 SV=1	SLI15	0.239081			40.4	40.67	34.89	45.68	40.75	44.53	58.07	73.72	93.62	94.53											SSDVHKTGSRPHS	FALSE	FALSE
284	P14164:S618	P14164	ARS-binding factor 1 OS=Saccharomyces cerevisiae (strain ATCC 204508 / S288c) GN=ABF1 PE=1 SV=4ARS-binding factor 1 OS=Saccharomyces cerevisiae (strain ATCC 204508 / S288c) GN=ABF1 PE=1 SV=4	ABF1	0.239486	-0.34913	-0.753848	78.8	66.87	83.21	76.56	78.01	64.73	58.58	52.47	44.31	45.48	247.7	220.72	249.6	243.45	191.94	204.52	194.78	166.62	146.9	136.38	LINDMDSEDAHKS	FALSE	FALSE
285	P48415:S1582	P48415	COPII coat assembly protein SEC16 OS=Saccharomyces cerevisiae (strain ATCC 204508 / S288c) GN=SEC16 PE=1 SV=2	SEC16	0.239935		-0.6328											20.6	17.67	14.68	12.77	11.91	4.66	11.04	4.19	3.11	0	SNSNVPSLFADFP	FALSE	FALSE
286	P36148:S631	P36148	Glycerol-3-phosphate O-acyltransferase 2 OS=Saccharomyces cerevisiae (strain ATCC 204508 / S288c) GN=GPT2 PE=1 SV=1	GPT2	0.240067	0.147134	-0.243862	34	33.89	25.98	26.91	36.42	30.96	45.36	47.86	31.61	30.95	116.9	124.41	129.8	134.39	140.02	149.16	145.54	132.22	102.22	145.61	RDGYDVSSDAESS	FALSE	TRUE
287	P36148:S636	P36148	Glycerol-3-phosphate O-acyltransferase 2 OS=Saccharomyces cerevisiae (strain ATCC 204508 / S288c) GN=GPT2 PE=1 SV=1	GPT2	0.240067	0.147134	-0.243862	34	33.89	25.98	26.91	36.42	30.96	45.36	47.86	31.61	30.95	116.9	124.41	129.8	134.39	140.02	149.16	145.54	132.22	102.22	145.61	VSSDAESSISRMS	FALSE	TRUE
288	P40048:T75	P40048	Tyrosine-protein phosphatase 3 OS=Saccharomyces cerevisiae (strain ATCC 204508 / S288c) GN=PTP3 PE=1 SV=2	PTP3	0.242025													175.1	208.41	224.91	192.06	179.59	154.84	141.1	100.13	102.92	83.05	VLLKRATAPVLPS	FALSE	FALSE
289	P40850:S369	P40850	Protein MKT1 OS=Saccharomyces cerevisiae (strain ATCC 204508 / S288c) GN=MKT1 PE=1 SV=2	MKT1	0.243909	0.157156	-0.0265978	23.3	23.06	25.76	16.58	16.57	26.44	19.01	15.45	17.6	15.47	58.6	51.33	63.29	49.8	39.8	39.34	36.54	30.66	20.58	21.99	PSSASSSASPATT	FALSE	FALSE
290	P38742:S250	P38742	Nitrogen permease regulator 3 OS=Saccharomyces cerevisiae (strain ATCC 204508 / S288c) GN=NPR3 PE=1 SV=1	NPR3	0.244229	-0.604784		66.5	56.14	70.11	78.33	74.21	77.8	98.15	97.44	97.72	124.72											RAASKRSQNFFHK	FALSE	FALSE
291	Q05050:S649	Q05050	Eisosome protein 1 OS=Saccharomyces cerevisiae (strain ATCC 204508 / S288c) GN=EIS1 PE=1 SV=1	EIS1	0.245167	0.433908	-0.608412	38.3	28.63	20.91	27.54	26.29	26.13	16.43	10.19	16.2	16.79	251.9	212.48	204.22	173.22	201.2	112.43	142.44	91.53	71.49	71.7	KQLEVDSLINERK	FALSE	FALSE
292	P12954:S682	P12954	ATP-dependent DNA helicase SRS2 OS=Saccharomyces cerevisiae (strain ATCC 204508 / S288c) GN=SRS2 PE=1 SV=2ATP-dependent DNA helicase SRS2 OS=Saccharomyces cerevisiae (strain ATCC 204508 / S288c) GN=SRS2 PE=1 SV=2ATP-dependent DNA helicase SRS2 OS=Saccharomyces cerevisiae (strain ATCC 204508 / S288c) GN=SRS2 PE=1 SV=2	SRS2	0.246884													123.6	104.25	133.14	115.02	156.44	156.2	159.06	290.68	359.48	410.43	DDKKDESEEDEEE	FALSE	FALSE
293	P19145:S72	P19145	General amino-acid permease GAP1 OS=Saccharomyces cerevisiae (strain ATCC 204508 / S288c) GN=GAP1 PE=1 SV=2	GAP1	0.247123		0.96028											339.2	359.82	294.09	334.31	285.87	219.3	266.31	151.4	109.45	128.94	EVDPNLSEAEKVA	FALSE	TRUE
294	P36165:T675	P36165	Lipase 4 OS=Saccharomyces cerevisiae (strain ATCC 204508 / S288c) GN=TGL4 PE=1 SV=1	TGL4	0.248165	0.0882661		26.9	23.27	29.83	32.33	29.35	38.9	40.6	36.16	51.81	56.64											STLLTRTPTKGDN	TRUE	TRUE
295	Q07084:S193	Q07084	Osmolarity two-component system protein SSK1 OS=Saccharomyces cerevisiae (strain ATCC 204508 / S288c) GN=SSK1 PE=1 SV=1	SSK1	0.251544		-0.311083											157.8	168.39	180.52	152.47	103.08	100.95	96.51	80.17	73	75.52	PLLRFASVSPYPK	FALSE	FALSE
296	P33122:T237	P33122	Serine-rich protein TYE7 OS=Saccharomyces cerevisiae (strain ATCC 204508 / S288c) GN=TYE7 PE=1 SV=1	TYE7	0.254472	0.757396		19.7	24.58	20.58	11.16	15.41	17.79	11.88	10.41	11.7	8.81	70.9	77.45	65.74	64.48	46.19	47.98	38.09	37.49	24.8	28.32	AETAATTPLPSAA	FALSE	FALSE
297	P39705:S352	P39705	Nucleoporin NUP60 OS=Saccharomyces cerevisiae (strain ATCC 204508 / S288c) GN=NUP60 PE=1 SV=1	NUP60	0.256957	0.286263		23.3	16.08	23.67	23.36	34.52	35.78	44.01	60.84	53.21	59.74											LNATKISPSAPSK	FALSE	FALSE
298	P48415:S678	P48415	COPII coat assembly protein SEC16 OS=Saccharomyces cerevisiae (strain ATCC 204508 / S288c) GN=SEC16 PE=1 SV=2	SEC16	0.257592		-0.608922											43.8	48.06	44.83	50.86	33.41	27.17	26.22	30.55	27.01	27.82	PQSRKGSNNSNRP	FALSE	FALSE
299	P13382:S170	P13382	DNA polymerase alpha catalytic subunit A OS=Saccharomyces cerevisiae (strain ATCC 204508 / S288c) GN=POL1 PE=1 SV=2	POL1	0.260713	0.953831	0.894883	67.6	58.77	63.73	62.89	79.59	83.13	138.24	165.68	195.44	151.35	33.3	40.81	42.27	43.31	44.43	59.91	81.96	88.44	80.33	98.92	RENLNSSPTSEFK	FALSE	FALSE
300	P32660:T94	P32660	Phospholipid-transporting ATPase DNF1 OS=Saccharomyces cerevisiae (strain ATCC 204508 / S288c) GN=DNF1 PE=1 SV=2	DNF1	0.261715	-0.140886	0.497791	9.9	8.19	13.43	7.2	8.66	10.65	8.68	5.58	11.2	4.69	40.4	36.64	39.71	36.28	37.93	30.7	24.57	23.6	16.07	19.08	LNNGSGTFDDVEL	FALSE	TRUE
301	P39719:S772	P39719	Flavin carrier protein 2 OS=Saccharomyces cerevisiae (strain ATCC 204508 / S288c) GN=FLC2 PE=1 SV=2Flavin carrier protein 2 OS=Saccharomyces cerevisiae (strain ATCC 204508 / S288c) GN=FLC2 PE=1 SV=2	FLC2	0.262816	-0.828675	-0.81675	76	88.92	84.86	89.8	71.99	56.49	48.87	52.47	44.71	42.67	86.3	94.32	75.19	93.42	70.12	62.87	53.78	51.28	51.01	53.33	HFNNNGSNENARN	FALSE	FALSE
302	P40476:S147	P40476	Pheromone-regulated membrane protein 5 OS=Saccharomyces cerevisiae (strain ATCC 204508 / S288c) GN=PRM5 PE=1 SV=1	PRM5	0.272873	-0.187639		21.6	30.25	24.22	20.44	19.74	16.18	13.84	9.34	10.6	16.5											QDQVHISESDISP	FALSE	FALSE
303	P53297:S436	P53297	PAB1-binding protein 1 OS=Saccharomyces cerevisiae (strain ATCC 204508 / S288c) GN=PBP1 PE=1 SV=1	PBP1	0.273493		0.0812628											74.8	72.68	82.64	85.12	76.95	90.04	97.44	125.49	114.67	133.56	PSAKTVSPTTQIS	FALSE	FALSE
304	Q05812:S127	Q05812	Meiotic sister-chromatid recombination protein 3 OS=Saccharomyces cerevisiae (strain ATCC 204508 / S288c) GN=MSC3 PE=1 SV=1Meiotic sister-chromatid recombination protein 3 OS=Saccharomyces cerevisiae (strain ATCC 204508 / S288c) GN=MSC3 PE=1 SV=1Meiotic sister-chromatid recombination protein 3 OS=Saccharomyces cerevisiae (strain ATCC 204508 / S288c) GN=MSC3 PE=1 SV=1	MSC3	0.27473	0.2448	0.561977	245.7	276.97	292.79	298.31	229.07	356.03	313.06	273.85	254.85	265.29	343.4	375.01	385.63	414.22	435.04	450.99	440.03	432.82	492.32	491.27	NGSRMNSMTSGAN	FALSE	FALSE
305	P28743:S26	P28743	Kinesin-like protein KIP2 OS=Saccharomyces cerevisiae (strain ATCC 204508 / S288c) GN=KIP2 PE=1 SV=1	KIP2	0.27552			1.4	3.24	4.62	5.84	4.86	7.74	7.34	10.41	8.5	15.47											SSNIPQSPSVRST	FALSE	FALSE
306	P32330:S716	P32330	2-deoxy-glucose resistant protein 2 OS=Saccharomyces cerevisiae (strain ATCC 204508 / S288c) GN=DGR2 PE=1 SV=1	DGR2	0.277671	-0.444274	-0.633406	133.1	106.22	123.61	130.07	116.54	88.35	104.25	87.99	96.22	94.24	233.5	238.79	215.78	208.02	172.76	147.79	147.71	141.92	128.73	143.2	NNHNNDSILENRM	FALSE	FALSE
307	Q99247:T728	Q99247	Uncharacterized WD repeat-containing protein YOL087C OS=Saccharomyces cerevisiae (strain ATCC 204508 / S288c) GN=YOL087C PE=1 SV=1	YOL087C	0.278945	-0.386284	0.453809	44.4	49.77	46.89	34.11	36.31	24.12	29.14	18.56	19.4	13.22	211.1	217.54	265.17	208.12	190.73	169.96	186	150.96	117.78	134.47	QQSKDATPESMLW	FALSE	FALSE
308	P53955:S649	P53955	Phosphatidylinositol 4,5-bisphosphate-binding protein SLM2 OS=Saccharomyces cerevisiae (strain ATCC 204508 / S288c) GN=SLM2 PE=1 SV=1	SLM2	0.280846	0.0740959		12.2	10.62	19.26	22.95	32.41	34.18	39.36	35.84	41.41	47.92											YIENVDSPRKSNQ	TRUE	FALSE
309	P34758:S80	P34758	Protein SCD5 OS=Saccharomyces cerevisiae (strain ATCC 204508 / S288c) GN=SCD5 PE=1 SV=1	SCD5	0.281229		0.62861											54.2	50.14	57.84	69.27	67.58	87.77	75.25	87.11	87.46	109.86	NATNVSSPQKDNP	TRUE	FALSE
310	P53858:S809	P53858	Protein BNI4 OS=Saccharomyces cerevisiae (strain ATCC 204508 / S288c) GN=BNI4 PE=1 SV=1Protein BNI4 OS=Saccharomyces cerevisiae (strain ATCC 204508 / S288c) GN=BNI4 PE=1 SV=1	BNI4	0.28173	0.817608	0.322077	37.8	49.37	42.71	48.19	45.71	54.18	53.83	51.4	70.52	64.14	17.4	13.9	27.92	26.28	43.33	43.54	61.42	46.87	65.67	74.31	DSMTPDSPVKSDL	TRUE	FALSE
311	P11075:S1741	P11075	Protein transport protein SEC7 OS=Saccharomyces cerevisiae (strain ATCC 204508 / S288c) GN=SEC7 PE=1 SV=2	SEC7	0.281876	0.417733		64.4	67.88	75.51	63.42	55	40.81	36.88	33.05	24.51	29.54											ENDSNISETVERA	FALSE	FALSE
312	P06101:S367	P06101	Hsp90 co-chaperone Cdc37 OS=Saccharomyces cerevisiae (strain ATCC 204508 / S288c) GN=CDC37 PE=1 SV=2	CDC37	0.281976	-0.014202	-0.214864	11.7	14.26	12.88	10.85	9.71	10.86	9.2	11.59	10.4	12.94	77.7	87.08	76.53	71.29	64.38	57.87	58.22	40.8	36.95	42.88	QEEMDESNAEGVE	FALSE	FALSE
313	Q07532:S55	Q07532	RNA polymerase II nuclear localization protein IWR1 OS=Saccharomyces cerevisiae (strain ATCC 204508 / S288c) GN=IWR1 PE=1 SV=2	IWR1	0.281983		-0.564747											54.4	52.23	59.84	46.18	54.24	50.7	50.06	45.43	38.76	35.15	SSESYQSEQESST	FALSE	FALSE
314	P38853:S647	P38853	Kelch repeat-containing protein 1 OS=Saccharomyces cerevisiae (strain ATCC 204508 / S288c) GN=KEL1 PE=1 SV=1	KEL1	0.284113	-0.732898	-0.677771	59.8	67.88	65.38	49.86	31.25	25.33	15.5	21.03	21	21.38	28	39.02	25.25	41.5	22.05	19.67	18.06	12.46	8.94	7.93	ADEKIDSTTTFDQ	FALSE	FALSE
315	P41832:S1785	P41832	Protein BNI1 OS=Saccharomyces cerevisiae (strain ATCC 204508 / S288c) GN=BNI1 PE=1 SV=3	BNI1	0.285509	0.314031	-0.412447	7.1	4.15	2.86	4.59	4.96	5.43	3.31	7.08	8.3	9.66	37.1	36.94	40.6	35.75	54.46	62.07	67.92	109.28	90.17	112.78	ENSNSPSSEGNEE	FALSE	FALSE
316	P38627:S572	P38627	CTP synthase 2 OS=Saccharomyces cerevisiae (strain ATCC 204508 / S288c) GN=URA8 PE=1 SV=4	URA8	0.288132	0.01549		75.1	60.19	69.34	64.88	58.16	55.99	46.49	35.95	64.51	47.08											IKDINLSEGNENE	FALSE	TRUE
317	P07271:S612	P07271	ATP-dependent DNA helicase PIF1 OS=Saccharomyces cerevisiae (strain ATCC 204508 / S288c) GN=PIF1 PE=1 SV=2	PIF1	0.290352	0.646943	0.545227	0	5.77	6.82	3.02	3.91	4.02	3.31	6.01	10.5	10.69	7.1	10.92	12.68	13.19	24.14	27.17	55.22	62.41	50.91	95	DIGEPVSPLDSSV	FALSE	FALSE
318	P25623:S455	P25623	Suppressor of yeast profilin deletion OS=Saccharomyces cerevisiae (strain ATCC 204508 / S288c) GN=SYP1 PE=1 SV=3	SYP1	0.290686		-0.354309											2.6	4.27	5.34	5.32	21.28	17.85	20.44	27.46	28.42	22.39	PSTPQQSSPPTAK	FALSE	FALSE
319	P25623:T451	P25623	Suppressor of yeast profilin deletion OS=Saccharomyces cerevisiae (strain ATCC 204508 / S288c) GN=SYP1 PE=1 SV=3	SYP1	0.290686	-0.0620322	-0.354309	13.1	9	25.76	33.38	38.85	39.8	32.24	27.58	22.9	19.04	2.6	4.27	5.34	5.32	21.28	17.85	20.44	27.46	28.42	22.39	SEVPPSTPQQSSP	FALSE	FALSE
320	P32591:T91	P32591	SWI/SNF complex subunit SWI3 OS=Saccharomyces cerevisiae (strain ATCC 204508 / S288c) GN=SWI3 PE=1 SV=1	SWI3	0.291394	-0.492098	-0.409582	13.2	9.51	16.95	7.3	14.25	8.24	18.7	14.7	13.6	11.44	78.5	77.74	73.63	59.37	56.56	56.5	47.48	45.54	37.05	41.07	KLDSQETPSTEES	FALSE	FALSE
321	P14737:S248	P14737	DNA repair protein RAD9 OS=Saccharomyces cerevisiae (strain ATCC 204508 / S288c) GN=RAD9 PE=1 SV=2	RAD9	0.292053	0.416483	0.479029	8.7	8.6	11.12	8.45	11.82	15.18	18.18	18.03	25.91	22.32	12.4	10.13	13.35	13.51	15.32	16.48	22.5	16.21	21.39	17.78	IMISAESPNSISS	FALSE	FALSE
322	P40454:S341	P40454	Serine/threonine-protein phosphatase 2A activator 1 OS=Saccharomyces cerevisiae (strain ATCC 204508 / S288c) GN=RRD1 PE=1 SV=1Serine/threonine-protein phosphatase 2A activator 1 OS=Saccharomyces cerevisiae (strain ATCC 204508 / S288c) GN=RRD1 PE=1 SV=1	RRD1	0.293556	-0.297041	-0.255472	147.2	153.96	202.86	229.99	247.02	296.02	335.99	231.78	406.89	309.93	249.2	244.55	306.88	369.75	480.46	448.26	404.41	569.22	735.32	639.6	EQANAGSPGREQT	TRUE	FALSE
323	Q06336:S353	Q06336	ADP-ribosylation factor-binding protein GGA1 OS=Saccharomyces cerevisiae (strain ATCC 204508 / S288c) GN=GGA1 PE=1 SV=1	GGA1	0.293594	-0.672554	-0.180104	1.4	3.03	3.74	3.86	5.59	7.34	6.2	8.58	10.1	8.63	18.5	15.49	18.35	23.3	37.82	26.03	44.59	37.38	25.71	36.25	NTPSVTSPSKSLQ	TRUE	FALSE
324	P38199:S252	P38199	Heterogeneous nuclear rnp K-like protein 2 OS=Saccharomyces cerevisiae (strain ATCC 204508 / S288c) GN=HEK2 PE=1 SV=1	HEK2	0.294004	0.523124	-0.0145775	47.8	44.31	61.09	59.14	43.17	70.66	71.91	84.88	105.22	107.09	202.7	225.48	175.3	187.37	198.45	296.49	201.48	388.93	455.17	366.85	SSGEPTSPSTSSN	FALSE	FALSE
325	P34161:T132	P34161	Homeobox protein YOX1 OS=Saccharomyces cerevisiae (strain ATCC 204508 / S288c) GN=YOX1 PE=1 SV=2	YOX1	0.294596			24.8	15.07	27.63	50.38	148.84	146.25	128.32	196.48	210.65	188.02	16	18.86	26.69	40.65	76.18	66.51	87.01	93.29	106.64	91.29	KKNDILTPLSAAK	FALSE	FALSE
326	Q12117:T295	Q12117	Protein MRH1 OS=Saccharomyces cerevisiae (strain ATCC 204508 / S288c) GN=MRH1 PE=1 SV=1Protein MRH1 OS=Saccharomyces cerevisiae (strain ATCC 204508 / S288c) GN=MRH1 PE=1 SV=1	MRH1	0.295879	-0.0459596		209.8	151.44	193.72	230.09	312.36	346.58	388.69	328.9	310.37	216.06											SPRPAATPNLSKD	FALSE	FALSE
327	P38080:S960	P38080	Serine/threonine-protein kinase AKL1 OS=Saccharomyces cerevisiae (strain ATCC 204508 / S288c) GN=AKL1 PE=1 SV=1Serine/threonine-protein kinase AKL1 OS=Saccharomyces cerevisiae (strain ATCC 204508 / S288c) GN=AKL1 PE=1 SV=1	AKL1	0.296336	0.191353	-0.207952	26.8	25.59	31.7	26.81	23.12	18.9	23.04	26.4	31.51	22.41	61.4	66.92	71.19	60.65	56.12	40.81	49.86	38.82	32.63	23.8	TRQPRQSLDLNFQ	FALSE	FALSE
328	P47116:S63	P47116	Serine/threonine-protein kinase PTK2/STK2 OS=Saccharomyces cerevisiae (strain ATCC 204508 / S288c) GN=PTK2 PE=1 SV=1Serine/threonine-protein kinase PTK2/STK2 OS=Saccharomyces cerevisiae (strain ATCC 204508 / S288c) GN=PTK2 PE=1 SV=1Serine/threonine-protein kinase PTK2/STK2 OS=Saccharomyces cerevisiae (strain ATCC 204508 / S288c) GN=PTK2 PE=1 SV=1Serine/threonine-protein kinase PTK2/STK2 OS=Saccha…	PTK2	0.29703	0.469705	0.254654	104.7	90.74	106	139.66	242.37	224.45	223.79	210.97	232.75	214.18	120.7	130.47	170.07	228.34	308.47	322.75	335.98	306.22	226.83	310.21	SPSISGSGSGGNS	FALSE	FALSE
329	Q02875:S332	Q02875	SMY2 homolog 2 OS=Saccharomyces cerevisiae (strain ATCC 204508 / S288c) GN=SYH1 PE=1 SV=1SMY2 homolog 2 OS=Saccharomyces cerevisiae (strain ATCC 204508 / S288c) GN=SYH1 PE=1 SV=1	SYH1	0.299885	0.705723	0.248462	79.3	68.18	98.29	80.21	90.78	97.6	108.07	90.03	140.23	130.07	72.6	78.24	92.1	93.42	86.88	94.81	116.74	127.47	115.57	147.52	PSHEEASPEEQEV	FALSE	FALSE
330	P53094:S1387	P53094	Negative regulator of sporulation MDS3 OS=Saccharomyces cerevisiae (strain ATCC 204508 / S288c) GN=MDS3 PE=1 SV=2	MDS3	0.300349	0.15786		35.8	34.39	40.95	55.18	81.81	81.82	95.16	106.45	102.32	90.31											SSAFPQSPIRAYG	TRUE	FALSE
331	P38959:S44	P38959	Vacuolar protein sorting-associated protein 41 OS=Saccharomyces cerevisiae (strain ATCC 204508 / S288c) GN=VPS41 PE=1 SV=2	VPS41	0.300818	0.208084		92.4	101.16	105.12	103.99	96.48	114.39	131.01	132.63	139.13	142.16											EDVNVTSPTKSVS	TRUE	FALSE
332	P40343:S495	P40343	Vacuolar protein sorting-associated protein 27 OS=Saccharomyces cerevisiae (strain ATCC 204508 / S288c) GN=VPS27 PE=1 SV=3	VPS27	0.301503	0.349099	-0.0400396	87.1	76.58	81.01	103.47	97.12	116.3	129.05	137.89	135.83	144.04	38.1	39.72	50.16	38.73	39.03	45.02	48.41	54.14	68.78	59.75	SVKANSSPTTNID	FALSE	FALSE
333	P53273:S59	P53273	Uncharacterized vacuolar membrane protein YGR125W OS=Saccharomyces cerevisiae (strain ATCC 204508 / S288c) GN=YGR125W PE=1 SV=1Uncharacterized vacuolar membrane protein YGR125W OS=Saccharomyces cerevisiae (strain ATCC 204508 / S288c) GN=YGR125W PE=1 SV=1Uncharacterized vacuolar membrane protein YGR125W OS=Saccharomyces cerevisiae (strain ATCC 204508 / S288c) GN=YGR125W PE=1 SV=1	YGR125W	0.303357	0.693934	0.568275	94.8	87.4	78.48	74.58	80.54	73.58	64.99	49.47	61.11	45.76	97.8	106.14	110.45	102.15	123.26	90.04	107.66	71.13	83.94	77.73	FFTGGNSPMINNL	FALSE	FALSE
334	P40463:Y276	P40463	Protein VHS2 OS=Saccharomyces cerevisiae (strain ATCC 204508 / S288c) GN=VHS2 PE=1 SV=1Protein VHS2 OS=Saccharomyces cerevisiae (strain ATCC 204508 / S288c) GN=VHS2 PE=1 SV=1	VHS2	0.30365	0.791354		26.5	26.3	25.43	24.51	31.14	22.31	32.03	31.33	30.71	32.73											FIISRRYSNTTIN	FALSE	FALSE
335	P40094:S507	P40094	Conserved oligomeric Golgi complex subunit 3 OS=Saccharomyces cerevisiae (strain ATCC 204508 / S288c) GN=COG3 PE=1 SV=1	COG3	0.304673		-0.0763434											15.9	16.68	19.47	18.94	18.52	22.4	27.66	34.52	29.22	41.68	RSILPISPNDADD	FALSE	FALSE
336	P53739:S676	P53739	Flippase kinase 1 OS=Saccharomyces cerevisiae (strain ATCC 204508 / S288c) GN=FPK1 PE=1 SV=1	FPK1	0.304687		0.00378464											44.5	36.24	47.27	38.62	37.48	30.24	28.9	21.94	21.19	16.07	DGFRTNSFVGTEE	FALSE	FALSE
337	P53254:S58	P53254	U3 small nucleolar RNA-associated protein 22 OS=Saccharomyces cerevisiae (strain ATCC 204508 / S288c) GN=UTP22 PE=1 SV=1	UTP22	0.305269	-0.0588557		8.5	5.56	9.47	9.28	13.41	10.76	12.6	13.84	16	20.44											EQENDESDTSPES	FALSE	FALSE
338	P40219:S102	P40219	Outer spore wall protein 5 OS=Saccharomyces cerevisiae (strain ATCC 204508 / S288c) GN=OSW5 PE=1 SV=1	OSW5	0.311614	-0.385424	-0.254608	12.5	14.87	13.43	12.62	21.64	18.29	21.8	24.68	28.71	25.79	24.9	20.85	31.48	29.58	37.37	31.6	43.77	44	58.04	52.72	SNPTIPSPLRQTA	TRUE	FALSE
339	P38431:T187	P38431	Eukaryotic translation initiation factor 5 OS=Saccharomyces cerevisiae (strain ATCC 204508 / S288c) GN=TIF5 PE=1 SV=1Eukaryotic translation initiation factor 5 OS=Saccharomyces cerevisiae (strain ATCC 204508 / S288c) GN=TIF5 PE=1 SV=1	TIF5	0.314372	0.0599332	0.148297	81.8	78.5	75.95	70.82	50.67	47.74	54.04	51.08	53.81	54.95	44	46.76	46.38	27.66	22.6	25.47	23.53	19.52	17.87	15.97	NAPSDGTGSSTPQ	FALSE	FALSE
340	P38144:T694	P38144	ISWI chromatin-remodeling complex ATPase ISW1 OS=Saccharomyces cerevisiae (strain ATCC 204508 / S288c) GN=ISW1 PE=1 SV=2ISWI chromatin-remodeling complex ATPase ISW1 OS=Saccharomyces cerevisiae (strain ATCC 204508 / S288c) GN=ISW1 PE=1 SV=2ISWI chromatin-remodeling complex ATPase ISW1 OS=Saccharomyces cerevisiae (strain ATCC 204508 / S288c) GN=ISW1 PE=1 SV=2	ISW1	0.314671	0.23282	-0.339201	72.2	84.27	79.69	75.62	61.65	58	45.36	29.08	68.61	55.42	434.7	317.03	290.31	236.42	274.41	317.75	162.57	354.19	382.57	292.33	STGSAGTPEPGSG	FALSE	FALSE
341	P25346:S8	P25346	Probable metabolite transport protein GIT1 OS=Saccharomyces cerevisiae (strain ATCC 204508 / S288c) GN=GIT1 PE=1 SV=1	GIT1	0.314857	-0.663183		938.1	788.33	879.02	690.69	601.71	610.13	516.08	346.92	553.32	507.23	348.3	296.67	262.72	233.13	207.71	155.98	206.65	149.97	146.1	150.13	EDKDITSVNEKEV	FALSE	TRUE
342	P32769:S124	P32769	Elongation factor 1 alpha-like protein OS=Saccharomyces cerevisiae (strain ATCC 204508 / S288c) GN=HBS1 PE=1 SV=2	HBS1	0.315134		0.726152											103.5	83.8	129.92	118.64	110.36	100.61	97.54	82.37	60.85	99.72	WLDEEESEGERNG	FALSE	FALSE
343	P24279:S777	P24279	DNA replication licensing factor MCM3 OS=Saccharomyces cerevisiae (strain ATCC 204508 / S288c) GN=MCM3 PE=1 SV=1	MCM3	0.315769		0.592658											55.2	45.28	64.96	49.69	56.34	72.76	84.02	111.6	116.58	118.5	RVRQPASNSGSPI	FALSE	FALSE
344	P24279:S781	P24279	DNA replication licensing factor MCM3 OS=Saccharomyces cerevisiae (strain ATCC 204508 / S288c) GN=MCM3 PE=1 SV=1	MCM3	0.315769		0.592658											55.2	45.28	64.96	49.69	56.34	72.76	84.02	111.6	116.58	118.5	PASNSGSPIKSTP	TRUE	FALSE
345	P23201:S937	P23201	Protein SPA2 OS=Saccharomyces cerevisiae (strain ATCC 204508 / S288c) GN=SPA2 PE=1 SV=1	SPA2	0.321483	0.921379		49.4	54.22	61.64	51.32	58.06	84.73	83.59	93.57	97.12	101.47											ADSRVESPGMKEQ	FALSE	FALSE
346	Q06315:T599	Q06315	Protein SKG3 OS=Saccharomyces cerevisiae (strain ATCC 204508 / S288c) GN=SKG3 PE=1 SV=1	SKG3	0.322851	-0.355533	-0.446193	37.1	30.04	34.78	41.93	52.15	49.86	59.2	55.37	57.91	48.58	125.7	118.55	136.48	141.83	162.18	171.78	185.59	175.77	138.77	171.42	ANEFSTTPEDKHI	FALSE	FALSE
347	P38261:T496	P38261	Exocyst complex component EXO84 OS=Saccharomyces cerevisiae (strain ATCC 204508 / S288c) GN=EXO84 PE=1 SV=1	EXO84	0.323749		-0.0684049											5.8	5.96	9.68	32.98	70.56	78.22	85.78	94.94	85.25	144.21	SMGGSITPGRNVT	TRUE	FALSE
348	P36130:S403	P36130	CCR4-associated factor 4 OS=Saccharomyces cerevisiae (strain ATCC 204508 / S288c) GN=CAF4 PE=1 SV=3	CAF4	0.323811	0.557205		30.7	25.9	32.91	27.85	29.66	34.68	41.33	48.61	47.81	60.86											EIYLDHSPLKEKT	TRUE	FALSE
349	P06105:S630	P06105	Protein SCP160 OS=Saccharomyces cerevisiae (strain ATCC 204508 / S288c) GN=SCP160 PE=1 SV=3	SCP160	0.324307	0.809005		13.8	14.16	14.09	11.37	21.22	17.79	23.04	28.22	25.81	27.95											FESILNSPSSKSK	FALSE	FALSE
350	Q05812:S648	Q05812	Meiotic sister-chromatid recombination protein 3 OS=Saccharomyces cerevisiae (strain ATCC 204508 / S288c) GN=MSC3 PE=1 SV=1	MSC3	0.325688	0.348557	0.526178	40.3	41.27	42.71	47.98	55.1	53.47	68.6	50.33	56.31	45.01	33.8	29.59	49.16	50.65	51.04	77.76	71.43	95.5	84.45	98.52	STTRTRSPELQDN	FALSE	FALSE
351	Q05812:T646	Q05812	Meiotic sister-chromatid recombination protein 3 OS=Saccharomyces cerevisiae (strain ATCC 204508 / S288c) GN=MSC3 PE=1 SV=1	MSC3	0.325688		0.526178											33.8	29.59	49.16	50.65	51.04	77.76	71.43	95.5	84.45	98.52	VASTTRTRSPELQ	FALSE	FALSE
352	P32660:S81	P32660	Phospholipid-transporting ATPase DNF1 OS=Saccharomyces cerevisiae (strain ATCC 204508 / S288c) GN=DNF1 PE=1 SV=2	DNF1	0.33037	0.769817	0.415225	41.6	53.41	50.3	33.27	22.17	16.28	18.8	32.62	22.9	22.13	98.5	114.08	108.34	96.51	66.7	52.75	52.64	54.14	43.88	60.15	TEYDNHSFQPTPK	FALSE	TRUE
353	P32457:S509	P32457	Cell division control protein 3 OS=Saccharomyces cerevisiae (strain ATCC 204508 / S288c) GN=CDC3 PE=1 SV=3	CDC3	0.333261	0.328206		5.4	10.62	16.84	34	39.69	26.64	42.88	54.3	57.41	57.95											SPNVNHSPVPTKK	FALSE	FALSE
354	P40361:S9	P40361	Inactive deaminase YJL070C OS=Saccharomyces cerevisiae (strain ATCC 204508 / S288c) GN=YJL070C PE=1 SV=1	YJL070C	0.336603	0.558078	0.743681	26.4	38.04	33.13	36.92	37.16	34.88	30.07	34.02	22.4	27.95	118.4	117.16	125.91	132.68	107.82	99.7	79.38	86.12	72	78.33	AVERRPSLLFDEY	FALSE	FALSE
355	P06775:S66	P06775	Histidine permease OS=Saccharomyces cerevisiae (strain ATCC 204508 / S288c) GN=HIP1 PE=1 SV=2	HIP1	0.342103	0.554979	0.855498	90	63.53	76.94	61.43	60.59	47.24	42.57	41.64	31.21	28.23	48.8	52.42	41.71	37.88	35.72	24.44	32.62	17.64	18.17	17.57	TTNDITSSDRFRR	FALSE	TRUE
356	P32333:T249	P32333	TATA-binding protein-associated factor MOT1 OS=Saccharomyces cerevisiae (strain ATCC 204508 / S288c) GN=MOT1 PE=1 SV=1	MOT1	0.342236	0.442758	0.154478	9.8	11.63	13.32	14.6	15.52	13.67	16.84	15.56	20.3	20.07	19.9	21.94	26.58	17.98	24.25	34.33	42.01	41.46	35.75	37.86	SLATSPTSNQLNP	FALSE	FALSE
357	P26570:S142	P26570	Serine/threonine-protein phosphatase PP-Z1 OS=Saccharomyces cerevisiae (strain ATCC 204508 / S288c) GN=PPZ1 PE=1 SV=5Serine/threonine-protein phosphatase PP-Z1 OS=Saccharomyces cerevisiae (strain ATCC 204508 / S288c) GN=PPZ1 PE=1 SV=5	PPZ1	0.343892	-0.382066	0.723177	10.3	9.81	13.76	14.6	27.02	15.48	26.24	27.04	24.31	29.16	63.8	54.11	91.99	107.15	126.34	106.41	162.57	124.39	117.78	185.99	IQMEPKSPILKTN	FALSE	FALSE
358	P30665:S167	P30665	DNA replication licensing factor MCM4 OS=Saccharomyces cerevisiae (strain ATCC 204508 / S288c) GN=MCM4 PE=1 SV=2	MCM4	0.344474	-0.564457	0.44727	16.6	19.22	18.49	17.31	17.1	21.41	14.88	18.78	15.1	12.28	13.6	16.88	22.36	23.09	22.16	20.58	16.93	13.67	9.14	15.06	LDTSSSSAPPSEA	FALSE	FALSE
359	P40343:S155	P40343	Vacuolar protein sorting-associated protein 27 OS=Saccharomyces cerevisiae (strain ATCC 204508 / S288c) GN=VPS27 PE=1 SV=3	VPS27	0.345793	-0.0259917	0.698922	93.5	81.43	89.05	78.64	91.21	92.37	104.25	116.96	137.03	128.38	31.8	21.94	31.37	31.6	30.76	31.49	36.95	36.39	24.4	37.86	PEKLTLSNSPTAM	FALSE	FALSE
360	P54867:T356	P54867	Protein SLG1 OS=Saccharomyces cerevisiae (strain ATCC 204508 / S288c) GN=SLG1 PE=1 SV=1	SLG1	0.34783	0.268414	0.253897	86.9	90.13	99.61	125.58	138.92	125.24	131.01	147.33	150.93	164.01	47.1	42.5	41.6	32.98	27.78	28.19	40.05	29.44	39.16	37.66	RRISNGTFINGGP	FALSE	FALSE
361	P32521:S748	P32521	Actin cytoskeleton-regulatory complex protein PAN1 OS=Saccharomyces cerevisiae (strain ATCC 204508 / S288c) GN=PAN1 PE=1 SV=2	PAN1	0.349546	0.480544		34.1	34.19	58.45	54.76	77.27	85.84	117.16	107.2	109.12	128.1											EQSSFSSPSAKSV	FALSE	FALSE
362	P43585:S187	P43585	Vacuolar transporter chaperone 2 OS=Saccharomyces cerevisiae (strain ATCC 204508 / S288c) GN=VTC2 PE=1 SV=1Vacuolar transporter chaperone 2 OS=Saccharomyces cerevisiae (strain ATCC 204508 / S288c) GN=VTC2 PE=1 SV=1	VTC2	0.350546		0.331382											72.3	72.58	81.53	65.97	66.37	59.91	51.3	30.77	22.79	29.83	ASEPLASASKFSS	FALSE	FALSE
363	Q08268:S23	Q08268	Probable transporter MCH4 OS=Saccharomyces cerevisiae (strain ATCC 204508 / S288c) GN=MCH4 PE=1 SV=1	MCH4	0.35259		0.759492											28.9	38.42	31.92	34.37	17.64	18.19	13.83	14.23	11.15	13.26	KDHEAQSTRDHDV	FALSE	FALSE
364	P40480:T37	P40480	Protein HOS4 OS=Saccharomyces cerevisiae (strain ATCC 204508 / S288c) GN=HOS4 PE=1 SV=1Protein HOS4 OS=Saccharomyces cerevisiae (strain ATCC 204508 / S288c) GN=HOS4 PE=1 SV=1	HOS4	0.352959		0.034278											195.9	201.26	222.68	204.5	146.63	154.84	106.32	138.83	120.49	114.68	KISKQETSEEEDT	FALSE	FALSE
365	Q06505:S118	Q06505	Transcription factor SPN1 OS=Saccharomyces cerevisiae (strain ATCC 204508 / S288c) GN=SPN1 PE=1 SV=1	SPN1	0.353382	-0.0258822	-0.622857	108.5	62.52	73.53	70.93	50.14	53.88	47.63	82.63	86.52	85.8	172.5	184.88	208.22	182.8	164.38	163.02	150.8	128.25	116.98	98.42	SKDRDSSATPSSR	FALSE	FALSE
366	P48361:S1021	P48361	Activator of SKN7 protein 10 OS=Saccharomyces cerevisiae (strain ATCC 204508 / S288c) GN=ASK10 PE=1 SV=2Activator of SKN7 protein 10 OS=Saccharomyces cerevisiae (strain ATCC 204508 / S288c) GN=ASK10 PE=1 SV=2Activator of SKN7 protein 10 OS=Saccharomyces cerevisiae (strain ATCC 204508 / S288c) GN=ASK10 PE=1 SV=2	ASK10	0.358326	-0.0989363	-0.396883	28.4	21.04	23.55	20.34	21.85	20.3	23.25	22.21	20	23.63	92.6	82.21	78.31	70.65	73.87	64.69	68.85	66.16	58.14	53.63	SATAPSSPTMNSS	FALSE	FALSE
367	P43597:S201	P43597	Uncharacterized protein YFR016C OS=Saccharomyces cerevisiae (strain ATCC 204508 / S288c) GN=YFR016C PE=1 SV=1	YFR016C	0.358553	0.0668187	0.531652	13.9	10.62	10.57	13.77	19.74	21.81	20.56	18.99	22.7	18.29	10.6	13.4	15.79	25.43	35.94	44.11	48	56.35	51.51	49.71	NRRGRNSSNPADT	FALSE	FALSE
368	Q03703:S274	Q03703	Uncharacterized protein YML037C OS=Saccharomyces cerevisiae (strain ATCC 204508 / S288c) GN=YML037C PE=1 SV=1	YML037C	0.358661	-0.221187	-0.688609	18.7	18.21	19.37	24.09	17.52	13.27	15.08	18.99	17.3	24.29	276.9	278.5	262.17	244.19	231.08	223.39	209.12	206.1	234.06	221.74	IQSKQESMSDQQA	FALSE	FALSE
369	P42845:S72	P42845	Protein STB1 OS=Saccharomyces cerevisiae (strain ATCC 204508 / S288c) GN=STB1 PE=1 SV=2	STB1	0.359204	0.156748		20.2	23.97	79.8	127.04	185.58	198.42	191.66	174.16	352.48	309.93											TLLEAISPAKKPL	TRUE	FALSE
370	P13185:S593	P13185	Serine/threonine protein kinase KIN1 OS=Saccharomyces cerevisiae (strain ATCC 204508 / S288c) GN=KIN1 PE=1 SV=3Serine/threonine protein kinase KIN1 OS=Saccharomyces cerevisiae (strain ATCC 204508 / S288c) GN=KIN1 PE=1 SV=3	KIN1	0.359707	0.386872	0.462587	52.9	55.84	57.9	81.04	77.48	109.76	81.93	80.91	94.82	98.28	177.7	202.95	231.25	253.02	246.74	282.74	278.69	297.07	327.95	310.21	PEQAHTSPTSRKS	FALSE	FALSE
371	P38764:S19	P38764	26S proteasome regulatory subunit RPN1 OS=Saccharomyces cerevisiae (strain ATCC 204508 / S288c) GN=RPN1 PE=1 SV=3	RPN1	0.363148	0.413487	0.30825	47.5	44.61	51.29	58.41	54.15	51.66	57.34	73.08	70.82	88.62	94.4	80.52	102.33	104.91	105.84	105.95	99.19	102.22	101.01	130.75	DEQSQISPEKQTP	TRUE	FALSE
372	P40463:S53	P40463	Protein VHS2 OS=Saccharomyces cerevisiae (strain ATCC 204508 / S288c) GN=VHS2 PE=1 SV=1Protein VHS2 OS=Saccharomyces cerevisiae (strain ATCC 204508 / S288c) GN=VHS2 PE=1 SV=1	VHS2	0.364044	0.323872	0.671979	227	219.52	278.81	305.4	243.32	293.4	292.29	303.89	277.76	244.38	388.1	419.69	445.92	431.03	419.6	487.37	483.27	526.33	567.63	538.27	YLYKTVSNNAANS	FALSE	FALSE
373	Q12263:S822	Q12263	Serine/threonine-protein kinase GIN4 OS=Saccharomyces cerevisiae (strain ATCC 204508 / S288c) GN=GIN4 PE=1 SV=1	GIN4	0.36477	0.871569	0.939035	4.7	7.18	6.71	4.59	4.96	5.33	10.95	10.41	17.4	19.13	68.8	54.01	68.74	67.67	102.53	84.92	110.65	157.36	181.44	282.09	MYSTKESFTNLVD	FALSE	FALSE
374	P38349:S395	P38349	UBX domain-containing protein 7 OS=Saccharomyces cerevisiae (strain ATCC 204508 / S288c) GN=UBX7 PE=1 SV=1	UBX7	0.36617	-0.265129		36.2	33.79	28.29	25.76	21.53	19.7	17.87	21.25	22.9	22.41											ETNLTTSRSVSPN	FALSE	FALSE
375	P40477:S819	P40477	Nucleoporin NUP159 OS=Saccharomyces cerevisiae (strain ATCC 204508 / S288c) GN=NUP159 PE=1 SV=1Nucleoporin NUP159 OS=Saccharomyces cerevisiae (strain ATCC 204508 / S288c) GN=NUP159 PE=1 SV=1	NUP159	0.367297	-0.554981	0.291465	65	65.35	82.55	74.68	66.82	95.39	111.79	125.76	125.93	120.03	6.9	2.98	5.56	6.17	5.84	8.07	11.97	11.36	10.64	12.25	EEEAQKSPIGKLT	FALSE	FALSE
376	P53283:S50	P53283	Polyamine transporter 2 OS=Saccharomyces cerevisiae (strain ATCC 204508 / S288c) GN=TPO2 PE=1 SV=1	TPO2	0.370388			19	15.68	19.7	17.31	24.17	19.5	28.72	24.9	37.41	42.01	85	62.35	91.43	91.61	133.95	130.97	160.09	138.72	165.18	214.81	KTETVKSLQDLGV	FALSE	FALSE
377	Q08217:T120	Q08217	Serine/threonine-protein kinase PSK2 OS=Saccharomyces cerevisiae (strain ATCC 204508 / S288c) GN=PSK2 PE=1 SV=1	PSK2	0.371365	0.621885		27.5	20.54	25.65	21.17	21.64	25.03	26.04	31.87	35.71	36.85											TRNLTETATLSAS	FALSE	FALSE
378	Q12522:S231	Q12522	Eukaryotic translation initiation factor 6 OS=Saccharomyces cerevisiae (strain ATCC 204508 / S288c) GN=TIF6 PE=1 SV=1	TIF6	0.371477		-0.582502											147.8	128.08	122.35	99.91	88.86	75.94	79.58	73.22	60.15	68.39	QDAQPESISGNLR	FALSE	FALSE
379	P53836:S885	P53836	CCR4-NOT transcriptional complex subunit CAF120 OS=Saccharomyces cerevisiae (strain ATCC 204508 / S288c) GN=CAF120 PE=1 SV=1	CAF120	0.374738		0.372677											16.9	18.67	31.14	36.6	40.24	47.29	39.84	47.31	49.6	72.91	NNSAMGSPRNPKT	FALSE	FALSE
380	P38853:S1003	P38853	Kelch repeat-containing protein 1 OS=Saccharomyces cerevisiae (strain ATCC 204508 / S288c) GN=KEL1 PE=1 SV=1	KEL1	0.374917	-0.768213	-0.65298	988.3	827.69	916.77	617.58	483.16	461.87	410.38	380.62	312.57	317.99	903.5	765.02	817.31	667.03	503.17	495.21	438.06	385.18	341.3	310.11	SQELTISKEKLSS	FALSE	FALSE
381	Q12416:S115	Q12416	G1-specific transcriptional repressor WHI5 OS=Saccharomyces cerevisiae (strain ATCC 204508 / S288c) GN=WHI5 PE=1 SV=1	WHI5	0.374999			6	6.68	7.7	4.28	4.96	5.13	3.72	6.97	7.7	3.66	6.5	8.04	7.12	11.28	9.37	17.96	15.28	15.88	20.08	21.79	DGHESESEDDENE	FALSE	FALSE
382	P36117:S174	P36117	Arrestin-related trafficking adapter 6 OS=Saccharomyces cerevisiae (strain ATCC 204508 / S288c) GN=ALY1 PE=1 SV=1	ALY1	0.375679	-0.470417	-0.266946	20.9	20.13	21.35	21.38	15.62	10.15	8.06	7.62	12.1	11.72	62.8	57.19	75.3	61.18	48.07	30.24	27.35	35.4	34.34	38.86	KDNSNLSLDAYER	FALSE	FALSE
383	P42073:S396	P42073	RNA end formation protein 2 OS=Saccharomyces cerevisiae (strain ATCC 204508 / S288c) GN=REF2 PE=1 SV=2	REF2	0.376714	0.238862	0.226407	16.7	19.22	22.56	18.46	16.78	20.61	23.97	31.76	37.91	35.63	14.1	19.96	24.92	20.75	19.62	24.44	27.66	27.24	35.14	37.76	NQGLQVSPTQLKK	FALSE	FALSE
384	P42934:S32	P42934	Dolichyl-phosphate-mannose--protein mannosyltransferase 6 OS=Saccharomyces cerevisiae (strain ATCC 204508 / S288c) GN=PMT6 PE=1 SV=1	PMT6	0.376737		-0.0359767											18.3	15.39	17.13	15	15.1	12.51	10.73	9.26	9.44	9.14	QPKANASDIQDEQ	FALSE	TRUE
385	P34758:S316	P34758	Protein SCD5 OS=Saccharomyces cerevisiae (strain ATCC 204508 / S288c) GN=SCD5 PE=1 SV=1	SCD5	0.377756		0.592666											33.1	34.95	33.15	39.26	44.54	41.61	58.01	64.29	56.83	54.93	QDSNNDSPLDFTL	FALSE	FALSE
386	Q12152:S456	Q12152	Putative serine/threonine-protein kinase YPL150W OS=Saccharomyces cerevisiae (strain ATCC 204508 / S288c) GN=YPL150W PE=1 SV=1Putative serine/threonine-protein kinase YPL150W OS=Saccharomyces cerevisiae (strain ATCC 204508 / S288c) GN=YPL150W PE=1 SV=1	YPL150W	0.378047	0.295803	0.37428	79.5	73.04	87.4	122.24	130.37	162.13	182.05	147.55	156.03	197.59	60.1	64.64	57.73	75.44	89.85	119.94	95.99	116.12	112.86	151.74	SHSIAGSPRKSNN	TRUE	FALSE
387	P27637:S162	P27637	Bud site selection protein 14 OS=Saccharomyces cerevisiae (strain ATCC 204508 / S288c) GN=BUD14 PE=1 SV=4	BUD14	0.383988		0.179684											16.9	17.87	14.68	15.53	21.61	20.24	19.71	16.87	15.56	13.96	SYDYSDSEFEDNL	FALSE	FALSE
388	Q12674:S697	Q12674	Probable phospholipid-transporting ATPase DNF3 OS=Saccharomyces cerevisiae (strain ATCC 204508 / S288c) GN=DNF3 PE=1 SV=1	DNF3	0.387509	0.109534		29.1	28.32	26.97	31.08	31.67	39.5	57.34	52.8	50.51	45.95											KQASVISPSETFS	FALSE	TRUE
389	P32578:S299	P32578	SNF1 protein kinase subunit beta-1 OS=Saccharomyces cerevisiae (strain ATCC 204508 / S288c) GN=SIP1 PE=1 SV=2	SIP1	0.387943	-0.377633	0.539188	62.3	52.1	42.82	41.41	32.94	46.64	34.82	38.95	49.71	45.11	46.2	57.59	63.73	68.42	72.54	87.65	84.64	100.68	122.9	101.53	RLSRVNSSNSMYT	FALSE	FALSE
390	P53235:S560	P53235	Eukaryotic translation initiation factor 2A OS=Saccharomyces cerevisiae (strain ATCC 204508 / S288c) GN=YGR054W PE=1 SV=1	YGR054W	0.389383	-0.0533703	0.334428	12.6	11.23	11.67	11.99	14.67	9.55	7.13	5.9	8	7.41	20.5	15.99	19.02	10.64	15.54	11.37	9.39	7.72	7.43	5.82	RRANKKSSETSPD	FALSE	FALSE
391	P43585:S176	P43585	Vacuolar transporter chaperone 2 OS=Saccharomyces cerevisiae (strain ATCC 204508 / S288c) GN=VTC2 PE=1 SV=1	VTC2	0.392037		0.324705											60.1	58.28	69.07	58.63	54.57	47.41	43.15	25.03	19.28	23.5	LYNILRSNFNTAS	FALSE	FALSE
392	Q12263:S719	Q12263	Serine/threonine-protein kinase GIN4 OS=Saccharomyces cerevisiae (strain ATCC 204508 / S288c) GN=GIN4 PE=1 SV=1	GIN4	0.394903	0.883698	0.976802	12.9	6.58	4.84	2.4	7.39	15.28	20.97	31.76	72.12	80.74	39.3	47.16	38.26	36.71	55.12	69.35	143.68	154.49	144.59	217.12	RSKFLGSSFNIDK	FALSE	FALSE
393	P23900:S175	P23900	Glycerol uptake/efflux facilitator protein OS=Saccharomyces cerevisiae (strain ATCC 204508 / S288c) GN=FPS1 PE=1 SV=2Glycerol uptake/efflux facilitator protein OS=Saccharomyces cerevisiae (strain ATCC 204508 / S288c) GN=FPS1 PE=1 SV=2Glycerol uptake/efflux facilitator protein OS=Saccharomyces cerevisiae (strain ATCC 204508 / S288c) GN=FPS1 PE=1 SV=2	FPS1	0.395702	0.0615629		47	45.12	67.25	74.47	80.12	89.86	96.91	88.96	77.02	70.8	91	97.6	178.41	211.85	216.42	265.46	278.9	300.71	318.71	328.69	IPESHLSRRRSRS	FALSE	TRUE
394	P07283:S240	P07283	Phosphomannomutase OS=Saccharomyces cerevisiae (strain ATCC 204508 / S288c) GN=SEC53 PE=1 SV=1	SEC53	0.397136		0.874547											45.8	42.4	51.61	45.54	44.21	45.7	52.44	57.67	67.18	71.6	IGHSVQSPDDTVK	FALSE	TRUE
395	P22943:S59	P22943	12 kDa heat shock protein OS=Saccharomyces cerevisiae (strain ATCC 204508 / S288c) GN=HSP12 PE=1 SV=1	HSP12	0.401401		0.284307											201.6	150.42	237.47	208.97	242.11	240.22	261.15	399.96	557.99	536.16	FQGVHDSAEKGKD	FALSE	FALSE
396	Q03758:S557	Q03758	Ubiquitin ligase-binding protein BUL2 OS=Saccharomyces cerevisiae (strain ATCC 204508 / S288c) GN=BUL2 PE=1 SV=1	BUL2	0.401602	0.123506	0.0321997	160.3	138.18	173.03	164.59	155.6	193.69	302.72	359.8	401.39	347.16	81	74.17	113.45	101.08	83.24	135.74	149.36	193.86	145.1	205.37	DDTASQSPSYDSK	FALSE	FALSE
397	P25623:S267	P25623	Suppressor of yeast profilin deletion OS=Saccharomyces cerevisiae (strain ATCC 204508 / S288c) GN=SYP1 PE=1 SV=3Suppressor of yeast profilin deletion OS=Saccharomyces cerevisiae (strain ATCC 204508 / S288c) GN=SYP1 PE=1 SV=3	SYP1	0.403924		-0.090593											47.2	48.06	46.27	47.67	46.97	48.88	60.18	76.97	77.62	88.27	NNASPASATGARP	FALSE	FALSE
398	Q04438:S60	Q04438	Stationary phase protein 4 OS=Saccharomyces cerevisiae (strain ATCC 204508 / S288c) GN=SPG4 PE=1 SV=1Stationary phase protein 4 OS=Saccharomyces cerevisiae (strain ATCC 204508 / S288c) GN=SPG4 PE=1 SV=1Stationary phase protein 4 OS=Saccharomyces cerevisiae (strain ATCC 204508 / S288c) GN=SPG4 PE=1 SV=1Stationary phase protein 4 OS=Saccharomyces cerevisiae (strain ATCC 204508 / S288c) GN=SPG4 PE=1…	SPG4	0.406451	0.706839	0.822665	284.6	255.93	376.99	312.8	297.37	285.77	250.55	190.47	154.03	128.29	428.8	350.19	500.53	438.37	430.96	408.02	328.24	313.61	347.33	232.18	QSMRRSSIGSQDS	FALSE	FALSE
399	P38881:S156	P38881	Nucleus-vacuole junction protein 1 OS=Saccharomyces cerevisiae (strain ATCC 204508 / S288c) GN=NVJ1 PE=1 SV=1	NVJ1	0.406474	-0.462259	-0.364016	64.1	70.1	70.33	70.72	74.74	61.31	52.8	50.86	49.01	54.2	100.3	121.13	101.89	104.81	96.03	77.42	75.04	65.28	63.36	52.52	QFGKNRSEPIILS	FALSE	FALSE
400	P41895:S655	P41895	Transcription initiation factor IIF subunit alpha OS=Saccharomyces cerevisiae (strain ATCC 204508 / S288c) GN=TFG1 PE=1 SV=2	TFG1	0.407962	-0.0873615	0.598555	38.7	42.18	51.18	40.57	34.1	40.41	26.76	15.88	53.01	61.7	29.5	28.3	36.04	34.15	38.48	34.9	36.02	44.44	57.64	67.38	ASNTVPSPIKQEE	TRUE	FALSE
401	P24276:S231	P24276	Protein SSD1 OS=Saccharomyces cerevisiae (strain ATCC 204508 / S288c) GN=SSD1 PE=1 SV=1	SSD1	0.408435	-0.843688		56.2	51.09	62.19	68.01	76.11	78.1	86.17	90.78	92.22	91.15											RATSNLSPPSFKF	FALSE	FALSE
402	P53550:S751	P53550	m7GpppN-mRNA hydrolase OS=Saccharomyces cerevisiae (strain ATCC 204508 / S288c) GN=DCP2 PE=1 SV=1	DCP2	0.409104	-0.420783	-0.0746134	60.3	53.51	76.94	117.55	127.84	157.51	176.68	193.48	180.44	180.05	233.9	183.49	275.63	320.8	383.22	447.69	463.15	504.49	446.73	534.96	VSSNQQSPKSQHL	FALSE	FALSE
403	Q03016:T264	Q03016	GLC7-interacting protein 3 OS=Saccharomyces cerevisiae (strain ATCC 204508 / S288c) GN=GIP3 PE=1 SV=1	GIP3	0.410339	0.519341		19.5	12.95	12.55	15.12	21.96	28.45	33.68	35.52	39.11	31.7	33.6	31.87	37.93	35.75	50.27	47.18	69.47	57.67	66.07	56.34	TASKPQTPILPSP	FALSE	FALSE
404	P39968:S16	P39968	Vacuolar protein 8 OS=Saccharomyces cerevisiae (strain ATCC 204508 / S288c) GN=VAC8 PE=1 SV=3	VAC8	0.411581	-0.0268444	0.725489	272.5	226.09	239.18	223.1	215.03	204.85	182.87	151.3	173.24	189.61	121.3	105.64	123.13	87.14	95.14	89.93	76.69	73.22	64.36	74.72	DSSDEASVSPIAD	FALSE	FALSE
405	Q12149:S417	Q12149	Exosome complex exonuclease RRP6 OS=Saccharomyces cerevisiae (strain ATCC 204508 / S288c) GN=RRP6 PE=1 SV=1	RRP6	0.413171	0.0178369	0.142595	25.6	26.1	21.02	23.78	28.29	26.54	45.56	49.9	58.71	56.17	14	14.4	26.36	27.77	20.51	24.78	31.07	33.85	33.54	46.6	PSSEVYSPIEKES	FALSE	FALSE
406	Q06685:S31	Q06685	Inositol hexakisphosphate and diphosphoinositol-pentakisphosphate kinase OS=Saccharomyces cerevisiae (strain ATCC 204508 / S288c) GN=VIP1 PE=1 SV=1	VIP1	0.413483	0.0481901	0.379694	290.5	239.55	233.35	196.61	196.56	212.49	160.97	163.97	147.03	128.94	387.4	296.38	394.2	329.63	377.71	338.67	322.56	278.33	205.74	236	SAPSEMSPLFLNK	FALSE	TRUE
407	P43560:S106	P43560	Membrane-anchored lipid-binding protein LAM5 OS=Saccharomyces cerevisiae (strain ATCC 204508 / S288c) GN=LAM5 PE=1 SV=2	LAM5	0.4176	-0.537934	0.678508	15.4	21.24	18.49	34	26.29	29.75	31.41	28.22	17	31.41	30.8	31.38	30.48	20.85	23.81	22.62	21.68	13.67	14.06	13.36	NVPSPVSRSTTPT	FALSE	FALSE
408	P43560:S108	P43560	Membrane-anchored lipid-binding protein LAM5 OS=Saccharomyces cerevisiae (strain ATCC 204508 / S288c) GN=LAM5 PE=1 SV=2	LAM5	0.4176		0.678508											30.8	31.38	30.48	20.85	23.81	22.62	21.68	13.67	14.06	13.36	PSPVSRSTTPTSP	FALSE	FALSE
409	P43560:T109	P43560	Membrane-anchored lipid-binding protein LAM5 OS=Saccharomyces cerevisiae (strain ATCC 204508 / S288c) GN=LAM5 PE=1 SV=2	LAM5	0.4176		0.678508											30.8	31.38	30.48	20.85	23.81	22.62	21.68	13.67	14.06	13.36	SPVSRSTTPTSPV	FALSE	FALSE
410	Q03687:S389	Q03687	Uncharacterized membrane protein YMR010W OS=Saccharomyces cerevisiae (strain ATCC 204508 / S288c) GN=YMR010W PE=1 SV=1	YMR010W	0.419144		0.584451											21.4	15.59	17.46	17.34	21.39	22.62	23.84	34.52	35.14	40.77	SNDTSDSPQDDQV	FALSE	FALSE
411	P36003:S636	P36003	Nitrogen network kinase 1 OS=Saccharomyces cerevisiae (strain ATCC 204508 / S288c) GN=NNK1 PE=1 SV=1	NNK1	0.419565	0.1136		16	10.52	17.94	17.31	22.06	26.13	32.34	30.58	30.01	31.41											SHRKRKSIEQTNL	FALSE	FALSE
412	P25389:S675	P25389	Probable serine/threonine-protein kinase KCC4 OS=Saccharomyces cerevisiae (strain ATCC 204508 / S288c) GN=KCC4 PE=1 SV=3	KCC4	0.420134	0.618198	0.123099	7.9	2.83	6.16	8.76	7.92	9.55	22.01	23.39	18.7	20.35	6.6	5.96	10.12	9.68	15.66	23.53	23.53	14.23	16.27	18.68	NVRGGLSPGKSEL	TRUE	FALSE
413	P53179:S232	P53179	pH-response regulator protein palF/RIM8 OS=Saccharomyces cerevisiae (strain ATCC 204508 / S288c) GN=RIM8 PE=1 SV=2	RIM8	0.420798	0.653455		31.2	32.17	29.94	35.25	30.3	35.58	39.78	41.85	42.21	46.33											STEDESSSYTQLT	FALSE	FALSE
414	P07278:S70	P07278	cAMP-dependent protein kinase regulatory subunit OS=Saccharomyces cerevisiae (strain ATCC 204508 / S288c) GN=BCY1 PE=1 SV=4cAMP-dependent protein kinase regulatory subunit OS=Saccharomyces cerevisiae (strain ATCC 204508 / S288c) GN=BCY1 PE=1 SV=4	BCY1	0.421627	-0.304373	0.510126	187.2	198.47	197.36	135.59	155.39	114.39	127.08	111.28	109.32	92.56	412.4	392.49	469.05	357.19	365.47	281.83	309.87	235.43	193.29	192.91	EPEESFSRPQSAQ	FALSE	FALSE
415	P23201:S988	P23201	Protein SPA2 OS=Saccharomyces cerevisiae (strain ATCC 204508 / S288c) GN=SPA2 PE=1 SV=1	SPA2	0.42172	-0.898281	-0.746195	106.9	98.73	97.41	81.88	57.64	55.89	50.52	46.57	45.81	39.2	71.8	56.89	74.86	72.35	58.87	43.88	42.11	33.52	32.23	35.55	MVRESESLEAVGN	FALSE	FALSE
416	Q05672:S439	Q05672	RNA-binding suppressor of PAS kinase protein 1 OS=Saccharomyces cerevisiae (strain ATCC 204508 / S288c) GN=RBS1 PE=1 SV=1RNA-binding suppressor of PAS kinase protein 1 OS=Saccharomyces cerevisiae (strain ATCC 204508 / S288c) GN=RBS1 PE=1 SV=1	RBS1	0.423136	0.635596	0.615572	95.7	85.07	105.34	131	137.76	153.09	147.44	147.98	156.93	149.57	67.1	71.29	72.19	91.4	90.62	96.06	110.65	117.99	113.57	117.7	RASVEGSPSSRDT	FALSE	FALSE
417	P07278:T131	P07278	cAMP-dependent protein kinase regulatory subunit OS=Saccharomyces cerevisiae (strain ATCC 204508 / S288c) GN=BCY1 PE=1 SV=4cAMP-dependent protein kinase regulatory subunit OS=Saccharomyces cerevisiae (strain ATCC 204508 / S288c) GN=BCY1 PE=1 SV=4cAMP-dependent protein kinase regulatory subunit OS=Saccharomyces cerevisiae (strain ATCC 204508 / S288c) GN=BCY1 PE=1 SV=4	BCY1	0.423596	-0.170845	0.427341	397.3	357.19	356.41	368.71	361.76	441.77	411	368.49	390.78	348.1	115.7	112.59	121.13	114.49	106.39	79.81	87.94	71.13	75.21	71.9	TREKTSTPPLPMH	FALSE	FALSE
418	P32380:T18	P32380	Spindle pole body component 110 OS=Saccharomyces cerevisiae (strain ATCC 204508 / S288c) GN=SPC110 PE=1 SV=1	SPC110	0.424499		0.580649											27.1	20.06	27.14	23.3	27.23	37.4	68.64	154.82	224.92	330.29	LKNMEFTPVGFIK	FALSE	FALSE
419	Q08817:S789	Q08817	Leucine-rich repeat-containing protein SOG2 OS=Saccharomyces cerevisiae (strain ATCC 204508 / S288c) GN=SOG2 PE=1 SV=1	SOG2	0.424816	0.405479	0.163134	244.1	191.8	229.17	230.51	248.18	274.71	352.83	323	360.28	348.38	7.8	10.62	8.23	7.66	10.91	17.62	9.39	18.42	21.99	21.99	VSVSANSPE*	FALSE	FALSE
420	P32900:Y125	P32900	Protein SKG6 OS=Saccharomyces cerevisiae (strain ATCC 204508 / S288c) GN=SKG6 PE=1 SV=2	SKG6	0.430485	0.37229	0.796778	16.7	14.97	10.46	13.87	12.67	11.16	14.57	11.7	21.6	17.82	51.3	50.64	55.06	57.67	51.38	52.98	69.57	71.46	73.9	69.9	LPTMKDYSPGINH	FALSE	FALSE
421	P40328:S735	P40328	Probable 26S protease subunit YTA6 OS=Saccharomyces cerevisiae (strain ATCC 204508 / S288c) GN=YTA6 PE=1 SV=2	YTA6	0.431681	0.569943	-0.181117	128.1	120.48	132.74	124.02	86.56	118.31	87.2	66.1	82.62	82.15	42.7	47.16	36.37	40.75	36.05	46.84	21.68	36.94	32.53	31.03	TIKKSVSSESLQK	FALSE	FALSE
422	Q06407:S673	Q06407	Rho-type GTPase-activating protein 2 OS=Saccharomyces cerevisiae (strain ATCC 204508 / S288c) GN=RGA2 PE=1 SV=1	RGA2	0.432964	-0.263216		27.8	27.72	28.07	23.47	9.18	18.9	13.33	12.23	10.7	15.94											KDKQSASSRESLE	FALSE	FALSE
423	P47116:S104	P47116	Serine/threonine-protein kinase PTK2/STK2 OS=Saccharomyces cerevisiae (strain ATCC 204508 / S288c) GN=PTK2 PE=1 SV=1	PTK2	0.433469		-0.398932											524.3	444.02	347.81	238.23	206.83	126.76	258.67	153.17	124.91	142.8	SVSSHKSSVALQD	FALSE	FALSE
424	P40361:T195	P40361	Inactive deaminase YJL070C OS=Saccharomyces cerevisiae (strain ATCC 204508 / S288c) GN=YJL070C PE=1 SV=1	YJL070C	0.43395	0.0519324	0.611287	5.8	5.06	7.81	3.86	4.96	4.72	4.44	8.91	7.2	5.16	215.1	232.53	212.34	215.25	183.89	155.86	164.74	146.33	136.86	154.15	TGTGAATPHRHGY	TRUE	FALSE
425	Q12211:S528	Q12211	tRNA pseudouridine synthase 1 OS=Saccharomyces cerevisiae (strain ATCC 204508 / S288c) GN=PUS1 PE=1 SV=1	PUS1	0.435906		0.482648											78.3	68.11	77.53	69.8	69.02	65.6	59.25	58.33	45.39	50.51	KKAEISSTTQSNE	FALSE	TRUE
426	P47029:T777	P47029	Arrestin-related trafficking adapter 3 OS=Saccharomyces cerevisiae (strain ATCC 204508 / S288c) GN=ALY2 PE=1 SV=2	ALY2	0.438101		0.601056											13.2	11.72	17.24	44.48	62.18	94.47	37.37	116.67	169.3	153.15	DVKSLSTPQREES	TRUE	FALSE
427	P32634:S1642	P32634	Negative regulator of sporulation PMD1 OS=Saccharomyces cerevisiae (strain ATCC 204508 / S288c) GN=PMD1 PE=1 SV=1	PMD1	0.440349	0.735679	0.2814	17.8	17.7	12	17.21	27.02	38.3	39.67	34.87	44.11	35.54	50.8	59.18	61.84	71.82	76.29	96.18	96.61	89.43	98	112.07	LKFASSSPISEGF	FALSE	FALSE
428	P04821:S651	P04821	Cell division control protein 25 OS=Saccharomyces cerevisiae (strain ATCC 204508 / S288c) GN=CDC25 PE=1 SV=1	CDC25	0.440881	0.496602		6.7	7.89	5.72	7.61	12.14	13.27	19.63	16.85	23.51	19.22											LEDFSPSNKNFKS	FALSE	FALSE
429	P53932:S374	P53932	Uncharacterized transporter YNL095C OS=Saccharomyces cerevisiae (strain ATCC 204508 / S288c) GN=YNL095C PE=1 SV=1	YNL095C	0.442005			21.9	14.16	16.62	16.38	30.19	25.53	34.2	31.55	35.61	32.82											HLIREYSNVDQYG	FALSE	FALSE
[truncated: 7,417 more rows]

## Sheet: PSMs rep 1
Annotated Sequence	ptmRS: Best Site Probabilities Phosphorylation	other modifications	Identifying Node	PSM Ambiguity	# Proteins	Master Protein Accessions	Master Protein Descriptions	# Missed Cleavages	Charge	DeltaScore	DeltaCn	Search Engine Rank	m/z [Da]	MH+ [Da]	Theo. MH+ [Da]	DeltaM [ppm]	Deltam/z [Da]	Activation Type	MS Order	Isolation Interference [%]	Average Reporter S/N	Ion Inject Time [ms]	First Scan	Spectrum File	File ID	Abundance: 126	Abundance: 127N	Abundance: 127C	Abundance: 128N	Abundance: 128C	Abundance: 129N	Abundance: 129C	Abundance: 130N	Abundance: 130C	Abundance: 131	XCorr	Percolator q-Value	Percolator PEP
[truncated: 11,342 more rows]

[truncated: 1 more sheets: PSMs rep 2]
