# Supplementary material for: Multiple Layers of Phospho-Regulation Coordinate Metabolism and the Cell Cycle in Budding Yeast
Source: Front Cell Dev Biol. 2019 Dec 17;7:338. doi: 10.3389/fcell.2019.00338 (PMC6927922; doi:10.3389/fcell.2019.00338)
Supplement: Supplementary file 5 [file Table_4.XLSX]

## Sheet: cluster 1
motif	fold-enrichment over genome background	matches in cluster	cluster size	momo score	unadjusted p-value
xxxxxx_X_PxKxxx	89.5	28	101	71.55	4.3e-46
xxxxxx_X_Pxxxxx	13.1	62	101	26.06	8.5e-56

## Sheet: cluster 2
motif	fold-enrichment over genome background	matches in cluster	cluster size	momo score	unadjusted p-value
xxxxxx_X_PxKxxx	33.5	40	403	222.71	1.2e-46
xxxxxx_X_PxRxxx	32.6	25	403	147.36	2.9e-29
xxxxxx_X_PxxxxK	29.9	37	403	183.94	1.9e-41
xxxxPx_X_Pxxxxx	26.7	28	403	123.13	2.4e-30
xxxxxx_X_Pxxxxx	13.3	245	403	99.38	8.9e-216
xxxxxP_X_xxxxxx	2.1	39	403	5.53	1.5e-05
xxxxRx_X_xxxxxx	1.9	32	403	9.21	0.00051
xxxxxx_X_xPxxxx	1.6	29	403	4.74	0.014
xxxRxx_X_xxxxxx	1.5	28	403	6.53	0.017

## Sheet: cluster 3
motif	fold-enrichment over genome background	matches in cluster	cluster size	momo score	unadjusted p-value
xxxRRx_X_xxxxxx	14.4	24	567	39.97	5.3e-20
xxxxxx_X_Pxxxxx	8.7	226	567	145.53	7.7e-146
xxxRxx_X_xxxxxx	3.1	80	567	15.49	4.4e-19
xxxxRx_X_xxxxxx	2.6	63	567	8.38	4.8e-12
xxxxxx_X_xPxxxx	1.8	46	567	4.16	0.00021
xxxSxx_X_xxxxxx	1.7	99	567	10.04	1.6e-07
xxxxxx_X_xxxSxx	1.7	102	567	6.16	3.7e-08
xxxxSx_X_xxxxxx	1.5	89	567	4.55	5.9e-05

## Sheet: cluster 4
motif	fold-enrichment over genome background	matches in cluster	cluster size	momo score	unadjusted p-value
xxxRxx_X_Pxxxxx	19.2	45	1058	83.12	3.7e-41
xxxxxx_X_DxExxx	9.3	47	1058	42.34	1.9e-29
xxxKxx_X_Pxxxxx	8.8	29	1058	47.94	4.4e-18
xxxxxx_X_xDDxxx	6.2	31	1058	24.61	4.6e-15
Dxxxxx_X_xDxxxx	6	24	1058	15.11	8.1e-12
xxxDxD_X_xxxxxx	5	21	1058	16.35	4.9e-09
xxxxxx_X_ExExxx	4.9	25	1058	16.99	1.8e-10
xxxxxx_X_Pxxxxx	4.2	203	1058	30.12	1.5e-66
xxxRxx_X_xxxxxx	3.2	151	1058	20.17	5.5e-35
xxxxxx_X_xDxxxx	2.3	142	1058	5.5	1.5e-20
xxxxxx_X_xExxxx	1.8	122	1058	11.82	1e-10
xxxDxx_X_xxxxxx	1.8	110	1058	8.62	4.6e-09
xxxKxx_X_xxxxxx	1.7	123	1058	7.58	1.8e-08
xxxxxx_X_xxNxxx	1.7	118	1058	7.82	1.4e-08
xxxSxx_X_xxxxxx	1.4	158	1058	9.29	1.8e-06
xxxExx_X_xxxxxx	1.4	93	1058	7.38	0.00032
xxxxxx_X_xxxSxx	1.3	148	1058	4.16	0.00015
xxxNxx_X_xxxxxx	1	69	1058	4.09	0.43

## Sheet: cluster 5
motif	fold-enrichment over genome background	matches in cluster	cluster size	momo score	unadjusted p-value
xxxxxx_X_xxxxPx	2.2	44	431	6.57	8.1e-07
xxxxNx_X_xxxxxx	2.1	58	431	7.28	5.4e-08
xxxDxx_X_xxxxxx	2	50	431	5.22	3.2e-06
xxxxSx_X_xxxxxx	1.7	77	431	7.22	1.8e-06
xxSxxx_X_xxxxxx	1.6	73	431	5.48	4e-05
xxxxxx_X_xxxxxS	1.6	69	431	4.55	0.00011
